# Supplementary material for: Analysis of 427 genomes reveals moso bamboo population structure and genetic basis of property traits
Source: Nat Commun. 2021 Sep 15;12:5466. doi: 10.1038/s41467-021-25795-x (PMC8443721; doi:10.1038/s41467-021-25795-x)
Supplement: Supplementary file 2 — Supplementary Data [file 41467_2021_25795_MOESM2_ESM.xlsx]

## Sheet: Contents
Contents
Supplementary Data 1. The statistics of sequencing data mapping results.
Supplementary Data 2. The number of SVs and CNVs of each individual.
Supplementary Data 3. List of genes affected by SVs and CNVs.
Supplementary Data 4. KEGG enrichment analysis for the affected genes by more than two different types of SVs.
Supplementary Data 5. KEGG enrichment analysis for the affected genes overlapped with copy number variation.
Supplementary Data 6. The summary of heterozygosity ratio of 427 samples.
Supplementary Data 7. 38 long continuous heterozygous SNPs clustered regions of high frequency (high-LCHRs) detected in the moso bamboo population.
Supplementary Data 8. GO enrichment analysis for the genes which overlap with long continuous heterozygous SNPs clustered regions of high frequency (high-LCHRs).
Supplementary Data 9. 15 long continuous heterozygous SNPs clustered regions of low frequency (low-LCHRs) detected in the moso bamboo population.
Supplementary Data 10. GO enrichment analysis for the genes which overlap with long continuous heterozygous SNPs clustered regions of low frequency (low-LCHRs).
Supplementary Data 11. The potential regions and candidate genes under balancing selection for the moso bamboo population.
Supplementary Data 12. GO enrichment analysis for the candidate genes under balancing selection.
Supplementary Data 13. The candidate genes under balancing selection involved in disease resistance or environmental adaptation.
Supplementary Data 14. The nine traits closely related to bamboo properties were measured.
Supplementary Data 15. The twelve environmental factors collected on fifteen moso bamboo areas.
Supplementary Data 16. The potentially associated regions and candidate genes for the trait of bending strength 12°.
Supplementary Data 17. The potentially associated regions and candidate genes for the trait of compressive strength.
Supplementary Data 18. The potentially associated regions and candidate genes for the trait of density.
Supplementary Data 19. The potentially associated regions and candidate genes for the trait of elastic modulus.
Supplementary Data 20. The potentially associated regions and candidate genes for the trait of ground diameter.
Supplementary Data 21. The potentially associated regions and candidate genes for the trait of maximum load.
Supplementary Data 22. The potentially associated regions and candidate genes for the trait of node number.
Supplementary Data 23. The potentially associated regions and candidate genes for the trait of tensile modulus.
Supplementary Data 24. The potentially associated regions and candidate genes for the trait of under crown height.
Supplementary Data 25. Candidate associated genes related to the cell wall, carbohydrate metabolism and environmental adaptation.

## Sheet: Supplementary Data 1
Supplementary Data 1. The statistics of sequencing data mapping results.
No.	Sample ID	Sample ID in CNGB CNSA database	Areas	Abbreviation of areas	Assigned phylogenetic groups	#Raw reads pairs	Raw bases (bp)	#Clean read pairs	Clean bases (bp)	Mapping rate (%)	Duplication rate (%)	Mapping percent with proper insert sizes (%)	Coverage (%)	Insert size (SD, bp)	Sequencing depth (×)
1	AJ-1	MS-11	Anji, Zhejiang	AJ	MS_EAST	138849909	41654972700	137466654	41119986304	97.3253	16.3281	93.7975	93.19	308.5(79.1)	22.42
2	AJ-2	MS-12	Anji, Zhejiang	AJ	MS_EAST	100483803	30145140900	100483448	30128067125	98.3934	14.1216	95.3166	93.28	317.1(84.5)	16.57
3	AJ-3	MS-23	Anji, Zhejiang	AJ	MS_EAST	98902367	29670710100	98902033	29652699944	98.7097	12.193	95.916	93.28	313.2(81.7)	16.36
4	AJ-4	MS-25	Anji, Zhejiang	AJ	MS_EAST	135838556	40751566800	134179293	40133891191	98.9314	16.1252	95.3742	93.34	291.4(72.3)	22.22
5	AJ-5	MS-26	Anji, Zhejiang	AJ	MS_EAST	100579836	30173950800	100579475	30156208724	97.7002	13.1014	94.6511	93.3	333.6(86.2)	16.47
6	AJ-6	MS-27	Anji, Zhejiang	AJ	MS_EAST	99219551	29765865300	99219224	29748383742	98.3414	12.761	95.5167	93.28	317.8(81.7)	16.36
7	AJ-7	MS-28	Anji, Zhejiang	AJ	MS_EAST	100556790	30167037000	100556418	30148064683	98.8765	12.9326	95.9482	93.3	323.1(84.0)	16.66
8	AJ-8	MS-29	Anji, Zhejiang	AJ	MS_EAST	93609899	28082969700	93609540	28066910755	98.9562	12.0796	96.3235	93.23	306.2(71.9)	15.54
9	AJ-9	MS-30	Anji, Zhejiang	AJ	MS_EAST	138946527	41683958100	137053803	40920916159	97.6012	14.4509	93.7055	93.39	275.5(70.2)	22.35
10	AJ-10	MS-1	Anji, Zhejiang	AJ	MS_EAST	100629917	30188975100	100629623	30172023721	99.576	14.6457	96.8691	93.29	297.2(70.8)	16.8
11	AJ-11	MS-2	Anji, Zhejiang	AJ	MS_EAST	171395450	51418635000	171395066	51387009316	98.3809	16.7189	94.9584	93.51	322.0(80.6)	28.2
12	AJ-12	MS-3	Anji, Zhejiang	AJ	MS_EAST	174856623	52456986900	174856175	52427252146	99.0904	18.9847	94.216	93.47	308.8(78.5)	28.99
13	AJ-13	MS-4	Anji, Zhejiang	AJ	MS_EAST	125660427	37698128100	124067912	37036897668	98.63	14.4223	95.3308	93.27	285.8(71.6)	20.47
14	AJ-14	MS-5	Anji, Zhejiang	AJ	MS_EAST	129648282	38894484600	127298471	37968331184	98.8085	15.53	95.3117	93.26	281.2(70.1)	21.02
15	AJ-15	MS-6	Anji, Zhejiang	AJ	MS_EAST	142541981	42762594300	140535268	41980492082	98.0216	15.0374	94.7071	93.33	292.6(73.8)	23.04
16	AJ-16	MS-7	Anji, Zhejiang	AJ	MS_EAST	134221645	40266493500	132755866	39703803578	98.679	15.8362	95.6546	93.35	288.0(71.1)	21.92
17	AJ-17	MS-8	Anji, Zhejiang	AJ	MS_EAST	128078290	38423487000	127088658	37950247866	98.5942	16.0503	93.8818	93.36	289.3(83.0)	20.93
18	AJ-18	MS-9	Anji, Zhejiang	AJ	MS_EAST	169283922	50785176600	169283302	50754548174	97.1998	17.3739	93.1182	93.49	324.4(84.0)	27.52
19	AJ-19	MS-10	Anji, Zhejiang	AJ	MS_EAST	100489404	30146821200	100489100	30127800338	99.4495	12.5625	96.3385	93.3	328.9(85.9)	16.75
20	AJ-20	MS-13	Anji, Zhejiang	AJ	MS_EAST	136560679	40968203700	135063396	40399419723	98.4508	16.1169	95.1436	93.36	295.6(74.8)	22.24
21	AJ-21	MS-14	Anji, Zhejiang	AJ	MS_EAST	93117363	27935208900	93117008	27918237337	99.3473	12.5492	96.3663	93.25	320.3(78.8)	15.51
22	AJ-22	MS-15	Anji, Zhejiang	AJ	MS_EAST	131726981	39518094300	130000865	38863100713	98.4195	15.6355	95.0603	93.37	298.4(77.2)	21.4
23	AJ-23	MS-16	Anji, Zhejiang	AJ	MS_EAST	135985065	40795519500	133460260	39851686407	98.7261	16.5433	90.4696	93.45	310.0(89.1)	21.99
24	AJ-24	MS-17	Anji, Zhejiang	AJ	MS_EAST	100320806	30096241800	100319767	30078325846	97.1546	14.6494	93.5351	93.3	319.0(84.9)	16.34
25	AJ-25	MS-18	Anji, Zhejiang	AJ	MS_EAST	139024989	41707496700	137046522	40966870493	97.9376	15.6651	94.3987	93.37	288.0(72.1)	22.45
26	AJ-26	MS-19	Anji, Zhejiang	AJ	MS_EAST	100563705	30169111500	100562768	30151131177	99.4115	15.4053	95.4837	93.32	337.8(94.6)	16.75
27	AJ-27	MS-20	Anji, Zhejiang	AJ	MS_EAST	159462514	47838754200	159462174	47809704334	99.0063	20.9197	95.6709	92.4	344.8(79.7)	11.34
28	AJ-28	MS-21	Anji, Zhejiang	AJ	MS_EAST	132185843	39655752900	130065017	38861287086	96.95	14.6067	93.5743	93.36	285.7(75.3)	21.08
29	AJ-29	MS-22	Anji, Zhejiang	AJ	MS_EAST	111469329	33440798700	111460695	33333475643	97.8761	13.1382	93.5656	93.38	302.0(66.9)	18.23
30	AJ-30	MS-24	Anji, Zhejiang	AJ	MS_EAST	114262405	34278721500	114252051	34186387025	98.6769	12.7069	94.2158	93.38	317.9(70.3)	18.84
31	CS-1	MS-31	Chishui, Guizhou	CS	MS_WEST	113091637	33927491100	113080808	33821727175	97.9461	13.856	93.4953	93.36	315.8(70.4)	18.51
32	CS-2	MS-40	Chishui, Guizhou	CS	MS_WEST	118478496	35543548800	118471637	35443236278	97.3434	16.5179	93.1436	93.38	301.5(66.2)	19.27
33	CS-3	MS-50	Chishui, Guizhou	CS	MS_WEST	141153951	42346185300	141142975	42220621671	97.3925	14.1402	92.8228	93.47	307.0(68.5)	22.95
34	CS-7	MS-52	Chishui, Guizhou	CS	MS_WEST	117069348	35120804400	117062280	35023169096	97.5387	12.4983	93.0301	93.41	312.6(69.6)	19.08
35	CS-9	MS-53	Chishui, Guizhou	CS	MS_WEST	109169069	32750720700	109161098	32652591454	95.9903	13.876	91.5722	93.35	305.4(67.1)	17.51
36	CS-10	MS-32	Chishui, Guizhou	CS	MS_WEST	111027956	33308386800	111017748	33199740180	97.6109	13.7092	92.8789	93.38	305.6(67.3)	18.1
37	CS-11	MS-33	Chishui, Guizhou	CS	MS_WEST	100130437	30039131100	100123540	29946389925	97.5133	14.0873	92.7798	93.29	309.1(69.7)	16.33
38	CS-12	MS-34	Chishui, Guizhou	CS	MS_WEST	98500022	29550006600	98491489	29466877479	98.8308	13.6793	94.1648	93.31	320.2(72.1)	16.28
39	CS-13	MS-35	Chishui, Guizhou	CS	MS_WEST	177007595	53102278500	176992789	52935844195	98.5351	17.2217	94.0506	93.51	304.1(66.8)	29.1
40	CS-14	MS-36	Chishui, Guizhou	CS	MS_WEST	100386020	30115806000	100385184	30094635591	96.8916	9.8101	93.2872	93.33	325.7(85.0)	16.3
41	CS-16	MS-37	Chishui, Guizhou	CS	MS_WEST	119792197	35937659100	119782582	35831182113	97.8898	13.0661	93.5205	93.39	298.3(63.7)	19.59
42	CS-18	MS-38	Chishui, Guizhou	CS	MS_WEST	129650762	38895228600	129639770	38784770002	98.6356	14.161	94.0911	93.44	307.0(66.2)	21.36
43	CS-19	MS-39	Chishui, Guizhou	CS	MS_WEST	124397980	37319394000	124387087	37208738502	96.3605	15.2702	91.9504	93.41	308.7(67.9)	20.02
44	CS-20	MS-41	Chishui, Guizhou	CS	MS_WEST	140824914	42247474200	140811820	42119406135	97.867	16.4427	93.3625	93.46	305.7(67.5)	23.01
45	CS-21	MS-42	Chishui, Guizhou	CS	MS_WEST	117600978	35280293400	117590968	35166964641	95.7756	17.2087	91.4234	93.37	306.6(68.3)	18.82
46	CS-22	MS-43	Chishui, Guizhou	CS	MS_WEST	135240852	40572255600	135232563	40464537582	99.0733	19.7228	94.5484	93.42	312.2(66.8)	22.38
47	CS-23	MS-44	Chishui, Guizhou	CS	MS_WEST	170246797	51074039100	170238217	50964937219	98.7835	19.5161	94.0923	93.48	305.3(68.7)	28.09
48	CS-24	MS-45	Chishui, Guizhou	CS	MS_WEST	103767075	31130122500	103758984	31036522634	96.9687	17.2063	92.6568	93.28	302.9(65.8)	16.83
49	CS-25	MS-46	Chishui, Guizhou	CS	MS_WEST	132379608	39713882400	132372049	39599824988	97.6061	17.2786	93.4335	93.42	299.5(65.5)	21.58
50	CS-26	MS-47	Chishui, Guizhou	CS	MS_WEST	135745430	40723629000	135732297	40610337159	97.963	16.2371	93.4251	93.44	306.4(66.1)	22.21
51	CS-27	MS-48	Chishui, Guizhou	CS	MS_WEST	129745596	38923678800	129735881	38811235994	92.0269	14.6846	87.766	93.41	303.2(66.1)	19.94
52	CS-28	MS-49	Chishui, Guizhou	CS	MS_WEST	100423848	30127154400	100423450	30115133608	99.116	16.0629	96.2732	93.28	307.8(78.2)	16.69
53	CS-30	MS-51	Chishui, Guizhou	CS	MS_WEST	120735244	36220573200	120728179	36111603805	96.4035	17.7194	92.0398	93.37	303.4(68.5)	19.45
54	CY-1	MS-54	Chongyi, Jiangxi	CY	MS_SOUTH-B	100759919	30227975700	100759214	30206518440	98.9932	10.3469	95.6962	93.33	291.5(71.1)	16.71
55	CY-2	MS-64	Chongyi, Jiangxi	CY	MS_SOUTH-B	100376216	30112864800	100375840	30100221087	99.3514	16.7262	96.4185	93.27	310.7(77.3)	16.72
56	CY-3	MS-74	Chongyi, Jiangxi	CY	MS_SOUTH-B	128893704	38668111200	126548860	37781800964	98.7224	14.4357	95.1324	93.37	296.7(78.6)	20.87
57	CY-4	MS-75	Chongyi, Jiangxi	CY	MS_SOUTH-B	100734859	30220457700	100733932	30195622084	98.8784	9.8261	94.8709	93.34	298.7(81.0)	16.68
58	CY-5	MS-76	Chongyi, Jiangxi	CY	MS_SOUTH-B	117830576	35349172800	116667201	34859882630	98.781	16.0259	94.7264	93.23	281.8(73.9)	19.29
59	CY-6	MS-77	Chongyi, Jiangxi	CY	MS_SOUTH-B	100356384	30106915200	100355646	30086096446	98.9439	9.7808	95.4269	93.34	325.4(87.7)	16.63
60	CY-7	MS-78	Chongyi, Jiangxi	CY	MS_SOUTH-B	127281934	38184580200	127271068	38073638054	98.9826	15.1627	94.6937	93.4	294.5(63.2)	21.05
61	CY-8	MS-79	Chongyi, Jiangxi	CY	MS_SOUTH-B	94453495	28336048500	94453191	28318988736	99.554	14.7268	96.424	93.24	313.5(80.7)	15.77
62	CY-9	MS-80	Chongyi, Jiangxi	CY	MS_SOUTH-B	97374515	29212354500	97374211	29200532249	99.3394	16.3098	96.9901	93.21	277.6(63.0)	16.23
63	CY-10	MS-55	Chongyi, Jiangxi	CY	MS_SOUTH-B	135178481	40553544300	133768867	39988704970	98.7888	15.0933	95.7306	93.39	280.1(73.2)	22.09
64	CY-11	MS-56	Chongyi, Jiangxi	CY	MS_SOUTH-B	116330608	34899182400	116322527	34797340312	98.9455	14.2977	94.704	93.37	290.4(62.1)	19.23
65	CY-12	MS-57	Chongyi, Jiangxi	CY	MS_SOUTH-B	143030608	42909182400	142643861	42844618615	98.7128	14.7321	94.6401	93.33	324.9(62.0)	23.64
66	CY-14	MS-58	Chongyi, Jiangxi	CY	MS_SOUTH-B	131551564	39465469200	129195417	38581985732	98.7847	13.8064	95.3762	93.37	287.2(75.3)	21.33
67	CY-15	MS-59	Chongyi, Jiangxi	CY	MS_SOUTH-B	128995351	38698605300	128987959	38596770537	99.1013	16.7148	94.7164	93.43	306.5(66.4)	21.35
68	CY-16	MS-60	Chongyi, Jiangxi	CY	MS_SOUTH-B	130261801	39078540300	128415323	38373285667	98.608	14.7033	95.145	93.34	292.5(79.4)	21.18
69	CY-17	MS-61	Chongyi, Jiangxi	CY	MS_SOUTH-B	131352818	39405845400	131342972	39280583135	98.8583	15.3668	94.5051	93.44	304.7(67.7)	21.68
70	CY-18	MS-62	Chongyi, Jiangxi	CY	MS_SOUTH-B	130546768	39164030400	129134771	38611980702	98.1019	14.5268	94.4554	93.36	279.4(71.0)	21.19
71	CY-19	MS-63	Chongyi, Jiangxi	CY	MS_SOUTH-B	130685362	39205608600	130675890	39093687428	97.5502	15.0148	93.1859	93.43	309.0(68.5)	21.29
72	CY-20	MS-65	Chongyi, Jiangxi	CY	MS_SOUTH-B	128125771	38437731300	127384455	38108936167	99.3153	15.0534	95.6011	93.31	272.7(70.3)	21.17
73	CY-21	MS-66	Chongyi, Jiangxi	CY	MS_SOUTH-B	128128619	38438585700	126356723	37749162217	98.8494	14.974	94.8807	93.36	295.0(79.0)	20.88
74	CY-22	MS-67	Chongyi, Jiangxi	CY	MS_SOUTH-B	131448556	39434566800	131439450	39326950206	99.1182	15.5874	94.8463	93.44	306.4(66.8)	21.76
75	CY-24	MS-68	Chongyi, Jiangxi	CY	MS_SOUTH-B	130832776	39249832800	128699335	38439646605	98.6578	15.6751	94.7677	93.33	277.0(71.1)	21.23
76	CY-25	MS-69	Chongyi, Jiangxi	CY	MS_SOUTH-B	157174994	47152498200	157159973	47020402839	99.1804	17.5259	94.6386	93.47	306.9(68.2)	26.02
77	CY-26	MS-70	Chongyi, Jiangxi	CY	MS_SOUTH-B	137540377	41262113100	135360985	40432935169	97.6484	16.0598	94.5965	93.39	272.8(68.2)	22.09
78	CY-27	MS-71	Chongyi, Jiangxi	CY	MS_SOUTH-B	134497948	40349384400	132888056	39737806447	98.9651	14.791	94.6496	93.34	307.8(81.0)	22
79	CY-28	MS-72	Chongyi, Jiangxi	CY	MS_SOUTH-B	136841774	41052532200	136335657	40936522287	99.1058	15.6465	94.8224	93.35	320.9(62.8)	22.68
80	CY-30	MS-73	Chongyi, Jiangxi	CY	MS_SOUTH-B	136050112	40815033600	133911415	39907050768	98.9384	14.7518	93.3961	93.37	269.9(70.7)	22.09
81	DA-1	MS-91	Dong'an, Hunan	DA	MS_SOUTH-A	128391397	38517419100	127384774	38046359806	96.7095	14.7097	93.64	93.35	285.6(75.6)	20.58
82	DA-2	MS-102	Dong'an, Hunan	DA	MS_SOUTH-A	129403061	38820918300	128233980	38286463972	98.0901	13.8028	94.577	93.37	297.2(78.3)	21
83	DA-3	MS-104	Dong'an, Hunan	DA	MS_SOUTH-A	150223953	45067185900	149317498	44759831767	97.4952	18.0439	89.8632	93.41	296.9(70.6)	24.38
84	DA-4	MS-105	Dong'an, Hunan	DA	MS_SOUTH-A	120483809	36145142700	119366455	35706519016	98.4861	14.8507	95.314	93.3	298.4(79.0)	19.68
85	DA-5	MS-106	Dong'an, Hunan	DA	MS_SOUTH-A	100439376	30131812800	100439044	30119454666	98.7507	17.5368	96.0048	93.27	316.3(80.3)	16.63
86	DA-6	MS-107	Dong'an, Hunan	DA	MS_SOUTH-A	100426845	30128053500	100426398	30115482132	99.2983	17.3741	96.4132	93.27	317.8(81.7)	16.72
87	DA-7	MS-108	Dong'an, Hunan	DA	MS_SOUTH-A	169981283	50994384900	169980878	50970105185	98.281	20.6083	94.422	93.47	294.3(69.5)	27.95
88	DA-8	MS-109	Dong'an, Hunan	DA	MS_SOUTH-A	127222421	38166726300	125878544	37618266832	98.5316	14.304	95.3723	93.33	293.9(78.8)	20.75
89	DA-9	MS-110	Dong'an, Hunan	DA	MS_SOUTH-A	128714804	38614441200	127726517	38211689157	96.1875	13.7705	93.0591	93.37	292.4(77.8)	20.55
90	DA-10	MS-81	Dong'an, Hunan	DA	MS_SOUTH-A	97995689	29398706700	97995330	29386524125	98.7772	15.396	95.9487	93.26	324.6(87.6)	16.23
91	DA-11	MS-82	Dong'an, Hunan	DA	MS_SOUTH-A	100359425	30107827500	100359111	30094056448	98.4849	16.3012	96.2338	93.22	279.6(69.0)	16.58
92	DA-12	MS-83	Dong'an, Hunan	DA	MS_SOUTH-A	100523617	30157085100	100523289	30139783563	99.5175	14.598	96.678	93.29	302.0(76.2)	16.77
93	DA-13	MS-84	Dong'an, Hunan	DA	MS_SOUTH-A	127296763	38189028900	126327234	37785001657	98.8465	15.6785	95.612	93.36	287.9(75.4)	20.88
94	DA-14	MS-85	Dong'an, Hunan	DA	MS_SOUTH-A	138681193	41604357900	137787477	41247196784	98.2762	15.6691	94.804	93.37	276.2(70.7)	22.66
95	DA-15	MS-86	Dong'an, Hunan	DA	MS_SOUTH-A	117859942	35357982600	116605529	34866777702	98.8264	15.7361	95.233	93.28	313.5(86.9)	19.29
96	DA-16	MS-87	Dong'an, Hunan	DA	MS_SOUTH-A	140252439	42075731700	139243873	41674240073	97.6907	15.9431	93.9946	93.38	282.9(69.6)	22.76
97	DA-17	MS-88	Dong'an, Hunan	DA	MS_SOUTH-A	100630392	30189117600	100629875	30169338776	98.9253	11.8958	95.5073	93.3	298.3(82.2)	16.68
98	DA-18	MS-89	Dong'an, Hunan	DA	MS_SOUTH-A	100439293	30131787900	100438607	30113931106	98.9321	14.08	95.3229	93.31	306.8(79.5)	16.65
99	DA-19	MS-90	Dong'an, Hunan	DA	MS_SOUTH-A	100261695	30078508500	100261416	30060387229	99.6606	14.1897	96.5711	93.29	314.8(82.2)	16.75
100	DA-20	MS-92	Dong'an, Hunan	DA	MS_SOUTH-A	126276710	37883013000	124632087	37259846932	98.716	14.8451	94.5758	93.35	308.8(78.2)	20.58
101	DA-21	MS-93	Dong'an, Hunan	DA	MS_SOUTH-A	129475671	38842701300	127853792	38219069030	98.9945	14.5806	94.9887	93.38	308.0(82.6)	21.16
102	DA-22	MS-94	Dong'an, Hunan	DA	MS_SOUTH-A	100394918	30118475400	100394578	30106239699	99.3339	16.5074	96.4683	93.27	314.3(76.0)	16.72
103	DA-23	MS-95	Dong'an, Hunan	DA	MS_SOUTH-A	100472284	30141685200	100471683	30123879253	99.5007	13.9709	95.6297	93.33	319.2(88.1)	16.75
104	DA-24	MS-96	Dong'an, Hunan	DA	MS_SOUTH-A	100512734	30153820200	100511983	30131776014	98.8186	10.8805	95.3427	93.34	316.6(78.7)	16.64
105	DA-25	MS-97	Dong'an, Hunan	DA	MS_SOUTH-A	135965608	40789682400	133887105	39983579202	99.1049	15.1945	94.9713	93.38	273.9(71.0)	22.16
106	DA-26	MS-98	Dong'an, Hunan	DA	MS_SOUTH-A	130113810	39034143000	128051440	38243262647	99.1025	15.15	95.7874	93.36	284.7(75.0)	21.21
107	DA-27	MS-99	Dong'an, Hunan	DA	MS_SOUTH-A	129262514	38778754200	127845421	38215816617	98.6293	14.1666	95.4769	93.35	287.7(76.1)	21.08
108	DA-28	MS-100	Dong'an, Hunan	DA	MS_SOUTH-A	125346272	37603881600	123929264	37054207184	98.8364	15.4459	95.755	93.3	296.9(80.3)	20.5
109	DA-29	MS-101	Dong'an, Hunan	DA	MS_SOUTH-A	138637705	41591311500	136152234	40626399927	98.9923	17.4006	91.4543	93.44	296.7(84.0)	22.49
110	DA-30	MS-103	Dong'an, Hunan	DA	MS_SOUTH-A	135369830	40610949000	132971821	39713119667	98.8645	14.3811	95.0361	93.38	294.4(77.1)	21.97
111	HS-1	MS-121	Huangshan, Anhui	HS	MS_EAST	130659831	39197949300	129773986	38819716504	98.487	15.0719	95.064	93.36	284.5(74.2)	21.38
112	HS-2	MS-132	Huangshan, Anhui	HS	MS_EAST	121008914	36302674200	120341064	36040858915	97.915	14.5896	94.6367	93.32	302.5(77.2)	19.74
113	HS-3	MS-133	Huangshan, Anhui	HS	MS_EAST	95888076	28766422800	95887687	28752793432	99.511	10.12	96.4888	93.29	311.2(81.3)	16
114	HS-4	MS-135	Huangshan, Anhui	HS	MS_EAST	130984098	39295229400	130327924	39014937435	98.5117	14.9631	95.434	93.36	290.0(76.6)	21.49
115	HS-5	MS-136	Huangshan, Anhui	HS	MS_EAST	120350733	36105219900	119884059	35766456891	99.2795	13.9427	95.7899	93.31	265.7(74.3)	19.86
116	HS-6	MS-137	Huangshan, Anhui	HS	MS_EAST	135216324	40564897200	134739762	40342001453	99.1017	14.767	96.1402	93.37	294.5(79.2)	22.34
117	HS-7	MS-138	Huangshan, Anhui	HS	MS_EAST	100252366	30075709800	100251943	30060536001	98.9647	9.8781	95.5852	93.33	332.6(99.5)	16.62
118	HS-8	MS-139	Huangshan, Anhui	HS	MS_EAST	133920405	40176121500	133177056	39863695511	99.0678	14.3717	95.8109	93.37	288.3(73.8)	22.08
119	HS-9	MS-140	Huangshan, Anhui	HS	MS_EAST	138640158	41592047400	138126645	41371891393	98.9432	14.5073	95.4353	93.36	293.3(74.7)	22.88
120	HS-10	MS-111	Huangshan, Anhui	HS	MS_EAST	121581528	36474458400	121100345	36297011231	97.9186	14.6009	94.7129	93.31	296.7(72.7)	19.87
121	HS-11	MS-112	Huangshan, Anhui	HS	MS_EAST	128796516	38638954800	127913940	38278484996	98.6969	14.9528	95.3683	93.31	295.8(78.1)	21.14
122	HS-12	MS-113	Huangshan, Anhui	HS	MS_EAST	162665347	48799604100	162663066	48689466501	98.5443	20.8416	94.9324	93.43	309.6(68.0)	26.79
123	HS-13	MS-114	Huangshan, Anhui	HS	MS_EAST	91741983	27522594900	91741286	27508500413	98.3954	9.663	94.7032	93.26	341.2(102.6)	15.14
124	HS-14	MS-115	Huangshan, Anhui	HS	MS_EAST	135252293	40575687900	134444451	40264339638	97.7493	15.3888	94.5539	93.4	297.7(73.6)	22
125	HS-15	MS-116	Huangshan, Anhui	HS	MS_EAST	189036315	56710894500	189033077	56571383753	98.4831	22.3505	94.8824	93.5	311.1(69.3)	31.08
126	HS-16	MS-117	Huangshan, Anhui	HS	MS_EAST	126127970	37838391000	125116305	37452349540	97.8488	14.3087	94.5505	93.34	303.7(76.3)	20.5
127	HS-17	MS-118	Huangshan, Anhui	HS	MS_EAST	157316454	47194936200	157314143	47076877879	98.3756	19.6084	94.7076	93.45	302.3(65.9)	25.85
128	HS-18	MS-119	Huangshan, Anhui	HS	MS_EAST	121929787	36578936100	121113704	36230413993	98.7981	14.3965	95.306	93.32	279.3(70.7)	20.03
129	HS-19	MS-120	Huangshan, Anhui	HS	MS_EAST	133494612	40048383600	132657256	39666857218	98.3815	13.5354	95.2428	93.39	288.1(76.4)	21.82
130	HS-20	MS-122	Huangshan, Anhui	HS	MS_EAST	121271885	36381565500	120554499	36091324734	98.5963	14.8934	94.9809	93.31	308.2(76.4)	19.91
131	HS-21	MS-123	Huangshan, Anhui	HS	MS_EAST	91747769	27524330700	91747273	27510722243	98.5059	10.2178	95.2087	93.25	340.3(100.3)	15.16
132	HS-22	MS-124	Huangshan, Anhui	HS	MS_EAST	224310062	67293018600	224306571	67133598423	97.1289	23.079	93.2785	93.53	336.1(77.3)	36.36
133	HS-23	MS-125	Huangshan, Anhui	HS	MS_EAST	97368946	29210683800	97368620	29195836393	99.1539	10.0964	96.0853	93.27	326.1(92.1)	16.19
134	HS-24	MS-126	Huangshan, Anhui	HS	MS_EAST	185503819	55651145700	185499540	55494534828	97.0895	19.5456	93.3664	93.52	303.7(68.0)	30.05
135	HS-25	MS-127	Huangshan, Anhui	HS	MS_EAST	145637398	43691219400	145634640	43580646785	98.8549	16.9265	95.2478	93.46	292.9(63.2)	24.04
136	HS-26	MS-128	Huangshan, Anhui	HS	MS_EAST	172111429	51633428700	172108069	51487362068	98.8158	19.7834	95.0654	93.49	306.1(69.5)	28.39
137	HS-27	MS-129	Huangshan, Anhui	HS	MS_EAST	120472018	36141605400	119957290	35909891240	99.3375	14.5552	95.5805	93.31	303.0(79.9)	19.95
138	HS-28	MS-130	Huangshan, Anhui	HS	MS_EAST	182072430	54621729000	182068656	54478863547	98.5793	20.2942	94.6917	93.5	310.2(69.5)	29.96
139	HS-29	MS-131	Huangshan, Anhui	HS	MS_EAST	166518713	49955613900	166501686	49808755388	98.518	21.0399	93.9109	93.47	303.2(66.5)	27.39
140	HS-30	MS-134	Huangshan, Anhui	HS	MS_EAST	183634748	55090424400	183631486	54958960889	96.6197	19.0713	92.7733	93.5	320.3(72.2)	29.62
141	HZP-1	MS-141	Haiziping, Yunnan	HZP	MS_WEST	175907291	52772187300	175886789	52636928450	95.2559	16.008	90.1243	93.53	301.6(68.4)	27.96
142	HZP-2	MS-151	Haiziping, Yunnan	HZP	MS_WEST	119558503	35867550900	119546263	35749757905	88.3753	11.4397	84.5697	93.41	298.4(67.6)	17.64
143	HZP-3	MS-161	Haiziping, Yunnan	HZP	MS_WEST	176865764	53059729200	176855055	52959804712	89.179	15.272	82.8891	93.54	303.3(69.9)	26.34
144	HZP-4	MS-163	Haiziping, Yunnan	HZP	MS_WEST	100343865	30103159500	100334528	30014392575	92.5258	11.4719	88.4031	93.33	305.3(68.6)	15.52
145	HZP-5	MS-164	Haiziping, Yunnan	HZP	MS_WEST	110532059	33159617700	110522363	33053375954	92.7093	11.5779	88.8739	93.38	296.4(65.5)	17.12
146	HZP-6	MS-165	Haiziping, Yunnan	HZP	MS_WEST	126405867	37921760100	126395062	37804165847	98.5133	12.9149	94.3655	93.43	299.4(66.3)	20.79
147	HZP-7	MS-166	Haiziping, Yunnan	HZP	MS_WEST	168071924	50421577200	168070535	50389014482	92.6682	14.091	89.2436	93.5	309.8(76.0)	26.05
148	HZP-8	MS-167	Haiziping, Yunnan	HZP	MS_WEST	100809738	30242921400	100809205	30230403624	96.1836	14.781	92.8138	93.27	313.0(89.3)	16.26
149	HZP-9	MS-168	Haiziping, Yunnan	HZP	MS_WEST	168842608	50652782400	168841916	50629007205	88.097	19.1334	84.4381	92.16	342.7(79.7)	10.25
150	HZP-10	MS-142	Haiziping, Yunnan	HZP	MS_WEST	197092556	59127766800	197080248	59000928083	98.9386	16.0896	91.9607	93.56	298.4(66.0)	32.54
151	HZP-11	MS-143	Haiziping, Yunnan	HZP	MS_WEST	117339918	35201975400	117326727	35097470715	88.938	11.1795	85.0207	93.4	300.5(67.4)	17.43
152	HZP-12	MS-144	Haiziping, Yunnan	HZP	MS_WEST	100715886	30214765800	100715662	30203254036	99.0087	15.8779	96.2342	93.27	317.9(76.1)	16.72
153	HZP-13	MS-145	Haiziping, Yunnan	HZP	MS_WEST	123534856	37060456800	123523537	36942717620	98.6319	13.24	94.2729	93.44	301.9(67.4)	20.34
154	HZP-14	MS-146	Haiziping, Yunnan	HZP	MS_WEST	154111097	46233329100	154099521	46094969561	98.766	13.1786	94.5881	93.51	301.5(66.7)	25.39
155	HZP-15	MS-147	Haiziping, Yunnan	HZP	MS_WEST	344033506	103210051800	344008141	102919690889	74.9759	9.9105	71.431	93.69	300.1(68.0)	42.95
156	HZP-16	MS-148	Haiziping, Yunnan	HZP	MS_WEST	101069304	30320791200	101061118	30215982697	92.4101	11.3924	88.2321	93.31	298.5(68.1)	15.61
157	HZP-17	MS-169	Haiziping, Yunnan	HZP	MS_WEST	139091717	41727515100	139090454	41690685073	96.935	20.0364	93.7171	93.37	302.8(85.8)	22.57
158	HZP-18	MS-149	Haiziping, Yunnan	HZP	MS_WEST	108621240	32586372000	108612615	32485119369	93.8467	12.2312	89.7372	93.36	296.7(64.9)	17.03
159	HZP-19	MS-150	Haiziping, Yunnan	HZP	MS_WEST	167319360	50195808000	167318847	50172207066	95.1284	16.049	88.1525	93.5	294.3(72.7)	26.62
160	HZP-20	MS-152	Haiziping, Yunnan	HZP	MS_WEST	100367140	30110142000	100366574	30091513914	99.0895	12.9426	95.8353	93.32	309.6(79.0)	16.66
161	HZP-21	MS-153	Haiziping, Yunnan	HZP	MS_WEST	100459552	30137865600	100458939	30119891373	98.7481	11.3604	95.5589	93.31	290.4(71.1)	16.63
162	HZP-22	MS-154	Haiziping, Yunnan	HZP	MS_WEST	100805642	30241692600	100805033	30221633803	91.6854	11.003	88.3854	93.3	314.6(89.2)	15.49
163	HZP-23	MS-155	Haiziping, Yunnan	HZP	MS_WEST	106206346	31861903800	106195358	31757446804	97.6248	11.2372	93.5213	93.36	298.3(66.3)	17.32
164	HZP-24	MS-156	Haiziping, Yunnan	HZP	MS_WEST	211322960	63396888000	211312699	63266685867	96.1223	17.4202	91.5949	93.56	303.2(67.2)	33.9
165	HZP-25	MS-170	Haiziping, Yunnan	HZP	MS_WEST	141106005	42331801500	141104752	42296520305	99.2735	20.6253	96.0529	93.35	302.8(83.9)	23.46
166	HZP-26	MS-157	Haiziping, Yunnan	HZP	MS_WEST	100078550	30023565000	100078047	30004566671	99.2651	12.7424	95.9572	93.31	290.5(73.0)	16.65
167	HZP-27	MS-158	Haiziping, Yunnan	HZP	MS_WEST	114410148	34323044400	114400090	34219674273	93.2745	11.0549	89.2714	93.4	302.1(67.2)	17.82
168	HZP-28	MS-159	Haiziping, Yunnan	HZP	MS_WEST	151482359	45444707700	151479832	45338049100	98.5347	23.6154	94.7369	93.46	318.8(69.1)	24.93
169	HZP-29	MS-160	Haiziping, Yunnan	HZP	MS_WEST	148421284	44526385200	148419024	44417308947	99.1237	23.8442	95.5867	93.47	305.1(65.6)	24.57
170	HZP-30	MS-162	Haiziping, Yunnan	HZP	MS_WEST	149128663	44738598900	149125611	44626809935	85.263	20.176	82.1073	93.45	305.1(68.1)	21.24
171	JZ-1	MS-171	Jinzhai, Anhui	JZ	MS_EAST	129692191	38907657300	129673837	38790942215	98.4573	15.5195	93.8209	93.42	302.9(65.0)	21.33
172	JZ-2	MS-191	Jinzhai, Anhui	JZ	MS_EAST	133742085	40122625500	132652640	39666597314	98.9858	14.6107	95.6703	93.36	284.0(76.9)	21.96
173	JZ-3	MS-192	Jinzhai, Anhui	JZ	MS_EAST	134151421	40245426300	134143689	40142015932	98.3915	16.4136	93.8186	93.42	306.3(67.3)	22.05
174	JZ-4	MS-194	Jinzhai, Anhui	JZ	MS_EAST	130324179	39097253700	128381357	38333939956	96.1706	14.0691	92.8752	93.34	299.6(80.8)	20.63
175	JZ-5	MS-195	Jinzhai, Anhui	JZ	MS_EAST	135563816	40669144800	133499017	39921327989	95.1467	14.8004	90.866	93.38	296.7(78.6)	21.25
176	JZ-7	MS-196	Jinzhai, Anhui	JZ	MS_EAST	112372113	33711633900	112364735	33614944874	97.885	15.209	93.3976	93.37	308.0(67.8)	18.38
177	JZ-8	MS-197	Jinzhai, Anhui	JZ	MS_EAST	130081929	39024578700	127768201	38135655478	96.6269	14.9364	93.4464	93.32	281.9(76.8)	20.63
178	JZ-9	MS-198	Jinzhai, Anhui	JZ	MS_EAST	100050736	30015220800	100050267	29997349599	98.7754	14.537	94.9468	93.25	326.9(92.6)	16.57
179	JZ-10	MS-172	Jinzhai, Anhui	JZ	MS_EAST	100562771	30168831300	100561895	30151057393	97.3888	14.0557	93.9104	93.18	312.5(77.0)	16.44
180	JZ-11	MS-173	Jinzhai, Anhui	JZ	MS_EAST	100715002	30214500600	100714154	30194604246	98.8263	14.4627	94.6298	93.24	359.4(105.9)	16.69
181	JZ-12	MS-174	Jinzhai, Anhui	JZ	MS_EAST	139381846	41814553800	137612335	41125839824	96.4219	15.0625	93.0995	93.26	303.4(80.7)	22.21
182	JZ-13	MS-175	Jinzhai, Anhui	JZ	MS_EAST	100045559	30013667700	100044517	29995547652	98.5393	13.9713	94.2296	93.24	350.7(96.4)	16.53
183	JZ-14	MS-176	Jinzhai, Anhui	JZ	MS_EAST	128889762	38666928600	126578810	37829746042	97.0372	14.7097	93.7976	93.29	304.6(79.4)	20.57
184	JZ-15	MS-177	Jinzhai, Anhui	JZ	MS_EAST	123191051	36957315300	123181860	36843960015	97.7627	15.6528	93.2617	93.38	305.5(68.2)	20.12
185	JZ-16	MS-178	Jinzhai, Anhui	JZ	MS_EAST	137405959	41221787700	136816552	41044789489	98.3304	17.2418	92.4221	93.45	289.5(71.2)	22.54
186	JZ-17	MS-179	Jinzhai, Anhui	JZ	MS_EAST	110765647	33229694100	110755550	33137427883	95.4191	14.6113	91.0073	93.35	312.8(70.3)	17.67
187	JZ-18	MS-180	Jinzhai, Anhui	JZ	MS_EAST	100630671	30189201300	100630001	30171719432	97.6817	15.2726	94.0281	93.28	342.5(92.7)	16.48
188	JZ-20	MS-181	Jinzhai, Anhui	JZ	MS_EAST	98565619	29569685700	98565348	29552485880	98.7724	13.1226	96.1211	93.25	289.8(70.3)	16.32
189	JZ-21	MS-182	Jinzhai, Anhui	JZ	MS_EAST	136369183	40910754900	136360347	40806419649	97.3475	14.7461	92.7788	93.44	310.9(68.2)	22.18
190	JZ-22	MS-183	Jinzhai, Anhui	JZ	MS_EAST	133670537	40101161100	133160025	39953488143	98.0783	16.1229	94.3012	93.34	298.7(64.1)	21.91
191	JZ-23	MS-184	Jinzhai, Anhui	JZ	MS_EAST	139760117	41928035100	138018360	41226186467	97.3187	14.546	94.3949	93.32	293.1(81.6)	22.47
192	JZ-24	MS-185	Jinzhai, Anhui	JZ	MS_EAST	120800003	36240000900	119076630	35539302205	98.0245	14.2312	94.6114	93.31	255.7(61.0)	19.52
193	JZ-25	MS-186	Jinzhai, Anhui	JZ	MS_EAST	135060559	40518167700	133854499	40006778642	98.8929	16.5067	95.6861	93.32	288.6(75.5)	22.13
194	JZ-26	MS-187	Jinzhai, Anhui	JZ	MS_EAST	100521670	30156501000	100520772	30138460620	98.0351	15.3182	94.0985	93.3	354.6(100.8)	16.52
195	JZ-27	MS-188	Jinzhai, Anhui	JZ	MS_EAST	100623908	30187172400	100623632	30168541393	99.3539	13.7448	96.3519	93.26	309.2(78.6)	16.76
196	JZ-28	MS-189	Jinzhai, Anhui	JZ	MS_EAST	127997102	38399130600	126759933	37935070631	97.1084	15.1428	94.1072	93.25	299.8(79.3)	20.62
197	JZ-29	MS-190	Jinzhai, Anhui	JZ	MS_EAST	143572371	43071711300	143096186	42926544971	98.4424	15.7877	94.7384	93.34	299.4(64.1)	23.63
198	JZ-30	MS-193	Jinzhai, Anhui	JZ	MS_EAST	137460894	41238268200	135972318	40671842761	97.0615	14.3359	93.7319	93.32	301.4(77.2)	22.09
199	LY-1	MS-199	Longyou, Zhejiang	LY	MS_MIDDLE	151371274	45411382200	151359625	45278148911	97.1298	18.045	92.582	93.45	299.2(65.5)	24.55
200	LY-2	MS-210	Longyou, Zhejiang	LY	MS_MIDDLE	122503149	36750944700	122495387	36649970766	98.2746	14.0346	93.8499	93.36	306.2(66.9)	20.12
201	LY-3	MS-221	Longyou, Zhejiang	LY	MS_MIDDLE	109756249	32926874700	109747429	32843682439	99.2676	14.8189	94.6537	93.34	313.7(67.9)	18.22
202	LY-4	MS-223	Longyou, Zhejiang	LY	MS_MIDDLE	132137726	39641317800	130991919	39162137281	98.7393	14.6874	94.9433	93.37	289.9(80.0)	21.62
203	LY-5	MS-224	Longyou, Zhejiang	LY	MS_MIDDLE	100407458	30122237400	100406758	30104589542	99.4972	13.8627	95.4649	93.32	325.8(92.3)	16.74
204	LY-6	MS-225	Longyou, Zhejiang	LY	MS_MIDDLE	140036945	42011083500	138103874	41263534649	97.8593	14.2348	94.4217	93.4	297.2(80.1)	22.59
205	LY-7	MS-226	Longyou, Zhejiang	LY	MS_MIDDLE	134917665	40475299500	133459813	39914311033	98.2501	13.9305	94.6754	93.36	297.1(78.7)	21.94
206	LY-8	MS-227	Longyou, Zhejiang	LY	MS_MIDDLE	125400491	37620147300	124132808	37120406355	98.5212	13.8227	94.4442	93.35	294.1(79.0)	20.46
207	LY-9	MS-228	Longyou, Zhejiang	LY	MS_MIDDLE	126756615	38026984500	125198313	37439597916	98.786	14.2954	95.1594	93.32	307.0(78.5)	20.7
208	LY-10	MS-200	Longyou, Zhejiang	LY	MS_MIDDLE	124454052	37336215600	122540118	36659355609	98.5572	14.5201	95.0119	93.24	324.5(87.9)	20.24
209	LY-11	MS-201	Longyou, Zhejiang	LY	MS_MIDDLE	100427218	30128165400	100426039	30110154342	99.5206	14.7277	95.4571	93.27	320.4(84.2)	16.76
210	LY-12	MS-202	Longyou, Zhejiang	LY	MS_MIDDLE	100535893	30160767900	100534932	30139324329	99.143	10.5455	95.3666	93.3	312.5(71.7)	16.7
211	LY-13	MS-203	Longyou, Zhejiang	LY	MS_MIDDLE	100407514	30122254200	100407243	30110546514	99.3185	14.3682	96.4839	93.27	303.3(69.6)	16.72
212	LY-14	MS-204	Longyou, Zhejiang	LY	MS_MIDDLE	132295841	39688752300	130366361	38893948395	98.8914	14.7166	95.2458	93.37	286.7(79.6)	21.52
213	LY-15	MS-205	Longyou, Zhejiang	LY	MS_MIDDLE	132988596	39896578800	130581636	38962611753	98.9828	13.9258	95.3133	93.37	285.9(78.3)	21.58
214	LY-16	MS-206	Longyou, Zhejiang	LY	MS_MIDDLE	135660909	40698272700	133668377	39912633004	98.8932	14.3281	95.2831	93.36	295.6(79.9)	22.09
215	LY-17	MS-207	Longyou, Zhejiang	LY	MS_MIDDLE	124630817	37389245100	124625319	37298470305	98.9288	15.4889	94.1224	93.42	310.1(66.7)	20.6
216	LY-18	MS-208	Longyou, Zhejiang	LY	MS_MIDDLE	144761625	43428487500	142579100	42565305425	98.5765	15.2979	94.5427	93.42	283.7(73.0)	23.47
217	LY-19	MS-209	Longyou, Zhejiang	LY	MS_MIDDLE	128541124	38562337200	128532226	38445263533	98.8364	14.6027	94.2105	93.43	308.9(69.7)	21.21
218	LY-20	MS-211	Longyou, Zhejiang	LY	MS_MIDDLE	137985384	41395615200	136354664	40770225210	98.526	14.718	94.5861	93.37	285.2(70.2)	22.47
219	LY-21	MS-212	Longyou, Zhejiang	LY	MS_MIDDLE	133801071	40140321300	131730033	39389516026	96.7668	14.6115	93.4246	93.35	299.1(80.3)	21.33
220	LY-22	MS-213	Longyou, Zhejiang	LY	MS_MIDDLE	164916025	49474807500	164907338	49343801883	97.5016	16.8478	93.0133	93.49	311.3(67.9)	26.84
221	LY-23	MS-214	Longyou, Zhejiang	LY	MS_MIDDLE	144631692	43389507600	142927580	42753770352	97.6767	14.5566	93.7002	93.39	295.6(76.9)	23.35
222	LY-24	MS-215	Longyou, Zhejiang	LY	MS_MIDDLE	100160514	30048154200	100160241	30036887051	99.4336	15.4864	96.7176	93.25	277.7(65.5)	16.7
223	LY-25	MS-216	Longyou, Zhejiang	LY	MS_MIDDLE	151048006	45314401800	150548792	45214572064	98.2002	15.917	94.3028	93.37	329.8(65.2)	24.81
224	LY-26	MS-217	Longyou, Zhejiang	LY	MS_MIDDLE	100420040	30126012000	100419140	30103902570	98.5988	10.163	94.6019	93.32	328.9(88.0)	16.59
225	LY-27	MS-218	Longyou, Zhejiang	LY	MS_MIDDLE	140523626	42157087800	140515204	42036585555	98.2677	14.9793	93.876	93.45	306.1(67.1)	23.06
226	LY-28	MS-219	Longyou, Zhejiang	LY	MS_MIDDLE	142859763	42857928900	142849598	42746108686	94.3239	15.2462	89.9238	93.45	316.0(69.0)	22.51
227	LY-29	MS-220	Longyou, Zhejiang	LY	MS_MIDDLE	125995199	37798559700	124381745	37158360674	98.1972	14.1619	94.2096	93.3	294.8(79.8)	20.44
228	LY-30	MS-222	Longyou, Zhejiang	LY	MS_MIDDLE	100501522	30150456600	100500585	30130328613	97.8466	10.482	94.143	93.32	329.3(85.0)	16.48
229	RH-1	MS-239	Renhua, Guangdong	RH	MS_SOUTH-B	132542505	39762751500	130764044	39072313981	96.0136	14.26	92.7496	93.36	288.3(76.9)	20.98
230	RH-2	MS-249	Renhua, Guangdong	RH	MS_SOUTH-B	129818087	38945426100	126846726	37803796179	96.3302	14.8172	92.2379	93.3	272.9(73.1)	20.41
231	RH-3	MS-250	Renhua, Guangdong	RH	MS_SOUTH-B	98012334	29403700200	98012048	29388761164	97.4307	9.442	94.4522	93.31	325.0(83.5)	16
232	RH-4	MS-252	Renhua, Guangdong	RH	MS_SOUTH-B	141225012	42367503600	139146302	41490867365	94.0184	16.6542	90.159	93.38	270.3(70.3)	21.81
233	RH-5	MS-253	Renhua, Guangdong	RH	MS_SOUTH-B	126822032	38046609600	124564139	37172716761	97.1962	16.6551	93.4476	93.31	289.1(76.5)	20.23
234	RH-6	MS-254	Renhua, Guangdong	RH	MS_SOUTH-B	135683993	40705197900	133060777	39741125166	96.1454	15.9269	92.4473	93.38	309.6(82.0)	21.39
235	RH-7	MS-255	Renhua, Guangdong	RH	MS_SOUTH-B	124979279	37493783700	123211229	36813459419	97.316	17.48	94.0835	93.3	292.2(77.5)	20.06
236	RH-8	MS-256	Renhua, Guangdong	RH	MS_SOUTH-B	138825593	41647677900	136298334	40626325476	96.2764	16.8853	92.9455	93.36	284.6(79.2)	21.89
237	RH-9	MS-257	Renhua, Guangdong	RH	MS_SOUTH-B	140803622	42241086600	140319858	42081668796	96.5826	18.489	91.6479	93.36	305.6(66.8)	22.72
238	RH-10	MS-229	Renhua, Guangdong	RH	MS_SOUTH-B	96704007	29011202100	96703618	28997429157	97.3064	9.959	94.33	93.29	321.0(82.0)	15.77
239	RH-11	MS-230	Renhua, Guangdong	RH	MS_SOUTH-B	137982031	41394609300	135787347	40582258301	95.8103	13.0927	92.5501	93.33	297.9(83.2)	21.76
240	RH-12	MS-231	Renhua, Guangdong	RH	MS_SOUTH-B	137576477	41272943100	134729149	40261596244	95.6586	15.2297	92.3172	93.36	290.3(76.8)	21.56
241	RH-13	MS-232	Renhua, Guangdong	RH	MS_SOUTH-B	127666353	38299905900	125307538	37425829790	95.2081	14.3167	91.8803	93.35	291.0(77.4)	19.94
242	RH-14	MS-233	Renhua, Guangdong	RH	MS_SOUTH-B	100780022	30234006600	100779446	30214365324	97.8243	12.2604	93.9482	93.31	332.1(84.9)	16.52
243	RH-15	MS-234	Renhua, Guangdong	RH	MS_SOUTH-B	173726260	52117878000	173707897	51939831939	97.4645	22.244	93.2079	93.51	293.1(64.7)	28.24
244	RH-16	MS-235	Renhua, Guangdong	RH	MS_SOUTH-B	128085475	38425642500	126096955	37696214901	96.6428	15.9383	92.9734	93.31	283.9(71.8)	20.39
245	RH-17	MS-236	Renhua, Guangdong	RH	MS_SOUTH-B	171663927	51499178100	171663499	51470805696	97.5334	16.4016	93.6764	93.5	307.2(80.2)	28
246	RH-18	MS-237	Renhua, Guangdong	RH	MS_SOUTH-B	150616096	45184828800	150599652	45039666534	97.4761	22.0034	93.0202	93.46	303.4(68.2)	24.5
247	RH-19	MS-238	Renhua, Guangdong	RH	MS_SOUTH-B	134119419	40235825700	132464264	39632226604	97.6057	16.2436	93.9955	93.35	318.3(80.9)	21.64
248	RH-20	MS-240	Renhua, Guangdong	RH	MS_SOUTH-B	172409966	51722989800	172409568	51696971714	99.2256	23.9146	95.1292	92.6	332.2(81.8)	13.2
249	RH-21	MS-241	Renhua, Guangdong	RH	MS_SOUTH-B	131432059	39429617700	129758480	38738961577	97.2384	17.234	93.9432	93.36	286.3(78.6)	21.07
250	RH-22	MS-242	Renhua, Guangdong	RH	MS_SOUTH-B	150321960	45096588000	150306797	44957021517	96.8651	20.549	92.3086	93.45	304.0(67.1)	24.31
251	RH-24	MS-243	Renhua, Guangdong	RH	MS_SOUTH-B	119867361	35960208300	119855720	35854340736	92.1812	14.9155	87.9889	93.37	308.7(69.5)	18.46
252	RH-25	MS-244	Renhua, Guangdong	RH	MS_SOUTH-B	172680672	51804201600	172680311	51771405592	94.083	16.3956	89.8193	93.5	322.6(85.9)	27.17
253	RH-26	MS-245	Renhua, Guangdong	RH	MS_SOUTH-B	166796845	50039053500	166787932	49944297053	98.482	18.39	93.6829	93.47	310.2(69.6)	27.45
254	RH-27	MS-246	Renhua, Guangdong	RH	MS_SOUTH-B	127994366	38398309800	126320084	37804638231	97.5186	15.9718	94.3114	93.29	300.6(81.3)	20.64
255	RH-28	MS-247	Renhua, Guangdong	RH	MS_SOUTH-B	127571370	38271411000	127562673	38162666894	96.5312	16.1944	92.1685	93.39	307.0(68.4)	20.58
256	RH-29	MS-248	Renhua, Guangdong	RH	MS_SOUTH-B	131815122	39544536600	130198772	38941706272	98.6375	17.3318	95.2131	93.29	299.2(80.3)	21.5
257	RH-30	MS-251	Renhua, Guangdong	RH	MS_SOUTH-B	130180755	39054226500	127927052	38228359022	98.326	17.5101	94.8357	93.32	296.0(74.3)	21.05
258	WYS-1	MS-258	Wuyishan, Fujian	WYS	MS_MIDDLE	168283565	50485069500	168270268	50340771720	99.2161	22.9843	95.2863	93.47	299.1(64.8)	27.87
259	WYS-2	MS-269	Wuyishan, Fujian	WYS	MS_MIDDLE	100723375	30217012500	100722864	30197215687	99.0226	12.5126	95.0131	93.32	333.1(95.4)	16.71
260	WYS-3	MS-280	Wuyishan, Fujian	WYS	MS_MIDDLE	100786919	30236075700	100786310	30219691374	99.4102	14.1315	95.7612	93.3	325.7(81.7)	16.79
261	WYS-4	MS-282	Wuyishan, Fujian	WYS	MS_MIDDLE	125508693	37652607900	123957604	37038971835	98.2337	15.3206	93.9188	93.37	298.5(78.9)	20.35
262	WYS-5	MS-283	Wuyishan, Fujian	WYS	MS_MIDDLE	135722609	40716782700	133792520	39998040009	98.911	17.191	94.0121	93.4	298.3(77.8)	22.13
263	WYS-6	MS-284	Wuyishan, Fujian	WYS	MS_MIDDLE	136199684	40859905200	134903123	40359380692	98.7104	15.9416	94.6731	93.4	293.6(75.3)	22.27
264	WYS-7	MS-285	Wuyishan, Fujian	WYS	MS_MIDDLE	141041205	42312361500	139288923	41663474125	98.7013	17.1035	94.0766	93.42	301.2(75.0)	23
265	WYS-8	MS-286	Wuyishan, Fujian	WYS	MS_MIDDLE	100061862	30018558600	100061323	29999532544	99.2065	11.9507	95.2173	93.31	335.0(83.5)	16.64
266	WYS-9	MS-287	Wuyishan, Fujian	WYS	MS_MIDDLE	134036864	40211059200	132710874	39644809791	98.6561	16.968	93.982	93.41	301.3(83.7)	21.86
267	WYS-10	MS-259	Wuyishan, Fujian	WYS	MS_MIDDLE	146248941	43874682300	143785497	42928699903	97.8295	16.7884	92.47	93.45	296.0(78.7)	23.48
268	WYS-11	MS-260	Wuyishan, Fujian	WYS	MS_MIDDLE	153962416	46188724800	153947657	46052915879	98.1337	21.6143	93.2211	93.46	333.6(78.6)	25.22
269	WYS-12	MS-261	Wuyishan, Fujian	WYS	MS_MIDDLE	122018423	36605526900	120656572	36069041659	98.8464	17.9452	94.0071	93.36	296.2(76.4)	19.95
270	WYS-13	MS-262	Wuyishan, Fujian	WYS	MS_MIDDLE	198358239	59507471700	198353680	59352190577	98.8689	21.574	94.7366	93.54	317.7(71.0)	32.72
271	WYS-14	MS-263	Wuyishan, Fujian	WYS	MS_MIDDLE	134633055	40389916500	133441570	39930973464	98.5113	18.9265	93.571	93.4	304.0(76.7)	22
272	WYS-15	MS-264	Wuyishan, Fujian	WYS	MS_MIDDLE	100095900	30028770000	100095420	30010288883	99.2333	11.0839	95.6197	93.3	330.1(79.0)	16.65
273	WYS-16	MS-265	Wuyishan, Fujian	WYS	MS_MIDDLE	187077733	56123319900	187061372	55970412984	99.1635	23.7568	94.5361	93.52	318.0(70.2)	30.96
274	WYS-17	MS-266	Wuyishan, Fujian	WYS	MS_MIDDLE	131668919	39500675700	130034197	38854453256	98.5489	17.7062	93.5759	93.37	299.6(79.7)	21.42
275	WYS-18	MS-267	Wuyishan, Fujian	WYS	MS_MIDDLE	133272655	39981796500	131848919	39427936796	98.6766	17.4408	93.182	93.34	292.0(75.7)	21.77
276	WYS-19	MS-268	Wuyishan, Fujian	WYS	MS_MIDDLE	100616370	30184911000	100615854	30166400266	99.2771	12.6885	95.9673	93.3	306.0(73.4)	16.74
277	WYS-20	MS-270	Wuyishan, Fujian	WYS	MS_MIDDLE	128099642	38429892600	126490654	37827742052	98.1458	16.4199	94.3861	93.35	298.2(76.3)	20.77
278	WYS-21	MS-271	Wuyishan, Fujian	WYS	MS_MIDDLE	139403947	41821184100	137349250	41008797375	98.5168	16.7127	91.5459	93.45	291.4(79.7)	22.59
279	WYS-22	MS-272	Wuyishan, Fujian	WYS	MS_MIDDLE	164032855	49209856500	164016676	49062233215	98.8474	23.4416	93.8022	93.47	303.2(66.0)	27.06
280	WYS-23	MS-273	Wuyishan, Fujian	WYS	MS_MIDDLE	100354439	30106331700	100353960	30088049099	99.0851	12.4268	95.7996	93.31	300.6(77.0)	16.66
281	WYS-24	MS-274	Wuyishan, Fujian	WYS	MS_MIDDLE	162763241	48828972300	162749787	48697609508	99.1953	21.8921	94.3382	93.47	307.0(65.7)	26.96
282	WYS-25	MS-275	Wuyishan, Fujian	WYS	MS_MIDDLE	123455297	37036589100	121825256	36418898881	98.2427	16.2937	92.4858	93.35	305.9(83.1)	20.02
283	WYS-26	MS-276	Wuyishan, Fujian	WYS	MS_MIDDLE	160145613	48043683900	160130397	47895845975	98.886	22.0099	94.3413	93.48	306.0(68.4)	26.43
284	WYS-27	MS-277	Wuyishan, Fujian	WYS	MS_MIDDLE	159527392	47858217600	159510682	47711242420	98.7569	20.1086	93.9702	93.48	309.4(69.7)	26.29
285	WYS-28	MS-278	Wuyishan, Fujian	WYS	MS_MIDDLE	119537364	35861209200	117783738	35210110884	98.9372	16.3877	93.102	93.34	306.1(83.1)	19.49
286	WYS-29	MS-279	Wuyishan, Fujian	WYS	MS_MIDDLE	134244851	40273455300	131906001	39413646991	98.5063	16.8696	91.2877	93.4	305.2(81.9)	21.72
287	WYS-30	MS-281	Wuyishan, Fujian	WYS	MS_MIDDLE	136525215	40957564500	135912921	40794758821	98.3355	17.5473	92.9289	93.37	321.7(65.2)	22.43
288	XA-1	MS-298	Xing'an, Guangxi	XA	MS_SOUTH-A	135967273	40790181900	133520956	39895726910	97.6538	15.9838	93.1998	93.35	303.1(84.8)	21.81
289	XA-2	MS-299	Xing'an, Guangxi	XA	MS_SOUTH-A	123168410	36950523000	123158481	36835348262	95.1291	14.7551	91.025	93.39	295.0(66.4)	19.57
290	XA-3	MS-310	Xing'an, Guangxi	XA	MS_SOUTH-A	127286093	38185827900	127276804	38077387746	94.8368	14.8811	90.5179	93.42	297.7(65.2)	20.16
291	XA-4	MS-312	Xing'an, Guangxi	XA	MS_SOUTH-A	132917184	39875155200	130680786	39061998394	97.2687	15.7437	92.141	93.35	299.9(77.8)	21.26
292	XA-5	MS-313	Xing'an, Guangxi	XA	MS_SOUTH-A	134039591	40211877300	134030843	40108387443	96.7448	15.4611	92.4318	93.43	307.1(67.5)	21.66
293	XA-6	MS-314	Xing'an, Guangxi	XA	MS_SOUTH-A	139646430	41893929000	137486589	41088043903	98.3004	16.0011	93.102	93.4	300.6(78.6)	22.59
294	XA-7	MS-315	Xing'an, Guangxi	XA	MS_SOUTH-A	116027016	34808104800	116018404	34700983082	96.0191	14.7194	91.5021	93.36	300.7(66.6)	18.62
295	XA-8	MS-316	Xing'an, Guangxi	XA	MS_SOUTH-A	124132258	37239677400	124121143	37140585930	96.8257	15.6557	92.4223	93.4	303.8(65.9)	20.08
296	XA-9	MS-317	Xing'an, Guangxi	XA	MS_SOUTH-A	138778142	41633442600	138529088	41608721009	96.4231	17.1237	91.0085	93.34	321.6(63.3)	22.43
297	XA-10	MS-288	Xing'an, Guangxi	XA	MS_SOUTH-A	113941860	34182558000	113930253	34082693003	92.3477	12.6517	87.907	93.35	301.9(67.1)	17.59
298	XA-11	MS-289	Xing'an, Guangxi	XA	MS_SOUTH-A	129083384	38725015200	126424552	37765338604	96.1084	14.6517	91.4011	93.39	295.1(78.9)	20.32
299	XA-12	MS-290	Xing'an, Guangxi	XA	MS_SOUTH-A	110941015	33282304500	110934183	33196591949	93.5674	14.7309	89.2872	93.34	312.5(70.2)	17.36
300	XA-13	MS-291	Xing'an, Guangxi	XA	MS_SOUTH-A	143447809	43034342700	140896776	42092157314	95.649	15.3268	90.6197	93.42	300.8(82.1)	22.52
301	XA-14	MS-292	Xing'an, Guangxi	XA	MS_SOUTH-A	100659627	30197888100	100659213	30184948072	98.0888	17.6003	95.0596	93.24	301.2(83.1)	16.56
302	XA-15	MS-293	Xing'an, Guangxi	XA	MS_SOUTH-A	123280085	36984025500	120986424	36158443927	96.9528	16.1016	91.5235	93.39	296.1(80.2)	19.62
303	XA-16	MS-294	Xing'an, Guangxi	XA	MS_SOUTH-A	129678709	38903612700	128030466	38298943674	95.4182	15.6538	90.1266	93.36	300.5(80.0)	20.44
304	XA-17	MS-295	Xing'an, Guangxi	XA	MS_SOUTH-A	124395556	37318666800	122560061	36641866416	94.3247	15.3302	89.1995	93.35	299.1(80.3)	19.34
305	XA-18	MS-296	Xing'an, Guangxi	XA	MS_SOUTH-A	136279664	40883899200	134139811	40095650307	96.8768	15.1611	90.8796	93.38	298.0(80.4)	21.73
306	XA-19	MS-297	Xing'an, Guangxi	XA	MS_SOUTH-A	166564087	49969226100	166563759	49939903986	97.1829	17.3212	90.5672	93.49	282.4(69.3)	27.07
307	XA-20	MS-300	Xing'an, Guangxi	XA	MS_SOUTH-A	100388669	30116600700	100387897	30097551742	97.3365	10.8115	93.5339	93.32	332.7(86.8)	16.37
308	XA-21	MS-301	Xing'an, Guangxi	XA	MS_SOUTH-A	140106181	42031854300	137100532	40943662616	96.6616	16.5876	90.7872	93.43	306.7(84.5)	22.15
309	XA-22	MS-302	Xing'an, Guangxi	XA	MS_SOUTH-A	133680289	40104086700	133401540	40060662181	95.446	17.7657	90.3981	93.3	320.2(63.7)	21.38
310	XA-23	MS-303	Xing'an, Guangxi	XA	MS_SOUTH-A	137388050	41216415000	135235143	40380050907	96.1228	15.1524	90.8649	93.38	290.7(80.9)	21.72
311	XA-24	MS-304	Xing'an, Guangxi	XA	MS_SOUTH-A	127908808	38372642400	125692253	37567639228	95.6553	16.211	90.2065	93.33	294.7(77.9)	20.12
312	XA-25	MS-305	Xing'an, Guangxi	XA	MS_SOUTH-A	100562919	30168875700	100562254	30149806849	95.9077	11.7777	92.4086	93.29	315.9(84.0)	16.17
313	XA-26	MS-306	Xing'an, Guangxi	XA	MS_SOUTH-A	100499854	30149956200	100499258	30132639515	98.0889	11.1989	94.7399	93.3	306.7(77.7)	16.52
314	XA-27	MS-307	Xing'an, Guangxi	XA	MS_SOUTH-A	100658813	30197643900	100658126	30179233392	95.3064	11.5992	91.9216	93.28	303.0(73.7)	16.08
315	XA-28	MS-308	Xing'an, Guangxi	XA	MS_SOUTH-A	100346394	30103918200	100346066	30091393300	96.2662	17.0159	93.3536	93.24	313.7(76.9)	16.2
316	XA-29	MS-309	Xing'an, Guangxi	XA	MS_SOUTH-A	176858895	53057668500	176858453	53031477399	94.0729	20.997	89.518	92.6	331.7(82.6)	12.17
317	XA-30	MS-311	Xing'an, Guangxi	XA	MS_SOUTH-A	129457300	38837190000	127907704	38235377177	97.6338	15.3446	92.4724	93.37	296.9(83.2)	20.88
318	XN-1	MS-328	Xianning, Hubei	XN	MS_MIDDLE	137848735	41354620500	135003208	40336578539	96.9107	17.1191	92.2233	93.38	303.1(80.4)	21.88
319	XN-2	MS-336	Xianning, Hubei	XN	MS_MIDDLE	129248484	38774545200	127483435	38125740941	96.0357	16.3981	91.155	93.33	298.1(76.9)	20.49
320	XN-3	MS-337	Xianning, Hubei	XN	MS_MIDDLE	201529973	60458991900	201525379	60307222553	98.5443	24.7177	94.0304	93.46	322.0(72.3)	33.17
321	XN-4	MS-338	Xianning, Hubei	XN	MS_MIDDLE	124798875	37439662500	122737004	36695111208	96.7015	15.1862	91.8562	93.34	291.7(77.3)	19.86
322	XN-5	MS-339	Xianning, Hubei	XN	MS_MIDDLE	161897679	48569303700	161894653	48455018458	98.0375	22.2929	93.9938	93.47	315.1(69.2)	26.51
323	XN-6	MS-340	Xianning, Hubei	XN	MS_MIDDLE	174548410	52364523000	174546414	52245800085	97.6476	19.5842	94.1288	93.5	317.8(70.3)	28.46
324	XN-7	MS-341	Xianning, Hubei	XN	MS_MIDDLE	154426828	46328048400	154424017	46212748544	98.4709	24.7226	94.9147	93.44	306.4(68.0)	25.4
325	XN-8	MS-342	Xianning, Hubei	XN	MS_MIDDLE	121144644	36343393200	119449106	35720363103	98.5982	15.0651	92.9131	93.31	298.5(77.4)	19.72
326	XN-9	MS-343	Xianning, Hubei	XN	MS_MIDDLE	125592365	37677709500	125308936	37632956300	99.0606	18.2634	94.2157	93.3	333.0(64.7)	20.85
327	XN-10	MS-318	Xianning, Hubei	XN	MS_MIDDLE	135589089	40676726700	133204478	39738327513	98.3913	15.9511	91.6613	93.4	288.7(80.9)	21.87
328	XN-11	MS-319	Xianning, Hubei	XN	MS_MIDDLE	133903193	40170957900	131874886	39381388236	98.7033	16.8808	93.5043	93.36	290.0(79.5)	21.75
329	XN-12	MS-320	Xianning, Hubei	XN	MS_MIDDLE	150251110	45075333000	150247876	44965814646	95.939	22.7121	92.2134	93.45	313.3(69.7)	24.08
330	XN-13	MS-321	Xianning, Hubei	XN	MS_MIDDLE	165502181	49650654300	165498989	49528909428	98.261	23.861	94.3721	93.46	310.7(68.3)	27.16
331	XN-14	MS-322	Xianning, Hubei	XN	MS_MIDDLE	162877381	48863214300	162874383	48753661928	97.4804	23.7114	93.4414	93.42	324.4(71.6)	26.54
332	XN-15	MS-323	Xianning, Hubei	XN	MS_MIDDLE	141367116	42410134800	138742728	41465985904	98.7546	17.1556	93.552	93.37	298.7(80.0)	22.92
333	XN-16	MS-324	Xianning, Hubei	XN	MS_MIDDLE	130085806	39025741800	128463999	38411485270	98.6114	15.0545	92.3287	93.36	295.7(84.3)	21.19
334	XN-17	MS-325	Xianning, Hubei	XN	MS_MIDDLE	135246818	40574045400	132801830	39650218991	98.3669	16.6138	91.0993	93.4	291.8(81.7)	21.82
335	XN-18	MS-326	Xianning, Hubei	XN	MS_MIDDLE	135509783	40652934900	133847006	40028530253	98.5469	16.1665	92.4775	93.38	304.0(80.5)	22.06
336	XN-19	MS-327	Xianning, Hubei	XN	MS_MIDDLE	187752837	56325851100	187750421	56188974936	99.2497	23.0634	95.1801	93.52	312.3(70.2)	31.1
337	XN-20	MS-329	Xianning, Hubei	XN	MS_MIDDLE	133984853	40195455900	133982002	40095220548	98.2736	25.1679	93.497	92.95	319.7(70.0)	22.11
338	XN-21	MS-330	Xianning, Hubei	XN	MS_MIDDLE	162902077	48870623100	162899625	48752971365	99.1208	26.3131	94.8723	93.44	318.3(70.0)	26.97
339	XN-22	MS-331	Xianning, Hubei	XN	MS_MIDDLE	132508967	39752690100	132160750	39687402450	98.9329	14.1612	94.3985	93.4	290.8(58.8)	21.94
340	XN-23	MS-332	Xianning, Hubei	XN	MS_MIDDLE	132485611	39745683300	131534112	39367739651	98.8641	17.4572	94.2881	93.36	299.7(78.7)	21.76
341	XN-25	MS-333	Xianning, Hubei	XN	MS_MIDDLE	126538582	37961574600	125307228	37477183363	99.0879	17.0782	94.3031	93.32	295.4(78.2)	20.79
342	XN-27	MS-334	Xianning, Hubei	XN	MS_MIDDLE	152004854	45601456200	152001888	45483326381	96.9204	23.4992	92.8804	93.36	314.4(68.7)	24.63
343	XN-29	MS-335	Xianning, Hubei	XN	MS_MIDDLE	174791922	52437576600	174788985	52314927577	98.9395	24.4003	95.099	93.46	311.9(68.0)	28.89
344	YA-1	MS-354	Yong'an, Fujian	YA	MS_MIDDLE	130051680	39015504000	128233163	38336167090	98.7866	17.9421	93.7656	93.34	298.8(79.8)	21.2
345	YA-2	MS-365	Yong'an, Fujian	YA	MS_MIDDLE	134370086	40311025800	132009504	39397707796	96.3678	15.4017	91.5939	93.33	292.2(82.6)	21.26
346	YA-3	MS-367	Yong'an, Fujian	YA	MS_MIDDLE	145304422	43591326600	142933308	42586196462	97.9451	17.298	90.6431	93.45	287.5(84.8)	23.33
347	YA-4	MS-368	Yong'an, Fujian	YA	MS_MIDDLE	140812375	42243712500	138418408	41312504224	96.784	15.8013	89.7608	93.44	297.4(85.8)	22.37
348	YA-5	MS-369	Yong'an, Fujian	YA	MS_MIDDLE	100592259	30177677700	100591778	30159471657	98.4908	11.9304	95.3299	93.29	300.3(70.8)	16.61
349	YA-6	MS-370	Yong'an, Fujian	YA	MS_MIDDLE	100184629	30055388700	100184098	30039226577	98.0715	13.5733	94.6106	93.27	314.0(82.0)	16.47
350	YA-7	MS-371	Yong'an, Fujian	YA	MS_MIDDLE	97124612	29137383600	97124206	29123099160	97.3571	10.1452	94.2019	93.26	337.7(97.7)	15.86
351	YA-8	MS-372	Yong'an, Fujian	YA	MS_MIDDLE	137657914	41297374200	135064951	40298458125	97.9853	15.7344	92.9309	93.39	295.3(81.1)	22.11
352	YA-9	MS-373	Yong'an, Fujian	YA	MS_MIDDLE	134336052	40300815600	132865324	39715065184	96.4265	17.4182	90.2685	93.39	291.8(80.0)	21.42
353	YA-10	MS-344	Yong'an, Fujian	YA	MS_MIDDLE	138193428	41458028400	136422863	40725995585	97.5799	17.1342	89.2248	93.42	297.1(83.6)	22.23
354	YA-11	MS-345	Yong'an, Fujian	YA	MS_MIDDLE	100560794	30168238200	100560514	30153814225	99.5538	10.6106	96.1313	93.27	317.6(82.0)	16.79
355	YA-12	MS-346	Yong'an, Fujian	YA	MS_MIDDLE	137675754	41302726200	135808281	40579456079	97.7413	16.7051	90.2327	93.38	293.7(81.7)	22.19
356	YA-13	MS-347	Yong'an, Fujian	YA	MS_MIDDLE	182137225	54641167500	182123975	54478600358	97.1447	21.9151	92.5952	93.51	305.2(66.5)	29.52
357	YA-14	MS-348	Yong'an, Fujian	YA	MS_MIDDLE	173271384	51981415200	173255416	51822324583	97.1536	21.7083	92.7415	93.49	303.6(67.6)	28.09
358	YA-15	MS-349	Yong'an, Fujian	YA	MS_MIDDLE	129834312	38950293600	127864372	38216314043	97.9221	16.8509	91.1819	93.33	309.6(86.9)	20.94
359	YA-16	MS-350	Yong'an, Fujian	YA	MS_MIDDLE	145095872	43528761600	142221584	42474958108	98.6127	15.9484	92.5026	93.39	300.6(83.6)	23.44
360	YA-17	MS-351	Yong'an, Fujian	YA	MS_MIDDLE	150262128	45078638400	147102678	43886065085	97.8761	16.1179	92.1492	93.45	295.0(82.0)	24.02
361	YA-18	MS-352	Yong'an, Fujian	YA	MS_MIDDLE	146105182	43831554600	143875354	42969572346	98.7259	17.973	91.5857	93.46	296.9(84.2)	23.71
362	YA-19	MS-353	Yong'an, Fujian	YA	MS_MIDDLE	138880232	41664069600	136965135	40917137589	98.9869	17.2195	94.1643	93.39	301.7(82.2)	22.66
363	YA-20	MS-355	Yong'an, Fujian	YA	MS_MIDDLE	100632518	30189755400	100631942	30169890715	98.3334	12.2062	94.5716	93.3	322.2(91.6)	16.59
364	YA-21	MS-356	Yong'an, Fujian	YA	MS_MIDDLE	138959464	41687839200	138071455	41317218232	98.8871	18.4967	92.3281	93.39	307.7(82.3)	22.83
365	YA-22	MS-357	Yong'an, Fujian	YA	MS_MIDDLE	156048866	46814659800	155254269	46570088865	98.6867	17.1175	91.3295	93.47	309.8(65.6)	25.66
366	YA-23	MS-358	Yong'an, Fujian	YA	MS_MIDDLE	100372437	30111731100	100372117	30095267772	98.3554	9.1217	95.3208	93.27	315.9(89.1)	16.55
367	YA-24	MS-359	Yong'an, Fujian	YA	MS_MIDDLE	126725121	38017536300	124962390	37266472892	98.764	17.2526	92.918	93.31	288.9(85.9)	20.6
368	YA-25	MS-360	Yong'an, Fujian	YA	MS_MIDDLE	155791604	46737481200	154185836	46083829622	97.8865	19.7404	90.3212	93.45	298.9(84.6)	25.2
369	YA-26	MS-361	Yong'an, Fujian	YA	MS_MIDDLE	137725327	41317598100	135593166	40485402413	98.5107	17.007	92.5432	93.4	294.5(81.9)	22.31
370	YA-27	MS-362	Yong'an, Fujian	YA	MS_MIDDLE	97760474	29328142200	97759916	29313760229	98.784	9.6177	95.8928	93.29	299.9(78.4)	16.19
371	YA-28	MS-363	Yong'an, Fujian	YA	MS_MIDDLE	100705927	30211778100	100705385	30194478798	98.3039	13.8139	94.7179	93.29	334.7(83.0)	16.59
372	YA-29	MS-364	Yong'an, Fujian	YA	MS_MIDDLE	170081926	51024577800	170066780	50877873012	97.737	22.095	93.3893	93.5	304.0(66.0)	27.74
373	YA-30	MS-366	Yong'an, Fujian	YA	MS_MIDDLE	100587962	30176388600	100587610	30161018719	98.4456	9.8637	95.0957	93.32	345.4(93.4)	16.59
374	YF-1	MS-374	Yifeng, Jiangxi	YF	MS_MIDDLE	100395124	30118537200	100394796	30100483795	98.9697	14.1256	96.4254	93.27	289.4(67.2)	16.66
375	YF-2	MS-385	Yifeng, Jiangxi	YF	MS_MIDDLE	100491052	30147315600	100490699	30131302693	98.5249	13.2335	95.9756	93.27	291.0(71.3)	16.6
376	YF-3	MS-396	Yifeng, Jiangxi	YF	MS_MIDDLE	100440251	30132075300	100439267	30109107606	98.305	10.2798	94.2468	93.33	329.5(89.2)	16.54
377	YF-4	MS-398	Yifeng, Jiangxi	YF	MS_MIDDLE	124974479	37492343700	123425625	36867735127	97.5046	16.8797	91.1443	93.33	298.2(82.8)	20.12
378	YF-5	MS-399	Yifeng, Jiangxi	YF	MS_MIDDLE	128588124	38576437200	126889448	37896862053	98.9239	15.3982	93.9529	93.35	291.7(80.9)	20.98
379	YF-6	MS-400	Yifeng, Jiangxi	YF	MS_MIDDLE	133203272	39960981600	133190294	39841799491	98.5923	15.7549	93.8369	93.41	309.2(69.1)	21.94
380	YF-7	MS-401	Yifeng, Jiangxi	YF	MS_MIDDLE	138339005	41501701500	136944357	40969549293	97.7576	16.411	92.3982	93.4	291.0(75.0)	22.39
381	YF-8	MS-402	Yifeng, Jiangxi	YF	MS_MIDDLE	100658093	30197427900	100657328	30174291675	98.0605	9.9279	94.2425	93.34	326.1(89.5)	16.53
382	YF-9	MS-403	Yifeng, Jiangxi	YF	MS_MIDDLE	125214423	37564326900	123628034	36926266774	98.626	17.6874	90.125	93.4	316.4(90.7)	20.37
383	YF-10	MS-375	Yifeng, Jiangxi	YF	MS_MIDDLE	100714586	30214375800	100714127	30195414591	99.4209	12.7501	96.2455	93.29	312.9(88.9)	16.78
384	YF-11	MS-376	Yifeng, Jiangxi	YF	MS_MIDDLE	100840084	30252025200	100839792	30235063488	98.6755	14.1355	95.5864	93.29	339.6(86.7)	16.68
385	YF-12	MS-377	Yifeng, Jiangxi	YF	MS_MIDDLE	142018736	42605620800	141256575	42277238905	99.1943	18.8858	91.3242	93.43	300.1(82.7)	23.43
386	YF-13	MS-378	Yifeng, Jiangxi	YF	MS_MIDDLE	100775882	30232764600	100775125	30209326560	98.9974	10.7263	94.9724	93.34	315.3(87.2)	16.71
387	YF-14	MS-379	Yifeng, Jiangxi	YF	MS_MIDDLE	153139639	45941891700	151771737	45380720645	99.1896	18.0309	95.8967	93.38	297.1(81.8)	25.17
388	YF-15	MS-380	Yifeng, Jiangxi	YF	MS_MIDDLE	100754170	30226251000	100753658	30207800151	98.3838	13.8811	93.9782	93.31	346.0(103.7)	16.61
389	YF-16	MS-381	Yifeng, Jiangxi	YF	MS_MIDDLE	129126868	38738060400	127574273	38078804188	97.6737	15.6023	90.8625	93.4	305.8(86.1)	20.79
390	YF-17	MS-382	Yifeng, Jiangxi	YF	MS_MIDDLE	100806379	30241913700	100805631	30219910175	98.9732	9.553	95.2079	93.34	311.6(83.4)	16.71
391	YF-18	MS-383	Yifeng, Jiangxi	YF	MS_MIDDLE	135226926	40568077800	133060010	39757153644	95.5336	16.1534	88.8938	93.38	323.7(89.7)	21.24
392	YF-19	MS-384	Yifeng, Jiangxi	YF	MS_MIDDLE	100801448	30240434400	100800821	30223145053	98.1838	14.4466	94.4054	93.3	338.7(94.7)	16.59
393	YF-20	MS-386	Yifeng, Jiangxi	YF	MS_MIDDLE	100073425	30022027500	100072826	30005468611	98.0428	13.4532	94.2702	93.28	338.4(95.3)	16.45
394	YF-21	MS-387	Yifeng, Jiangxi	YF	MS_MIDDLE	137908993	41372697900	135879280	40446417714	98.7354	17.5729	90.6905	93.39	272.9(79.9)	22.33
395	YF-22	MS-388	Yifeng, Jiangxi	YF	MS_MIDDLE	141156598	42346979400	139304940	41612006307	98.1536	16.9009	91.0705	93.42	296.7(84.7)	22.83
396	YF-23	MS-389	Yifeng, Jiangxi	YF	MS_MIDDLE	100202311	30060693300	100202011	30039900105	98.3102	13.2936	94.8825	93.29	309.1(80.3)	16.51
397	YF-24	MS-390	Yifeng, Jiangxi	YF	MS_MIDDLE	126395057	37918517100	124090875	37059032605	96.7497	15.8529	92.1355	93.27	297.0(82.0)	20.09
398	YF-25	MS-391	Yifeng, Jiangxi	YF	MS_MIDDLE	100370834	30111250200	100369981	30088381725	97.9217	9.995	94.0839	93.33	319.5(83.0)	16.46
399	YF-26	MS-392	Yifeng, Jiangxi	YF	MS_MIDDLE	145823125	43746937500	143564492	42850985863	98.0826	16.5858	91.2305	93.43	297.0(84.9)	23.51
400	YF-27	MS-393	Yifeng, Jiangxi	YF	MS_MIDDLE	100737466	30221239800	100737207	30204237435	98.6521	15.6434	95.7581	93.27	323.8(81.8)	16.66
401	YF-28	MS-394	Yifeng, Jiangxi	YF	MS_MIDDLE	100702981	30210894300	100702265	30189998648	98.7235	9.0972	94.9526	93.33	308.2(84.0)	16.66
402	YF-29	MS-395	Yifeng, Jiangxi	YF	MS_MIDDLE	100330126	30099037800	100329819	30081678904	99.1927	14.6091	96.3737	93.27	303.9(78.2)	16.68
403	YF-30	MS-397	Yifeng, Jiangxi	YF	MS_MIDDLE	144601122	43380336600	142103702	42377716357	98.0875	18.7812	92.6833	93.42	290.4(81.9)	23.25
404	YX-1	MS-404	Yixing, Jiangsu	YX	MS_EAST	100719014	30215704200	100718690	30203538879	98.7682	14.3011	95.995	93.27	302.3(79.7)	16.68
405	YX-2	MS-412	Yixing, Jiangsu	YX	MS_EAST	135695991	40708797300	135686075	40596626651	98.465	16.833	93.8799	93.44	305.2(66.0)	22.32
406	YX-3	MS-422	Yixing, Jiangsu	YX	MS_EAST	132231161	39669348300	132222791	39555989937	98.6209	16.5263	94.1873	93.43	304.8(67.1)	21.78
407	YX-4	MS-424	Yixing, Jiangsu	YX	MS_EAST	100232858	30069857400	100222332	29985512980	96.5783	15.5056	92.1426	93.29	312.4(68.8)	16.19
408	YX-5	MS-425	Yixing, Jiangsu	YX	MS_EAST	170715070	51214521000	170702948	51111596331	98.5569	19.3513	93.7809	93.47	300.5(65.8)	28.11
409	YX-7	MS-426	Yixing, Jiangsu	YX	MS_EAST	107945323	32383596900	107937857	32285403168	98.6155	16.6239	94.3593	93.31	295.7(64.3)	17.8
410	YX-8	MS-427	Yixing, Jiangsu	YX	MS_EAST	100515002	30154500600	100514679	30142914615	99.2061	14.9332	96.1875	93.25	308.6(80.3)	16.72
411	YX-10	MS-405	Yixing, Jiangsu	YX	MS_EAST	114249619	34274885700	114238123	34154215233	98.5033	16.403	94.1216	93.37	294.5(66.6)	18.8
412	YX-13	MS-406	Yixing, Jiangsu	YX	MS_EAST	140580953	42174285900	140571480	42067887918	98.9243	17.109	94.8519	93.44	303.1(65.0)	23.23
413	YX-14	MS-407	Yixing, Jiangsu	YX	MS_EAST	150102635	45030790500	150085180	44907224379	98.6843	18.3964	94.3712	93.46	311.0(67.9)	24.74
414	YX-15	MS-408	Yixing, Jiangsu	YX	MS_EAST	150051500	45015450000	150040638	44886353061	99.2508	17.8375	95.0228	93.47	305.1(66.2)	24.86
415	YX-16	MS-409	Yixing, Jiangsu	YX	MS_EAST	142202383	42660714900	142186616	42527586304	98.768	17.6298	94.5222	93.45	303.1(66.9)	23.45
416	YX-17	MS-410	Yixing, Jiangsu	YX	MS_EAST	164431829	49329548700	164422362	49194806261	98.2916	18.7533	94.2983	93.5	304.6(67.9)	26.98
417	YX-19	MS-411	Yixing, Jiangsu	YX	MS_EAST	146626737	43988021100	146614536	43862316535	98.7297	12.7422	94.7335	93.47	298.9(65.1)	24.16
418	YX-20	MS-413	Yixing, Jiangsu	YX	MS_EAST	132974816	39892444800	132967053	39778767734	97.9859	18.4263	94.0708	93.41	301.8(66.6)	21.76
419	YX-21	MS-414	Yixing, Jiangsu	YX	MS_EAST	124010162	37203048600	124003452	37099717754	97.7607	16.1944	93.3545	93.4	317.5(70.7)	20.25
420	YX-22	MS-415	Yixing, Jiangsu	YX	MS_EAST	121095889	36328766700	121087753	36235229583	99.1668	15.0274	94.971	93.42	308.1(67.2)	20.06
421	YX-23	MS-416	Yixing, Jiangsu	YX	MS_EAST	100324258	30097277400	100323707	30085324711	99.5052	13.8538	96.1058	93.28	326.9(91.3)	16.74
422	YX-24	MS-417	Yixing, Jiangsu	YX	MS_EAST	101757222	30527166600	101749708	30442651697	99.1029	12.8057	94.9019	93.34	297.2(64.5)	16.86
423	YX-25	MS-418	Yixing, Jiangsu	YX	MS_EAST	100605452	30181635600	100605086	30169550255	99.2321	15.3248	96.1674	93.28	330.0(85.1)	16.74
424	YX-26	MS-419	Yixing, Jiangsu	YX	MS_EAST	111415542	33424662600	111404536	33320511860	98.9255	13.078	94.4921	93.39	308.4(69.0)	18.41
425	YX-27	MS-420	Yixing, Jiangsu	YX	MS_EAST	134318598	40295579400	134304029	40166203838	98.7788	11.5554	94.6849	93.45	284.1(60.8)	22.15
426	YX-29	MS-421	Yixing, Jiangsu	YX	MS_EAST	129485455	38845636500	129471640	38722488092	98.8932	12.3404	94.6563	93.42	294.1(64.1)	21.38
427	YX-30	MS-423	Yixing, Jiangsu	YX	MS_EAST	100681296	30204388800	100680875	30192918099	99.3725	16.2488	96.2507	93.28	319.6(80.7)	16.78
outgroup	Pkwan	Pkwan	Nanchang, Jiangxi	Phyllostachys kwangsiensis	outgroup	75204971	22561491300	75204943	22550435658	98.9192	22.5497	92.6613	85.82	312.6(73.9)	13.56

## Sheet: Supplementary Data 2
Supplementary Data 2. The number of SVs and CNVs of each individual.
Sample ID	DEL	INS	INV	ITX	CNV (in 1kb bin)
AJ-10	2363	369	336	49	95340
AJ-11	4393	932	666	108	96012
AJ-12	4024	832	562	104	99974
AJ-13	2659	374	323	69	91876
AJ-14	2527	399	325	57	97582
AJ-15	3022	520	401	87	95086
AJ-16	2936	446	385	75	92447
AJ-17	2584	384	361	62	95772
AJ-18	4243	900	716	114	96834
AJ-19	2903	483	449	63	92723
AJ-1	3261	557	445	76	93873
AJ-20	3077	505	434	65	93626
AJ-21	2598	376	411	49	93697
AJ-22	3023	516	392	74	91675
AJ-23	2860	433	644	83	95306
AJ-24	2689	528	411	57	92438
AJ-25	2877	448	369	65	92434
AJ-26	2935	525	463	69	90597
AJ-27	4594	946	715	113	97522
AJ-28	2701	438	339	63	97894
AJ-29	2902	522	404	69	95250
AJ-2	2557	410	377	59	94012
AJ-30	3290	666	435	68	92362
AJ-3	2653	381	401	55	87575
AJ-4	2949	471	396	92	88323
AJ-5	2915	459	441	57	100924
AJ-6	2681	383	415	52	95416
AJ-7	2792	469	425	53	95474
AJ-8	2493	357	368	44	95826
AJ-9	2613	417	316	77	92682
CS-10	2873	531	403	67	84742
CS-11	2499	452	364	57	88771
CS-12	2701	497	389	61	84286
CS-13	4331	1122	612	106	93391
CS-14	2944	521	471	64	96501
CS-16	3023	595	420	69	92613
CS-18	3429	734	495	80	92383
CS-19	3163	619	445	78	91421
CS-1	3085	616	442	74	88740
CS-20	3512	748	478	78	87975
CS-21	2836	532	406	61	92069
CS-22	3465	754	494	83	86272
CS-23	3994	930	548	114	97625
CS-24	2365	463	361	56	86336
CS-25	3168	665	474	68	97973
CS-26	3428	776	493	75	93712
CS-27	3059	604	441	67	91042
CS-28	2802	406	364	52	93531
CS-2	2861	542	389	64	93400
CS-30	2789	557	387	65	93621
CS-3	3650	846	528	83	97131
CS-7	3225	644	454	77	85701
CS-9	2670	478	379	67	93827
CY-10	2753	439	346	67	93157
CY-11	2817	557	381	69	89404
CY-12	4003	834	619	109	95485
CY-14	2866	432	361	72	91268
CY-15	3268	680	460	73	91843
CY-16	2856	490	369	78	96502
CY-17	3386	689	475	81	95859
CY-18	2642	454	335	69	90978
CY-19	3455	726	461	86	91840
CY-1	2546	461	363	48	92418
CY-20	2432	390	277	60	94255
CY-21	2818	479	358	69	94265
CY-22	3464	698	490	85	91533
CY-24	2551	395	283	57	93810
CY-25	4009	901	542	90	95726
CY-26	2547	385	308	64	92556
CY-27	3246	579	433	82	90565
CY-28	3811	788	540	91	89454
CY-2	2550	391	360	57	94202
CY-30	2387	396	253	68	93282
CY-3	2962	473	390	81	100488
CY-4	2539	430	342	68	97717
CY-5	2363	395	302	67	84778
CY-6	3067	542	482	69	96259
CY-7	3073	607	403	83	88457
CY-8	2403	373	347	55	96315
CY-9	1966	284	222	53	102782
DA-10	2724	426	429	55	95941
DA-11	2026	311	269	43	90606
DA-12	2431	373	348	51	94717
DA-13	2761	453	347	63	92825
DA-14	2705	427	334	66	90831
DA-15	2941	457	397	67	96888
DA-16	2924	478	354	71	95612
DA-17	2507	446	388	54	94810
DA-18	2574	507	412	59	97797
DA-19	2672	407	404	63	94285
DA-1	2587	412	342	68	97144
DA-20	3142	534	432	66	91364
DA-21	3136	518	393	81	95050
DA-22	2680	448	383	64	92689
DA-23	2692	527	431	63	90783
DA-24	2920	555	431	58	92127
DA-25	2569	421	300	64	90853
DA-26	2727	424	348	64	92019
DA-27	2842	459	352	67	93993
DA-28	2798	435	388	72	89193
DA-29	2766	414	582	72	93586
DA-2	2992	468	402	70	97464
DA-30	3039	510	378	74	89295
DA-3	3069	514	663	100	91560
DA-4	2756	405	359	69	93140
DA-5	2600	420	382	50	96322
DA-6	2659	436	378	53	96608
DA-7	3629	719	474	95	95841
DA-8	2839	434	367	72	92361
DA-9	2828	425	380	76	95488
HS-10	2802	405	371	58	95079
HS-11	2965	449	380	68	95557
HS-12	3995	930	581	98	90890
HS-13	2827	415	426	53	95133
HS-14	3098	517	421	69	90006
HS-15	4506	1104	656	101	97714
HS-16	3013	469	429	77	88815
HS-17	3776	794	497	91	95970
HS-18	2472	390	303	59	90426
HS-19	2910	434	386	71	94810
HS-1	2664	411	353	66	92630
HS-20	2952	439	429	63	89712
HS-21	2788	460	417	60	91829
HS-22	5394	1432	796	133	99606
HS-23	2877	453	451	59	88774
HS-24	4229	1033	623	113	97269
HS-25	3429	755	476	84	95960
HS-26	4089	955	590	97	88635
HS-27	2855	411	382	62	98778
HS-28	4393	1129	622	100	85397
HS-29	3912	845	553	91	91691
HS-2	2824	426	415	63	91241
HS-30	4620	1098	664	110	92191
HS-3	2703	431	379	59	97357
HS-4	2885	447	378	72	91245
HS-5	2135	290	245	51	89589
HS-6	2988	490	400	68	88345
HS-7	3018	464	430	66	98820
HS-8	2895	443	390	75	94377
HS-9	3155	542	420	68	87022
HZP-10	4307	1048	539	62	93572
HZP-11	2725	489	366	63	90750
HZP-12	3066	478	406	66	99833
HZP-13	3222	679	431	75	93992
HZP-14	4055	909	539	104	97365
HZP-15	5717	1691	818	154	92240
HZP-16	2300	407	329	50	93206
HZP-17	2958	488	400	62	91803
HZP-18	2544	484	362	63	90300
HZP-19	3703	616	405	40	93936
HZP-1	3956	837	534	62	98630
HZP-20	2841	467	407	58	94052
HZP-21	2381	432	360	61	95296
HZP-22	2463	429	394	54	94754
HZP-23	2706	473	373	55	92953
HZP-24	4760	1225	671	113	93576
HZP-25	3160	499	475	71	89752
HZP-26	2384	428	333	46	97889
HZP-27	2848	529	402	63	88702
HZP-28	3851	878	568	87	90492
HZP-29	3542	789	504	85	94303
HZP-2	2713	511	376	61	91646
HZP-30	2953	592	423	57	95946
HZP-3	3612	753	447	41	96634
HZP-4	2390	399	343	62	85996
HZP-5	2599	476	377	65	95940
HZP-6	3232	696	473	68	96084
HZP-7	4104	852	604	96	96900
HZP-8	2701	392	338	51	90144
HZP-9	4231	765	611	91	97318
JZ-10	2664	472	441	65	85416
JZ-11	3155	593	483	81	92089
JZ-12	3129	480	413	78	92997
JZ-13	3050	581	516	64	93531
JZ-14	2967	487	414	69	91474
JZ-15	3169	600	401	75	97416
JZ-16	2512	404	926	54	96845
JZ-17	2773	543	414	64	92706
JZ-18	3002	565	475	65	85371
JZ-1	3305	666	449	75	88560
JZ-20	2204	326	313	56	97287
JZ-21	3642	788	502	78	96923
JZ-22	3144	547	457	76	97191
JZ-23	2967	462	424	70	91113
JZ-24	2035	260	162	51	94357
JZ-25	2807	410	340	66	94735
JZ-26	3015	567	485	77	94481
JZ-27	2537	385	376	54	94809
JZ-28	2856	450	397	75	100782
JZ-29	3424	626	455	81	90921
JZ-2	2786	416	357	89	90604
JZ-30	3212	531	445	79	93960
JZ-3	3395	793	476	76	89439
JZ-4	2927	477	385	48	89570
JZ-5	2871	508	390	74	93472
JZ-7	2885	591	421	60	99750
JZ-8	2547	378	315	64	93587
JZ-9	2802	524	417	62	90390
LY-10	3341	540	471	85	91551
LY-11	2703	496	423	58	88976
LY-12	2851	534	433	66	81156
LY-13	2864	425	353	58	93321
LY-14	2713	420	319	75	90147
LY-15	2814	432	348	68	86221
LY-16	3001	504	390	87	94192
LY-17	3237	667	460	75	89864
LY-18	2963	540	371	70	89171
LY-19	3367	716	451	79	92083
LY-1	3471	778	459	79	95153
LY-20	2924	491	389	80	93582
LY-21	2960	446	388	83	86449
LY-22	4169	1054	586	104	91559
LY-23	3157	614	417	82	88668
LY-24	2285	307	241	43	92570
LY-25	4234	844	635	103	94359
LY-26	3006	562	471	64	92071
LY-27	3601	804	543	82	94677
LY-28	3788	781	532	82	93965
LY-29	2706	416	353	62	91017
LY-2	3264	660	459	60	90592
LY-30	3006	567	456	62	94361
LY-3	3021	597	450	69	88209
LY-4	2744	437	346	69	89192
LY-5	2821	568	443	66	94212
LY-6	3042	491	420	82	85884
LY-7	3055	479	408	74	99357
LY-8	2730	414	352	71	88316
LY-9	3067	442	413	78	96549
RH-10	2835	458	423	57	91255
RH-11	3013	494	390	74	91540
RH-12	2802	452	355	71	90353
RH-13	2552	407	334	63	90395
RH-14	3053	594	468	61	89120
RH-15	3718	900	497	83	91084
RH-16	2513	377	297	67	97622
RH-17	4110	817	665	97	91114
RH-18	3366	738	469	91	91847
RH-19	3310	549	479	80	91070
RH-1	2736	429	342	69	92646
RH-20	4123	837	623	106	98263
RH-21	2525	387	290	69	98122
RH-22	3429	742	493	79	93960
RH-24	2904	549	426	70	97748
RH-25	4123	791	668	98	94283
RH-26	4097	931	551	109	92920
RH-27	2922	436	426	71	91715
RH-28	3149	595	451	72	91173
RH-29	2836	448	377	79	91622
RH-2	2241	371	249	53	86050
RH-30	2822	447	393	68	93779
RH-3	2906	483	430	52	90730
RH-4	2271	374	277	53	90068
RH-5	2511	377	320	64	93364
RH-6	3127	524	422	72	90624
RH-7	2548	380	350	59	95519
RH-8	2636	401	350	71	91835
RH-9	3207	590	493	90	94030
WYS-10	2947	506	457	72	87798
WYS-11	3987	864	554	86	84555
WYS-12	2502	380	400	60	94244
WYS-13	4803	1236	704	122	86528
WYS-14	2904	498	477	77	92720
WYS-15	3144	640	461	71	91572
WYS-16	4548	1135	638	115	93924
WYS-17	2787	434	394	78	91361
WYS-18	2684	414	431	76	90462
WYS-19	2731	503	399	58	94061
WYS-1	3833	928	523	78	95460
WYS-20	2840	457	376	72	89651
WYS-21	2700	438	500	67	88973
WYS-22	3636	850	503	96	88772
WYS-23	2620	477	366	54	89561
WYS-24	3837	877	548	87	93225
WYS-25	2728	410	423	70	91680
WYS-26	3779	888	495	88	93369
WYS-27	3815	883	535	96	86386
WYS-28	2507	364	426	66	86025
WYS-29	2788	419	529	79	94766
WYS-2	2976	554	472	55	88121
WYS-30	3517	676	561	90	87764
WYS-3	3002	581	484	60	95371
WYS-4	2799	450	404	66	97764
WYS-5	2929	471	451	71	88960
WYS-6	2982	481	418	71	93635
WYS-7	3182	529	482	91	93217
WYS-8	3130	611	506	71	93526
WYS-9	2835	448	404	86	92707
XA-10	2565	480	366	61	85240
XA-11	2700	390	387	68	95635
XA-12	2767	451	382	59	87048
XA-13	3018	485	432	64	88140
XA-14	2222	331	328	48	94519
XA-15	2466	379	397	66	89135
XA-16	2714	414	412	73	88312
XA-17	2475	336	391	59	82533
XA-18	2731	382	485	82	91034
XA-19	3103	531	338	52	90226
XA-1	2952	443	423	74	91293
XA-20	2997	566	484	77	88861
XA-21	2915	462	518	81	90135
XA-22	3341	597	540	89	93385
XA-23	2650	362	420	69	92175
XA-24	2471	347	399	55	92197
XA-25	2661	503	399	69	94034
XA-26	2701	503	421	59	89407
XA-27	2558	448	381	67	94834
XA-28	2403	370	353	50	87799
XA-29	4289	909	668	110	88938
XA-2	2823	540	395	72	93619
XA-30	2643	392	422	74	88986
XA-3	2965	568	401	82	89384
XA-4	2861	456	441	74	91700
XA-5	3425	737	485	75	94591
XA-6	3121	492	481	70	88717
XA-7	2768	517	386	58	95138
XA-8	3083	574	453	77	87311
XA-9	3543	689	584	84	94023
XN-10	2648	389	435	66	93128
XN-11	2611	416	354	76	87718
XN-12	3585	777	507	78	91726
XN-13	3886	907	551	104	94293
XN-14	4059	961	595	85	95722
XN-15	2941	511	447	77	89125
XN-16	2623	428	446	65	85832
XN-17	2492	428	498	74	92126
XN-18	2980	447	462	79	83762
XN-19	4403	1105	641	99	89957
XN-1	2916	424	428	75	94066
XN-20	3068	744	458	78	90408
XN-21	3804	926	565	93	97037
XN-22	3293	606	400	77	96096
XN-23	2907	476	415	64	89360
XN-25	2736	420	365	66	86318
XN-27	3539	852	522	81	94327
XN-29	4101	1026	592	101	84676
XN-2	2628	405	383	64	89109
XN-3	4654	1303	725	120	89859
XN-4	2488	357	336	63	89030
XN-5	3984	980	546	83	89523
XN-6	4430	1033	648	103	94982
XN-7	3550	812	497	84	96057
XN-8	2577	372	410	66	85313
XN-9	3540	642	521	89	89899
YA-10	2673	416	614	71	99137
YA-11	2851	486	407	63	96537
YA-12	2603	399	572	67	90588
YA-13	4050	1020	566	87	87473
YA-14	3944	954	519	98	91027
YA-15	2731	422	509	71	91234
YA-16	2901	519	484	89	88102
YA-17	3066	501	492	77	100054
YA-18	2842	444	626	73	93178
YA-19	2953	464	446	87	93438
YA-1	2735	417	400	76	90324
YA-20	2790	494	456	60	88780
YA-21	2962	467	549	76	94848
YA-22	3704	690	659	95	91714
YA-23	2811	436	396	65	94386
YA-24	2375	337	408	57	95370
YA-25	3014	534	643	72	89954
YA-26	2713	436	486	77	93753
YA-27	2506	370	358	48	95533
YA-28	3079	555	469	63	93398
YA-29	3900	938	553	84	93322
YA-2	2701	421	397	78	91313
YA-30	3214	551	500	74	104588
YA-3	2608	402	513	72	90414
YA-4	2764	433	575	70	100022
YA-5	2642	469	403	53	98788
YA-6	2706	481	400	45	91954
YA-7	2877	451	428	64	95183
YA-8	2817	435	422	79	90731
YA-9	2568	382	527	61	96919
YF-10	2552	396	392	47	98038
YF-11	3031	457	458	60	92755
YF-12	2862	442	727	90	90906
YF-13	2677	463	433	64	96343
YF-14	3237	581	440	87	93476
YF-15	2891	546	448	63	93366
YF-16	2686	444	437	69	96799
YF-17	2783	469	398	60	94087
YF-18	3081	510	506	71	91770
YF-19	2981	514	463	60	95073
YF-1	2237	330	306	60	89475
YF-20	2959	568	484	71	88156
YF-21	2279	313	433	72	100842
YF-22	2754	426	545	52	94492
YF-23	2425	387	372	57	93463
YF-24	2598	398	376	77	89687
YF-25	2813	467	432	60	100714
YF-26	2864	450	556	80	96587
YF-27	2758	446	432	61	93334
YF-28	2733	510	394	67	94497
YF-29	2418	401	346	46	92792
YF-2	2253	331	297	45	98244
YF-30	2724	439	419	69	91176
YF-3	2984	522	450	66	89025
YF-4	2498	365	427	65	93076
YF-5	2607	395	356	70	88332
YF-6	3462	664	468	79	91260
YF-7	2823	473	447	73	94580
YF-8	2932	520	445	67	98978
YF-9	2703	440	574	70	95886
YX-10	2602	503	337	59	94592
YX-13	3608	782	494	79	94235
YX-14	3850	881	526	92	94170
YX-15	3721	860	510	85	91536
YX-16	3522	752	476	85	87936
YX-17	3912	942	565	90	93820
YX-19	3757	888	524	95	94412
YX-1	2769	351	363	48	96242
YX-20	3199	643	439	76	96769
YX-21	3351	678	481	72	94141
YX-22	3207	677	470	86	93530
YX-23	3096	463	429	59	89538
YX-24	2536	449	355	59	91585
YX-25	3236	447	435	60	100315
YX-26	3041	535	425	64	93234
YX-27	3240	660	403	85	93075
YX-29	3272	669	405	88	92020
YX-2	3422	742	475	67	93718
YX-30	2993	427	386	60	90522
YX-3	3257	692	448	80	90306
YX-4	2510	434	376	55	84284
YX-5	3939	849	550	91	92685
YX-7	2532	506	355	57	97017
YX-8	2838	407	347	56	93321

## Sheet: Supplementary Data 3
Supplementary Data 3. List of genes affected by SVs and CNVs.
Gene ID	affected genes type
	SV	CNV
PH02Gene00002.t1	one type	None
PH02Gene00013.t1	one type	None
PH02Gene00016.t1	one type	None
PH02Gene00023.t1	one type	None
PH02Gene00030.t1	one type	None
PH02Gene00032.t1	None	gain
PH02Gene00035.t1	multiple types	None
PH02Gene00049.t1	one type	None
PH02Gene00059.t1	None	gain
PH02Gene00084.t1	one type	None
PH02Gene00085.t1	one type	None
PH02Gene00086.t1	one type	None
PH02Gene00087.t1	one type	None
PH02Gene00088.t1	one type	None
PH02Gene00089.t1	one type	None
PH02Gene00109.t1	one type	None
PH02Gene00110.t1	one type	None
PH02Gene00116.t3	one type	None
PH02Gene00149.t1	one type	None
PH02Gene00156.t1	one type	None
PH02Gene00162.t1	None	gain
PH02Gene00168.t1	one type	None
PH02Gene00174.t1	one type	None
PH02Gene00180.t1	one type	None
PH02Gene00230.t1	one type	None
PH02Gene00231.t2	one type	None
PH02Gene00244.t1	one type	None
PH02Gene00245.t1	one type	None
PH02Gene00246.t1	one type	None
PH02Gene00259.t1	one type	gain
PH02Gene00267.t1	one type	None
PH02Gene00273.t1	multiple types	None
PH02Gene00279.t1	one type	None
PH02Gene00303.t1	one type	None
PH02Gene00307.t15	one type	None
PH02Gene00313.t1	one type	None
PH02Gene00314.t1	one type	None
PH02Gene00320.t1	one type	None
PH02Gene00321.t1	one type	None
PH02Gene00353.t1	one type	None
PH02Gene00373.t1	one type	None
PH02Gene00396.t1	one type	None
PH02Gene00428.t1	one type	None
PH02Gene00454.t2	one type	None
PH02Gene00480.t1	one type	None
PH02Gene00505.t1	one type	None
PH02Gene00522.t2	one type	None
PH02Gene00523.t2	one type	None
PH02Gene00534.t1	one type	None
PH02Gene00586.t1	one type	None
PH02Gene00638.t1	one type	None
PH02Gene00668.t1	one type	None
PH02Gene00669.t1	one type	None
PH02Gene00675.t1	multiple types	None
PH02Gene00738.t2	one type	None
PH02Gene00743.t1	one type	None
PH02Gene00750.t1	one type	None
PH02Gene00770.t1	one type	None
PH02Gene00797.t1	one type	None
PH02Gene00830.t2	multiple types	None
PH02Gene00838.t1	one type	None
PH02Gene00845.t1	one type	None
PH02Gene00850.t1	one type	None
PH02Gene00851.t1	one type	None
PH02Gene00852.t1	one type	None
PH02Gene00869.t1	one type	None
PH02Gene00877.t1	one type	None
PH02Gene00891.t2	one type	None
PH02Gene00898.t1	one type	None
PH02Gene00904.t1	one type	None
PH02Gene00914.t1	one type	None
PH02Gene00973.t1	one type	None
PH02Gene01003.t1	one type	None
PH02Gene01023.t1	one type	None
PH02Gene01024.t1	multiple types	gain
PH02Gene01049.t2	one type	None
PH02Gene01069.t1	one type	None
PH02Gene01073.t1	one type	None
PH02Gene01084.t1	one type	None
PH02Gene01088.t1	one type	None
PH02Gene01090.t1	multiple types	None
PH02Gene01091.t1	one type	None
PH02Gene01092.t1	one type	None
PH02Gene01093.t2	one type	None
PH02Gene01094.t1	one type	None
PH02Gene01095.t1	one type	None
PH02Gene01096.t1	one type	None
PH02Gene01097.t1	one type	None
PH02Gene01107.t1	one type	None
PH02Gene01108.t1	one type	None
PH02Gene01171.t1	one type	None
PH02Gene01172.t1	one type	None
PH02Gene01206.t1	one type	None
PH02Gene01208.t1	one type	None
PH02Gene01209.t1	one type	None
PH02Gene01241.t1	one type	None
PH02Gene01254.t1	one type	None
PH02Gene01266.t2	None	gain
PH02Gene01278.t1	one type	None
PH02Gene01287.t1	one type	None
PH02Gene01291.t1	one type	None
PH02Gene01320.t1	one type	None
PH02Gene01321.t1	one type	None
PH02Gene01322.t1	one type	None
PH02Gene01323.t1	one type	None
PH02Gene01324.t1	one type	None
PH02Gene01325.t1	one type	None
PH02Gene01326.t1	one type	None
PH02Gene01327.t1	one type	None
PH02Gene01328.t1	one type	None
PH02Gene01329.t1	one type	None
PH02Gene01330.t1	one type	None
PH02Gene01331.t1	one type	None
PH02Gene01332.t1	one type	None
PH02Gene01333.t1	one type	None
PH02Gene01334.t1	one type	None
PH02Gene01335.t1	one type	None
PH02Gene01336.t1	one type	None
PH02Gene01337.t1	one type	None
PH02Gene01338.t1	one type	None
PH02Gene01339.t1	one type	None
PH02Gene01340.t1	one type	None
PH02Gene01342.t1	one type	None
PH02Gene01350.t1	multiple types	None
PH02Gene01361.t1	one type	None
PH02Gene01375.t1	one type	None
PH02Gene01385.t1	one type	None
PH02Gene01410.t1	one type	None
PH02Gene01411.t1	one type	None
PH02Gene01412.t1	one type	None
PH02Gene01430.t2	one type	None
PH02Gene01442.t1	None	gain
PH02Gene01446.t1	one type	None
PH02Gene01455.t1	one type	None
PH02Gene01456.t1	one type	None
PH02Gene01457.t1	one type	None
PH02Gene01458.t1	one type	None
PH02Gene01459.t1	one type	None
PH02Gene01460.t1	one type	None
PH02Gene01461.t1	one type	None
PH02Gene01462.t1	one type	None
PH02Gene01463.t1	one type	None
PH02Gene01464.t1	one type	None
PH02Gene01465.t1	one type	None
PH02Gene01466.t1	one type	None
PH02Gene01470.t1	one type	None
PH02Gene01471.t1	multiple types	None
PH02Gene01497.t2	one type	None
PH02Gene01498.t1	one type	None
PH02Gene01506.t1	one type	None
PH02Gene01546.t1	one type	None
PH02Gene01565.t1	one type	None
PH02Gene01566.t1	one type	None
PH02Gene01567.t1	one type	None
PH02Gene01568.t1	one type	None
PH02Gene01569.t1	one type	None
PH02Gene01570.t1	one type	None
PH02Gene01571.t1	one type	None
PH02Gene01572.t1	one type	None
PH02Gene01573.t1	one type	None
PH02Gene01574.t1	one type	None
PH02Gene01575.t1	one type	None
PH02Gene01576.t1	one type	None
PH02Gene01577.t1	multiple types	None
PH02Gene01578.t1	multiple types	None
PH02Gene01579.t1	one type	None
PH02Gene01580.t1	multiple types	None
PH02Gene01589.t1	one type	None
PH02Gene01595.t1	one type	None
PH02Gene01602.t1	one type	None
PH02Gene01615.t1	one type	None
PH02Gene01631.t1	one type	gain
PH02Gene01639.t2	one type	None
PH02Gene01653.t1	one type	None
PH02Gene01685.t1	one type	None
PH02Gene01707.t1	one type	None
PH02Gene01708.t1	one type	None
PH02Gene01717.t1	multiple types	None
PH02Gene01719.t1	one type	None
PH02Gene01763.t1	one type	None
PH02Gene01767.t1	one type	None
PH02Gene01772.t1	one type	None
PH02Gene01788.t1	one type	None
PH02Gene01789.t1	one type	None
PH02Gene01790.t1	multiple types	None
PH02Gene01794.t1	one type	None
PH02Gene01812.t1	one type	None
PH02Gene01834.t1	one type	None
PH02Gene01835.t1	one type	None
PH02Gene01836.t1	one type	None
PH02Gene01837.t1	one type	None
PH02Gene01838.t1	one type	None
PH02Gene01839.t1	one type	None
PH02Gene01840.t1	multiple types	None
PH02Gene01841.t1	one type	None
PH02Gene01842.t1	one type	None
PH02Gene01843.t1	one type	None
PH02Gene01844.t1	one type	None
PH02Gene01845.t1	one type	None
PH02Gene01846.t1	one type	None
PH02Gene01847.t1	one type	None
PH02Gene01848.t1	one type	None
PH02Gene01905.t1	one type	None
PH02Gene01920.t1	one type	None
PH02Gene01965.t1	one type	None
PH02Gene01974.t1	None	gain
PH02Gene01983.t1	one type	None
PH02Gene02006.t1	None	loss
PH02Gene02007.t1	None	loss
PH02Gene02037.t1	one type	None
PH02Gene02062.t1	one type	None
PH02Gene02113.t1	one type	None
PH02Gene02144.t1	one type	None
PH02Gene02145.t1	one type	None
PH02Gene02146.t1	one type	None
PH02Gene02168.t1	one type	None
PH02Gene02185.t1	one type	None
PH02Gene02227.t1	one type	None
PH02Gene02241.t1	one type	None
PH02Gene02246.t1	one type	None
PH02Gene02268.t1	one type	None
PH02Gene02307.t1	one type	None
PH02Gene02308.t1	one type	None
PH02Gene02338.t1	one type	None
PH02Gene02339.t1	multiple types	None
PH02Gene02340.t1	one type	None
PH02Gene02341.t1	one type	None
PH02Gene02342.t1	one type	None
PH02Gene02355.t1	one type	None
PH02Gene02366.t1	one type	None
PH02Gene02367.t1	one type	None
PH02Gene02378.t1	one type	None
PH02Gene02380.t1	one type	None
PH02Gene02415.t1	one type	None
PH02Gene02424.t1	one type	None
PH02Gene02425.t1	one type	None
PH02Gene02445.t1	None	gain
PH02Gene02451.t1	one type	None
PH02Gene02455.t1	one type	None
PH02Gene02466.t1	one type	None
PH02Gene02467.t1	one type	None
PH02Gene02478.t1	one type	loss
PH02Gene02479.t1	one type	loss
PH02Gene02480.t1	one type	loss
PH02Gene02481.t1	multiple types	loss
PH02Gene02484.t1	one type	loss
PH02Gene02485.t1	one type	loss
PH02Gene02486.t2	one type	None
PH02Gene02487.t1	one type	None
PH02Gene02488.t1	one type	None
PH02Gene02492.t1	one type	None
PH02Gene02494.t1	one type	None
PH02Gene02499.t1	one type	None
PH02Gene02506.t1	multiple types	None
PH02Gene02508.t1	one type	None
PH02Gene02511.t1	one type	None
PH02Gene02527.t1	one type	None
PH02Gene02531.t3	multiple types	None
PH02Gene02533.t1	one type	None
PH02Gene02534.t1	one type	None
PH02Gene02537.t1	one type	None
PH02Gene02544.t1	one type	None
PH02Gene02545.t1	one type	None
PH02Gene02607.t1	one type	None
PH02Gene02634.t1	one type	gain
PH02Gene02651.t2	one type	None
PH02Gene02660.t1	one type	None
PH02Gene02661.t1	one type	None
PH02Gene02669.t1	one type	None
PH02Gene02694.t1	one type	None
PH02Gene02697.t1	one type	None
PH02Gene02703.t1	one type	None
PH02Gene02715.t1	None	gain
PH02Gene02716.t1	None	gain
PH02Gene02717.t1	multiple types	gain
PH02Gene02734.t1	one type	None
PH02Gene02746.t1	one type	None
PH02Gene02747.t1	one type	None
PH02Gene02760.t1	one type	None
PH02Gene02761.t1	one type	None
PH02Gene02771.t1	one type	None
PH02Gene02772.t1	one type	None
PH02Gene02778.t1	one type	None
PH02Gene02779.t1	one type	None
PH02Gene02818.t1	one type	None
PH02Gene02842.t1	one type	None
PH02Gene02853.t1	None	loss
PH02Gene02854.t1	None	loss
PH02Gene02855.t1	None	loss
PH02Gene02857.t6	None	loss
PH02Gene02877.t1	one type	None
PH02Gene02893.t1	one type	None
PH02Gene02895.t1	one type	None
PH02Gene02944.t1	one type	None
PH02Gene02954.t1	None	gain
PH02Gene02956.t1	one type	None
PH02Gene02962.t2	one type	None
PH02Gene02964.t1	one type	None
PH02Gene02965.t1	one type	None
PH02Gene02966.t1	one type	None
PH02Gene02967.t1	one type	None
PH02Gene02968.t1	one type	None
PH02Gene02969.t1	one type	None
PH02Gene02970.t1	one type	None
PH02Gene02971.t1	one type	None
PH02Gene02972.t1	one type	None
PH02Gene02973.t1	one type	None
PH02Gene02974.t1	one type	None
PH02Gene02975.t1	one type	None
PH02Gene02976.t1	one type	None
PH02Gene02977.t1	one type	None
PH02Gene02978.t1	one type	None
PH02Gene02979.t1	one type	None
PH02Gene02980.t1	multiple types	None
PH02Gene02981.t1	multiple types	None
PH02Gene02982.t1	one type	None
PH02Gene02983.t1	one type	None
PH02Gene02984.t1	one type	None
PH02Gene02985.t1	one type	None
PH02Gene02986.t3	one type	None
PH02Gene02987.t1	one type	None
PH02Gene03026.t1	one type	None
PH02Gene03052.t1	one type	None
PH02Gene03053.t1	one type	None
PH02Gene03056.t1	one type	None
PH02Gene03057.t1	one type	None
PH02Gene03064.t1	one type	None
PH02Gene03083.t1	one type	None
PH02Gene03085.t2	one type	None
PH02Gene03088.t1	one type	None
PH02Gene03111.t1	one type	None
PH02Gene03138.t1	one type	None
PH02Gene03147.t1	one type	None
PH02Gene03163.t1	one type	None
PH02Gene03166.t1	one type	None
PH02Gene03176.t1	one type	None
PH02Gene03210.t1	one type	None
PH02Gene03218.t1	one type	None
PH02Gene03225.t1	one type	None
PH02Gene03228.t3	one type	None
PH02Gene03278.t1	one type	None
PH02Gene03299.t1	one type	None
PH02Gene03307.t1	one type	None
PH02Gene03308.t1	one type	None
PH02Gene03310.t1	one type	None
PH02Gene03319.t2	one type	None
PH02Gene03331.t3	one type	None
PH02Gene03370.t1	one type	None
PH02Gene03379.t1	one type	None
PH02Gene03386.t1	None	gain
PH02Gene03391.t1	one type	gain
PH02Gene03392.t1	None	gain
PH02Gene03443.t1	one type	None
PH02Gene03453.t1	one type	None
PH02Gene03473.t1	one type	None
PH02Gene03474.t1	one type	None
PH02Gene03543.t1	one type	None
PH02Gene03600.t1	one type	None
PH02Gene03619.t1	one type	None
PH02Gene03638.t1	one type	None
PH02Gene03639.t1	one type	None
PH02Gene03668.t1	one type	None
PH02Gene03701.t1	one type	None
PH02Gene03702.t1	one type	None
PH02Gene03711.t1	one type	None
PH02Gene03762.t1	multiple types	None
PH02Gene03763.t1	one type	None
PH02Gene03769.t1	None	loss
PH02Gene03770.t1	one type	loss
PH02Gene03779.t1	one type	None
PH02Gene03780.t1	one type	None
PH02Gene03796.t1	one type	None
PH02Gene03804.t1	one type	None
PH02Gene03813.t1	one type	None
PH02Gene03826.t1	one type	None
PH02Gene03835.t1	one type	None
PH02Gene03841.t1	one type	None
PH02Gene03887.t1	one type	None
PH02Gene03904.t2	one type	None
PH02Gene03923.t1	one type	None
PH02Gene03929.t1	one type	None
PH02Gene03935.t1	one type	None
PH02Gene03936.t1	one type	None
PH02Gene03937.t1	one type	None
PH02Gene03938.t2	multiple types	None
PH02Gene03939.t1	one type	None
PH02Gene03940.t2	one type	None
PH02Gene03941.t1	one type	None
PH02Gene03942.t1	one type	None
PH02Gene03943.t2	multiple types	None
PH02Gene03944.t1	one type	None
PH02Gene03945.t1	one type	None
PH02Gene03946.t1	one type	None
PH02Gene03947.t2	one type	None
PH02Gene03948.t1	one type	None
PH02Gene03949.t1	one type	None
PH02Gene03950.t1	one type	None
PH02Gene03951.t1	one type	None
PH02Gene03952.t1	one type	None
PH02Gene03953.t1	one type	None
PH02Gene03954.t1	one type	None
PH02Gene03955.t2	one type	None
PH02Gene03956.t1	one type	None
PH02Gene03960.t1	one type	None
PH02Gene03982.t1	one type	None
PH02Gene03987.t1	one type	None
PH02Gene04003.t1	one type	None
PH02Gene04012.t1	one type	None
PH02Gene04088.t1	one type	None
PH02Gene04090.t1	one type	None
PH02Gene04091.t1	one type	None
PH02Gene04109.t1	one type	None
PH02Gene04114.t1	one type	None
PH02Gene04171.t1	one type	None
PH02Gene04172.t1	one type	None
PH02Gene04173.t1	one type	None
PH02Gene04174.t1	one type	None
PH02Gene04175.t1	one type	None
PH02Gene04176.t1	one type	None
PH02Gene04190.t1	one type	None
PH02Gene04192.t2	one type	None
PH02Gene04228.t1	one type	None
PH02Gene04232.t1	one type	None
PH02Gene04246.t1	one type	None
PH02Gene04248.t1	one type	None
PH02Gene04254.t1	None	loss
PH02Gene04255.t1	one type	loss
PH02Gene04256.t1	None	loss
PH02Gene04257.t1	None	loss
PH02Gene04258.t1	None	loss
PH02Gene04259.t1	one type	loss
PH02Gene04260.t1	multiple types	loss
PH02Gene04261.t1	None	loss
PH02Gene04272.t1	None	loss
PH02Gene04273.t1	one type	None
PH02Gene04276.t1	one type	None
PH02Gene04277.t1	one type	None
PH02Gene04287.t1	None	loss
PH02Gene04288.t2	None	loss
PH02Gene04308.t1	one type	None
PH02Gene04309.t1	one type	None
PH02Gene04373.t1	one type	None
PH02Gene04374.t1	one type	None
PH02Gene04375.t1	one type	None
PH02Gene04376.t1	one type	None
PH02Gene04381.t1	one type	None
PH02Gene04390.t1	one type	None
PH02Gene04396.t1	one type	None
PH02Gene04432.t1	one type	None
PH02Gene04434.t2	one type	None
PH02Gene04463.t1	one type	None
PH02Gene04464.t1	one type	None
PH02Gene04507.t1	one type	None
PH02Gene04510.t1	one type	None
PH02Gene04533.t1	one type	None
PH02Gene04539.t1	one type	None
PH02Gene04564.t2	one type	None
PH02Gene04565.t1	one type	None
PH02Gene04566.t3	one type	None
PH02Gene04578.t1	one type	None
PH02Gene04579.t1	one type	None
PH02Gene04580.t3	one type	None
PH02Gene04581.t1	one type	None
PH02Gene04582.t1	multiple types	None
PH02Gene04583.t1	multiple types	None
PH02Gene04588.t1	one type	None
PH02Gene04633.t1	one type	None
PH02Gene04656.t1	one type	None
PH02Gene04678.t2	one type	None
PH02Gene04693.t1	one type	None
PH02Gene04699.t1	one type	None
PH02Gene04700.t1	one type	None
PH02Gene04713.t1	None	gain
PH02Gene04723.t1	one type	None
PH02Gene04743.t2	one type	None
PH02Gene04749.t1	one type	None
PH02Gene04750.t1	one type	None
PH02Gene04751.t1	one type	None
PH02Gene04752.t1	one type	None
PH02Gene04753.t1	one type	None
PH02Gene04754.t1	one type	None
PH02Gene04781.t1	one type	None
PH02Gene04785.t1	one type	None
PH02Gene04831.t1	one type	None
PH02Gene04855.t1	one type	None
PH02Gene04890.t1	one type	None
PH02Gene04891.t1	one type	None
PH02Gene04901.t1	one type	None
PH02Gene04920.t1	one type	None
PH02Gene04925.t1	one type	None
PH02Gene04934.t1	one type	None
PH02Gene04942.t1	one type	None
PH02Gene04946.t1	multiple types	None
PH02Gene04951.t1	one type	None
PH02Gene04953.t2	one type	None
PH02Gene04960.t1	one type	None
PH02Gene04973.t1	one type	None
PH02Gene04987.t1	one type	None
PH02Gene04993.t1	one type	None
PH02Gene05032.t1	one type	None
PH02Gene05060.t1	one type	None
PH02Gene05068.t1	one type	None
PH02Gene05070.t1	one type	None
PH02Gene05076.t1	one type	None
PH02Gene05078.t2	one type	None
PH02Gene05083.t1	one type	None
PH02Gene05090.t1	one type	None
PH02Gene05121.t1	one type	None
PH02Gene05126.t1	one type	None
PH02Gene05192.t1	one type	None
PH02Gene05207.t1	one type	None
PH02Gene05217.t1	one type	None
PH02Gene05242.t1	None	gain
PH02Gene05243.t2	None	gain
PH02Gene05246.t1	one type	None
PH02Gene05249.t1	one type	None
PH02Gene05254.t1	one type	None
PH02Gene05270.t1	one type	None
PH02Gene05271.t1	one type	None
PH02Gene05298.t2	one type	None
PH02Gene05301.t1	one type	loss
PH02Gene05303.t3	one type	None
PH02Gene05314.t1	None	loss
PH02Gene05316.t1	one type	None
PH02Gene05317.t1	one type	None
PH02Gene05318.t1	one type	None
PH02Gene05319.t1	one type	None
PH02Gene05320.t1	one type	None
PH02Gene05321.t1	one type	None
PH02Gene05322.t1	one type	None
PH02Gene05329.t1	one type	None
PH02Gene05330.t1	one type	None
PH02Gene05332.t1	one type	None
PH02Gene05344.t1	one type	None
PH02Gene05357.t1	one type	None
PH02Gene05371.t1	one type	loss
PH02Gene05372.t1	None	loss
PH02Gene05373.t1	None	loss
PH02Gene05384.t1	one type	None
PH02Gene05411.t1	one type	None
PH02Gene05415.t1	one type	None
PH02Gene05422.t1	one type	None
PH02Gene05427.t1	one type	None
PH02Gene05431.t1	one type	None
PH02Gene05448.t1	one type	None
PH02Gene05490.t1	one type	None
PH02Gene05491.t1	one type	None
PH02Gene05525.t1	None	gain
PH02Gene05534.t1	None	gain
PH02Gene05540.t1	one type	None
PH02Gene05544.t1	one type	None
PH02Gene05566.t1	one type	None
PH02Gene05568.t1	multiple types	None
PH02Gene05569.t1	one type	None
PH02Gene05588.t1	one type	None
PH02Gene05622.t1	one type	None
PH02Gene05648.t1	one type	None
PH02Gene05657.t2	multiple types	None
PH02Gene05667.t1	one type	None
PH02Gene05674.t3	one type	None
PH02Gene05677.t1	one type	None
PH02Gene05689.t1	one type	None
PH02Gene05701.t1	one type	None
PH02Gene05732.t1	one type	None
PH02Gene05744.t1	one type	None
PH02Gene05745.t1	one type	None
PH02Gene05775.t1	one type	None
PH02Gene05776.t1	multiple types	None
PH02Gene05782.t1	None	loss
PH02Gene05783.t1	None	loss
PH02Gene05784.t1	None	loss
PH02Gene05788.t1	one type	None
PH02Gene05790.t1	one type	None
PH02Gene05805.t1	None	loss
PH02Gene05806.t1	None	loss
PH02Gene05807.t1	None	loss
PH02Gene05808.t2	None	loss
PH02Gene05809.t1	None	loss
PH02Gene05810.t1	None	loss
PH02Gene05811.t1	one type	loss
PH02Gene05824.t1	one type	None
PH02Gene05844.t1	one type	None
PH02Gene05864.t1	one type	None
PH02Gene05878.t1	one type	None
PH02Gene05879.t1	one type	None
PH02Gene05895.t1	one type	None
PH02Gene05896.t1	one type	None
PH02Gene05924.t1	one type	None
PH02Gene05938.t1	multiple types	None
PH02Gene05939.t1	one type	None
PH02Gene05940.t1	one type	None
PH02Gene05941.t1	one type	None
PH02Gene05942.t1	multiple types	None
PH02Gene05943.t1	one type	None
PH02Gene05964.t1	None	gain
PH02Gene05977.t1	one type	None
PH02Gene05988.t1	one type	None
PH02Gene06005.t1	one type	None
PH02Gene06020.t1	one type	None
PH02Gene06070.t1	one type	None
PH02Gene06078.t1	one type	None
PH02Gene06096.t1	multiple types	gain
PH02Gene06097.t1	multiple types	None
PH02Gene06103.t1	one type	None
PH02Gene06107.t1	one type	None
PH02Gene06118.t1	one type	None
PH02Gene06173.t1	one type	None
PH02Gene06177.t1	one type	None
PH02Gene06195.t1	one type	None
PH02Gene06204.t2	one type	None
PH02Gene06206.t2	one type	None
PH02Gene06214.t2	one type	None
PH02Gene06215.t1	one type	None
PH02Gene06236.t1	one type	None
PH02Gene06240.t1	multiple types	None
PH02Gene06265.t1	multiple types	None
PH02Gene06275.t1	one type	None
PH02Gene06277.t2	one type	None
PH02Gene06283.t1	one type	None
PH02Gene06286.t1	one type	None
PH02Gene06287.t1	one type	None
PH02Gene06288.t3	one type	None
PH02Gene06314.t1	one type	None
PH02Gene06315.t2	multiple types	None
PH02Gene06316.t1	one type	None
PH02Gene06327.t2	one type	None
PH02Gene06331.t1	one type	None
PH02Gene06332.t1	one type	None
PH02Gene06346.t1	one type	None
PH02Gene06381.t1	one type	None
PH02Gene06415.t1	None	gain
PH02Gene06416.t1	None	gain
PH02Gene06421.t1	one type	None
PH02Gene06425.t1	one type	None
PH02Gene06443.t1	one type	None
PH02Gene06454.t1	one type	None
PH02Gene06491.t1	multiple types	None
PH02Gene06497.t1	one type	None
PH02Gene06498.t1	one type	None
PH02Gene06504.t1	one type	None
PH02Gene06505.t1	one type	None
PH02Gene06509.t1	one type	None
PH02Gene06510.t1	one type	None
PH02Gene06542.t1	one type	None
PH02Gene06543.t1	one type	None
PH02Gene06565.t1	one type	None
PH02Gene06576.t1	one type	None
PH02Gene06602.t1	one type	None
PH02Gene06635.t1	one type	None
PH02Gene06673.t1	one type	None
PH02Gene06676.t1	one type	None
PH02Gene06677.t1	multiple types	None
PH02Gene06685.t1	one type	None
PH02Gene06687.t1	multiple types	None
PH02Gene06696.t1	one type	None
PH02Gene06698.t1	one type	None
PH02Gene06707.t1	one type	None
PH02Gene06708.t1	one type	None
PH02Gene06711.t1	one type	None
PH02Gene06712.t1	one type	None
PH02Gene06714.t1	one type	None
PH02Gene06715.t1	one type	None
PH02Gene06716.t1	one type	None
PH02Gene06717.t1	one type	None
PH02Gene06722.t1	None	loss
PH02Gene06723.t1	None	loss
PH02Gene06730.t1	one type	None
PH02Gene06738.t1	one type	None
PH02Gene06739.t1	one type	None
PH02Gene06750.t1	one type	None
PH02Gene06780.t1	multiple types	None
PH02Gene06803.t1	one type	None
PH02Gene06842.t1	None	loss
PH02Gene06843.t1	None	loss
PH02Gene06848.t1	one type	loss
PH02Gene06849.t1	None	loss
PH02Gene06850.t1	None	loss
PH02Gene06851.t2	None	loss
PH02Gene06852.t1	None	loss
PH02Gene06853.t1	one type	loss
PH02Gene06865.t1	one type	None
PH02Gene06888.t1	one type	None
PH02Gene06899.t1	one type	None
PH02Gene06900.t2	one type	None
PH02Gene06901.t1	one type	None
PH02Gene06928.t1	None	gain
PH02Gene06931.t1	one type	None
PH02Gene06932.t1	one type	None
PH02Gene06933.t2	one type	None
PH02Gene06934.t1	one type	None
PH02Gene06935.t1	one type	None
PH02Gene06936.t1	one type	None
PH02Gene06938.t1	one type	None
PH02Gene06939.t1	one type	None
PH02Gene06940.t1	one type	None
PH02Gene06941.t1	one type	None
PH02Gene06942.t1	one type	None
PH02Gene06943.t1	one type	None
PH02Gene06990.t1	one type	None
PH02Gene06993.t1	one type	loss
PH02Gene06994.t1	None	loss
PH02Gene06995.t1	one type	loss
PH02Gene06996.t1	None	loss
PH02Gene06998.t1	None	loss
PH02Gene06999.t1	one type	None
PH02Gene07010.t1	one type	None
PH02Gene07011.t1	one type	None
PH02Gene07017.t1	one type	None
PH02Gene07031.t1	one type	None
PH02Gene07065.t1	None	gain
PH02Gene07066.t1	None	gain
PH02Gene07072.t1	one type	None
PH02Gene07084.t1	multiple types	None
PH02Gene07085.t1	one type	None
PH02Gene07110.t3	one type	None
PH02Gene07111.t1	one type	None
PH02Gene07137.t1	one type	None
PH02Gene07138.t1	one type	None
PH02Gene07140.t1	one type	None
PH02Gene07148.t1	one type	None
PH02Gene07189.t1	one type	None
PH02Gene07194.t1	one type	None
PH02Gene07207.t1	one type	None
PH02Gene07215.t1	one type	None
PH02Gene07237.t1	one type	None
PH02Gene07246.t1	one type	None
PH02Gene07261.t1	one type	None
PH02Gene07299.t1	one type	loss
PH02Gene07300.t1	one type	loss
PH02Gene07343.t1	one type	None
PH02Gene07349.t1	one type	None
PH02Gene07351.t2	one type	None
PH02Gene07357.t1	one type	None
PH02Gene07358.t1	one type	None
PH02Gene07392.t1	one type	None
PH02Gene07393.t1	one type	None
PH02Gene07394.t1	one type	None
PH02Gene07404.t1	one type	None
PH02Gene07405.t1	one type	None
PH02Gene07414.t1	multiple types	gain
PH02Gene07415.t1	one type	None
PH02Gene07425.t3	one type	None
PH02Gene07474.t1	one type	None
PH02Gene07490.t1	one type	None
PH02Gene07507.t1	one type	None
PH02Gene07518.t1	one type	None
PH02Gene07525.t1	one type	None
PH02Gene07529.t1	multiple types	None
PH02Gene07530.t1	None	loss
PH02Gene07531.t1	None	loss
PH02Gene07532.t1	multiple types	loss
PH02Gene07533.t1	one type	None
PH02Gene07534.t1	one type	None
PH02Gene07535.t1	one type	None
PH02Gene07547.t1	one type	None
PH02Gene07590.t2	one type	None
PH02Gene07600.t1	one type	None
PH02Gene07601.t1	one type	None
PH02Gene07636.t1	one type	None
PH02Gene07637.t1	one type	None
PH02Gene07638.t1	multiple types	None
PH02Gene07639.t1	one type	None
PH02Gene07641.t1	one type	None
PH02Gene07647.t1	None	gain
PH02Gene07655.t1	one type	None
PH02Gene07657.t1	one type	None
PH02Gene07662.t1	one type	None
PH02Gene07670.t2	one type	None
PH02Gene07691.t1	one type	loss
PH02Gene07696.t1	one type	None
PH02Gene07715.t1	one type	None
PH02Gene07729.t1	one type	None
PH02Gene07807.t1	multiple types	None
PH02Gene07825.t1	one type	None
PH02Gene07839.t1	one type	None
PH02Gene07875.t1	one type	None
PH02Gene07876.t2	one type	None
PH02Gene07889.t1	one type	None
PH02Gene07891.t1	one type	None
PH02Gene07899.t1	one type	None
PH02Gene07901.t1	None	loss
PH02Gene07922.t1	one type	None
PH02Gene07925.t1	one type	None
PH02Gene07926.t1	one type	loss
PH02Gene07961.t1	one type	None
PH02Gene07962.t1	one type	None
PH02Gene07970.t2	one type	None
PH02Gene07981.t1	multiple types	None
PH02Gene07999.t1	one type	None
PH02Gene08005.t1	one type	None
PH02Gene08006.t1	one type	None
PH02Gene08008.t1	multiple types	None
PH02Gene08009.t1	one type	None
PH02Gene08015.t1	one type	None
PH02Gene08016.t1	one type	None
PH02Gene08018.t1	one type	None
PH02Gene08021.t1	None	loss
PH02Gene08022.t1	None	loss
PH02Gene08023.t1	None	loss
PH02Gene08031.t1	one type	None
PH02Gene08034.t1	None	loss
PH02Gene08035.t1	None	loss
PH02Gene08036.t1	None	loss
PH02Gene08037.t1	None	loss
PH02Gene08038.t1	None	loss
PH02Gene08039.t1	None	loss
PH02Gene08040.t1	None	loss
PH02Gene08041.t1	None	gain
PH02Gene08042.t1	one type	None
PH02Gene08046.t1	one type	None
PH02Gene08054.t1	one type	None
PH02Gene08055.t1	one type	None
PH02Gene08056.t1	one type	None
PH02Gene08064.t1	one type	None
PH02Gene08088.t1	one type	gain
PH02Gene08089.t1	None	gain
PH02Gene08094.t1	one type	None
PH02Gene08095.t1	one type	None
PH02Gene08103.t2	one type	None
PH02Gene08105.t1	one type	None
PH02Gene08108.t1	one type	None
PH02Gene08117.t1	one type	None
PH02Gene08118.t1	one type	None
PH02Gene08140.t1	one type	None
PH02Gene08150.t1	one type	None
PH02Gene08157.t2	one type	None
PH02Gene08167.t1	one type	None
PH02Gene08168.t1	one type	None
PH02Gene08169.t1	one type	None
PH02Gene08178.t1	multiple types	None
PH02Gene08179.t1	one type	None
PH02Gene08180.t2	one type	None
PH02Gene08199.t1	one type	None
PH02Gene08201.t1	one type	None
PH02Gene08202.t1	multiple types	None
PH02Gene08209.t1	one type	None
PH02Gene08214.t1	one type	None
PH02Gene08226.t1	one type	None
PH02Gene08228.t2	one type	None
PH02Gene08229.t1	one type	None
PH02Gene08235.t1	None	loss
PH02Gene08236.t1	one type	loss
PH02Gene08237.t1	one type	loss
PH02Gene08249.t2	one type	None
PH02Gene08252.t1	one type	None
PH02Gene08269.t1	one type	None
PH02Gene08281.t1	one type	None
PH02Gene08286.t1	one type	None
PH02Gene08310.t1	one type	None
PH02Gene08313.t1	one type	None
PH02Gene08335.t1	one type	None
PH02Gene08338.t1	one type	None
PH02Gene08339.t1	one type	None
PH02Gene08340.t1	one type	None
PH02Gene08341.t1	multiple types	None
PH02Gene08342.t1	one type	None
PH02Gene08343.t1	one type	None
PH02Gene08344.t1	one type	None
PH02Gene08354.t1	one type	None
PH02Gene08361.t1	one type	None
PH02Gene08363.t1	one type	None
PH02Gene08406.t1	one type	None
PH02Gene08407.t1	multiple types	None
PH02Gene08423.t1	multiple types	None
PH02Gene08459.t1	one type	None
PH02Gene08460.t1	one type	None
PH02Gene08462.t1	one type	None
PH02Gene08466.t1	one type	None
PH02Gene08476.t1	one type	None
PH02Gene08477.t1	one type	None
PH02Gene08494.t1	one type	None
PH02Gene08503.t1	one type	None
PH02Gene08504.t1	one type	None
PH02Gene08505.t1	one type	None
PH02Gene08506.t1	one type	None
PH02Gene08509.t1	one type	None
PH02Gene08510.t1	one type	None
PH02Gene08517.t2	one type	None
PH02Gene08522.t1	one type	None
PH02Gene08523.t1	one type	None
PH02Gene08526.t1	one type	None
PH02Gene08527.t1	one type	None
PH02Gene08528.t1	one type	None
PH02Gene08598.t1	one type	None
PH02Gene08601.t2	multiple types	None
PH02Gene08602.t1	one type	None
PH02Gene08609.t1	one type	None
PH02Gene08617.t1	one type	None
PH02Gene08629.t1	one type	None
PH02Gene08633.t1	one type	None
PH02Gene08634.t1	one type	None
PH02Gene08635.t1	one type	None
PH02Gene08636.t1	one type	None
PH02Gene08637.t1	multiple types	None
PH02Gene08638.t1	one type	None
PH02Gene08639.t1	one type	None
PH02Gene08640.t1	one type	None
PH02Gene08641.t1	one type	None
PH02Gene08642.t1	one type	None
PH02Gene08643.t1	one type	None
PH02Gene08644.t1	multiple types	None
PH02Gene08645.t1	one type	None
PH02Gene08646.t1	one type	None
PH02Gene08647.t1	one type	None
PH02Gene08648.t1	one type	None
PH02Gene08649.t1	one type	None
PH02Gene08650.t1	one type	None
PH02Gene08651.t1	one type	None
PH02Gene08652.t1	one type	None
PH02Gene08653.t1	multiple types	None
PH02Gene08654.t1	multiple types	None
PH02Gene08655.t1	one type	None
PH02Gene08656.t1	one type	None
PH02Gene08657.t1	one type	None
PH02Gene08658.t1	one type	None
PH02Gene08659.t1	multiple types	None
PH02Gene08660.t1	multiple types	None
PH02Gene08663.t1	one type	None
PH02Gene08664.t1	one type	None
PH02Gene08681.t2	one type	None
PH02Gene08685.t1	one type	None
PH02Gene08686.t1	one type	None
PH02Gene08693.t1	one type	None
PH02Gene08696.t1	one type	None
PH02Gene08704.t1	one type	None
PH02Gene08705.t1	one type	None
PH02Gene08708.t1	one type	None
PH02Gene08717.t1	one type	None
PH02Gene08753.t1	None	loss
PH02Gene08754.t2	None	loss
PH02Gene08755.t1	None	loss
PH02Gene08759.t1	one type	None
PH02Gene08774.t1	one type	None
PH02Gene08784.t2	one type	None
PH02Gene08789.t1	one type	None
PH02Gene08824.t1	multiple types	None
PH02Gene08826.t1	one type	None
PH02Gene08827.t1	one type	None
PH02Gene08840.t1	one type	None
PH02Gene08864.t1	one type	None
PH02Gene08865.t1	None	loss
PH02Gene08866.t1	None	loss
PH02Gene08867.t2	None	loss
PH02Gene08868.t1	one type	loss
PH02Gene08869.t1	one type	loss
PH02Gene08870.t1	None	loss
PH02Gene08871.t1	None	loss
PH02Gene08872.t1	None	loss
PH02Gene08873.t1	None	loss
PH02Gene08876.t1	one type	loss
PH02Gene08877.t1	one type	loss
PH02Gene08878.t1	one type	loss
PH02Gene08879.t1	one type	loss
PH02Gene08880.t1	None	loss
PH02Gene08881.t1	None	loss
PH02Gene08882.t1	None	loss
PH02Gene08883.t1	None	loss
PH02Gene08884.t1	None	loss
PH02Gene08885.t1	None	loss
PH02Gene08886.t1	None	loss
PH02Gene08887.t1	None	loss
PH02Gene08888.t1	None	loss
PH02Gene08889.t1	None	loss
PH02Gene08890.t1	None	loss
PH02Gene08891.t1	None	loss
PH02Gene08892.t1	None	loss
PH02Gene08895.t1	one type	None
PH02Gene08896.t1	one type	None
PH02Gene08917.t1	one type	None
PH02Gene08922.t1	one type	None
PH02Gene08924.t1	one type	None
PH02Gene08930.t1	one type	None
PH02Gene08947.t1	one type	None
PH02Gene08948.t1	one type	None
PH02Gene08972.t1	one type	None
PH02Gene08974.t2	one type	None
PH02Gene08975.t1	one type	None
PH02Gene08976.t1	one type	None
PH02Gene08977.t1	one type	None
PH02Gene08993.t1	one type	None
PH02Gene08997.t1	one type	None
PH02Gene09001.t2	multiple types	None
PH02Gene09005.t1	one type	None
PH02Gene09006.t1	one type	None
PH02Gene09009.t1	one type	None
PH02Gene09016.t1	one type	None
PH02Gene09025.t1	one type	None
PH02Gene09026.t2	one type	None
PH02Gene09027.t1	one type	None
PH02Gene09028.t2	one type	None
PH02Gene09034.t1	multiple types	None
PH02Gene09074.t1	one type	None
PH02Gene09075.t1	one type	None
PH02Gene09088.t1	one type	None
PH02Gene09090.t1	one type	None
PH02Gene09091.t2	one type	None
PH02Gene09112.t1	one type	None
PH02Gene09119.t1	one type	None
PH02Gene09125.t1	one type	None
PH02Gene09126.t2	one type	None
PH02Gene09127.t1	one type	None
PH02Gene09150.t1	None	gain
PH02Gene09151.t1	multiple types	gain
PH02Gene09152.t1	None	gain
PH02Gene09153.t1	None	gain
PH02Gene09167.t1	one type	None
PH02Gene09206.t1	None	loss
PH02Gene09207.t1	multiple types	loss
PH02Gene09208.t2	multiple types	loss
PH02Gene09209.t1	one type	loss
PH02Gene09210.t1	one type	loss
PH02Gene09212.t1	one type	gain
PH02Gene09295.t1	one type	None
PH02Gene09300.t1	None	loss
PH02Gene09301.t1	None	loss
PH02Gene09302.t1	None	loss
PH02Gene09303.t1	None	loss
PH02Gene09304.t1	None	loss
PH02Gene09305.t1	None	loss
PH02Gene09306.t1	None	loss
PH02Gene09307.t1	one type	None
PH02Gene09309.t1	one type	None
PH02Gene09314.t1	one type	None
PH02Gene09315.t1	one type	None
PH02Gene09316.t1	one type	None
PH02Gene09317.t1	multiple types	None
PH02Gene09318.t1	one type	None
PH02Gene09328.t1	None	gain
PH02Gene09336.t1	multiple types	None
PH02Gene09357.t1	one type	None
PH02Gene09367.t5	one type	None
PH02Gene09370.t1	one type	None
PH02Gene09384.t1	one type	None
PH02Gene09409.t1	multiple types	loss
PH02Gene09410.t1	one type	loss
PH02Gene09411.t1	one type	loss
PH02Gene09418.t1	one type	None
PH02Gene09421.t1	one type	None
PH02Gene09422.t1	one type	None
PH02Gene09423.t1	one type	None
PH02Gene09424.t1	one type	None
PH02Gene09425.t1	one type	None
PH02Gene09426.t1	one type	None
PH02Gene09505.t1	one type	None
PH02Gene09513.t1	one type	None
PH02Gene09521.t1	one type	None
PH02Gene09530.t1	one type	None
PH02Gene09538.t1	one type	None
PH02Gene09549.t1	None	gain
PH02Gene09558.t1	one type	None
PH02Gene09559.t1	one type	None
PH02Gene09565.t1	one type	None
PH02Gene09572.t1	one type	None
PH02Gene09574.t1	one type	None
PH02Gene09577.t1	one type	None
PH02Gene09582.t1	one type	None
PH02Gene09616.t1	one type	None
PH02Gene09618.t1	one type	None
PH02Gene09621.t1	one type	None
PH02Gene09631.t1	one type	None
PH02Gene09643.t1	one type	None
PH02Gene09655.t1	one type	loss
PH02Gene09656.t1	one type	loss
PH02Gene09657.t1	one type	loss
PH02Gene09658.t1	one type	loss
PH02Gene09659.t1	one type	loss
PH02Gene09660.t1	one type	loss
PH02Gene09661.t1	one type	loss
PH02Gene09662.t1	one type	loss
PH02Gene09663.t1	one type	loss
PH02Gene09668.t1	None	gain
PH02Gene09669.t1	one type	None
PH02Gene09685.t1	one type	None
PH02Gene09686.t1	one type	None
PH02Gene09687.t1	one type	None
PH02Gene09688.t1	one type	None
PH02Gene09689.t1	multiple types	None
PH02Gene09690.t1	one type	None
PH02Gene09691.t1	multiple types	None
PH02Gene09692.t2	one type	None
PH02Gene09693.t3	one type	None
PH02Gene09694.t2	one type	None
PH02Gene09695.t1	one type	None
PH02Gene09696.t2	one type	None
PH02Gene09697.t1	one type	None
PH02Gene09698.t1	one type	None
PH02Gene09699.t1	one type	None
PH02Gene09709.t1	one type	None
PH02Gene09724.t1	one type	None
PH02Gene09725.t1	one type	None
PH02Gene09740.t1	one type	None
PH02Gene09803.t1	one type	None
PH02Gene09842.t1	one type	None
PH02Gene09845.t1	one type	None
PH02Gene09849.t1	multiple types	gain
PH02Gene09850.t1	one type	gain
PH02Gene09851.t1	one type	None
PH02Gene09852.t1	one type	None
PH02Gene09853.t1	one type	None
PH02Gene09854.t1	one type	None
PH02Gene09855.t1	one type	None
PH02Gene09856.t1	one type	None
PH02Gene09857.t1	one type	None
PH02Gene09858.t1	one type	None
PH02Gene09859.t1	one type	None
PH02Gene09860.t1	one type	None
PH02Gene09861.t1	one type	None
PH02Gene09862.t1	one type	None
PH02Gene09863.t1	one type	None
PH02Gene09864.t1	one type	None
PH02Gene09865.t1	one type	None
PH02Gene09866.t1	one type	None
PH02Gene09873.t2	None	gain
PH02Gene09878.t1	one type	None
PH02Gene09892.t3	one type	None
PH02Gene09893.t1	one type	None
PH02Gene09894.t1	multiple types	None
PH02Gene09895.t1	one type	None
PH02Gene09896.t1	one type	None
PH02Gene09920.t1	one type	None
PH02Gene09955.t1	one type	None
PH02Gene09967.t1	None	gain
PH02Gene09995.t1	None	gain
PH02Gene10005.t1	one type	None
PH02Gene10012.t1	one type	None
PH02Gene10035.t1	one type	None
PH02Gene10052.t1	one type	None
PH02Gene10054.t1	one type	None
PH02Gene10055.t1	one type	None
PH02Gene10056.t1	one type	None
PH02Gene10072.t2	one type	None
PH02Gene10087.t1	one type	None
PH02Gene10089.t1	one type	None
PH02Gene10112.t1	None	gain
PH02Gene10113.t1	one type	None
PH02Gene10115.t1	one type	None
PH02Gene10127.t1	one type	None
PH02Gene10128.t1	one type	None
PH02Gene10129.t1	one type	None
PH02Gene10134.t1	one type	None
PH02Gene10135.t1	one type	None
PH02Gene10142.t1	one type	None
PH02Gene10143.t1	None	gain
PH02Gene10184.t1	one type	None
PH02Gene10211.t1	one type	None
PH02Gene10212.t1	one type	None
PH02Gene10213.t1	one type	None
PH02Gene10214.t1	one type	None
PH02Gene10231.t1	one type	None
PH02Gene10232.t1	one type	None
PH02Gene10272.t1	one type	None
PH02Gene10325.t1	one type	None
PH02Gene10326.t1	one type	None
PH02Gene10337.t1	one type	loss
PH02Gene10340.t3	one type	None
PH02Gene10341.t1	multiple types	None
PH02Gene10347.t1	one type	None
PH02Gene10349.t1	one type	None
PH02Gene10356.t1	multiple types	None
PH02Gene10374.t1	one type	None
PH02Gene10378.t2	multiple types	None
PH02Gene10381.t1	multiple types	None
PH02Gene10382.t1	one type	None
PH02Gene10389.t1	None	loss
PH02Gene10390.t1	None	loss
PH02Gene10391.t1	None	loss
PH02Gene10392.t1	one type	loss
PH02Gene10393.t1	None	loss
PH02Gene10394.t1	one type	loss
PH02Gene10418.t1	one type	None
PH02Gene10446.t1	one type	None
PH02Gene10470.t1	one type	None
PH02Gene10482.t1	None	loss
PH02Gene10483.t1	None	loss
PH02Gene10484.t1	None	loss
PH02Gene10485.t1	None	loss
PH02Gene10486.t1	one type	loss
PH02Gene10487.t1	None	loss
PH02Gene10488.t1	None	loss
PH02Gene10489.t5	None	loss
PH02Gene10490.t1	None	loss
PH02Gene10491.t1	None	loss
PH02Gene10492.t2	None	loss
PH02Gene10493.t1	None	loss
PH02Gene10496.t1	multiple types	None
PH02Gene10497.t1	one type	None
PH02Gene10500.t1	one type	None
PH02Gene10502.t1	multiple types	None
PH02Gene10514.t1	one type	None
PH02Gene10515.t1	None	loss
PH02Gene10516.t1	None	loss
PH02Gene10517.t1	one type	loss
PH02Gene10518.t3	one type	loss
PH02Gene10519.t1	one type	loss
PH02Gene10520.t1	one type	loss
PH02Gene10521.t1	one type	loss
PH02Gene10522.t1	one type	loss
PH02Gene10523.t1	one type	loss
PH02Gene10529.t1	multiple types	None
PH02Gene10534.t1	one type	None
PH02Gene10535.t1	one type	None
PH02Gene10536.t1	one type	None
PH02Gene10537.t1	one type	None
PH02Gene10538.t1	one type	None
PH02Gene10539.t1	multiple types	None
PH02Gene10540.t1	multiple types	None
PH02Gene10548.t1	one type	None
PH02Gene10549.t1	one type	None
PH02Gene10578.t2	one type	None
PH02Gene10581.t1	one type	None
PH02Gene10583.t2	one type	None
PH02Gene10598.t2	one type	None
PH02Gene10602.t1	one type	None
PH02Gene10603.t1	one type	None
PH02Gene10604.t1	one type	None
PH02Gene10623.t1	one type	None
PH02Gene10663.t1	one type	None
PH02Gene10668.t1	multiple types	None
PH02Gene10716.t1	None	gain
PH02Gene10738.t1	multiple types	None
PH02Gene10739.t2	one type	None
PH02Gene10740.t1	one type	None
PH02Gene10741.t1	one type	None
PH02Gene10748.t2	one type	None
PH02Gene10771.t1	one type	None
PH02Gene10772.t1	one type	None
PH02Gene10773.t1	one type	None
PH02Gene10796.t1	one type	None
PH02Gene10803.t1	one type	None
PH02Gene10804.t1	multiple types	None
PH02Gene10813.t1	one type	None
PH02Gene10826.t2	one type	None
PH02Gene10827.t1	one type	None
PH02Gene10828.t1	one type	None
PH02Gene10836.t1	one type	None
PH02Gene10852.t1	one type	None
PH02Gene10853.t1	one type	None
PH02Gene10854.t1	one type	None
PH02Gene10855.t1	one type	loss
PH02Gene10856.t1	one type	loss
PH02Gene10857.t1	one type	loss
PH02Gene10858.t1	None	loss
PH02Gene10859.t1	None	loss
PH02Gene10868.t1	one type	None
PH02Gene10885.t1	one type	None
PH02Gene10893.t1	one type	None
PH02Gene10900.t1	one type	None
PH02Gene10907.t1	one type	None
PH02Gene10989.t1	one type	None
PH02Gene11029.t1	one type	None
PH02Gene11043.t1	one type	None
PH02Gene11081.t1	None	gain
PH02Gene11085.t1	one type	None
PH02Gene11099.t1	one type	None
PH02Gene11105.t1	one type	loss
PH02Gene11122.t1	None	loss
PH02Gene11123.t2	None	gain
PH02Gene11124.t1	one type	loss
PH02Gene11126.t3	None	loss
PH02Gene11153.t1	one type	None
PH02Gene11158.t1	one type	None
PH02Gene11202.t1	one type	None
PH02Gene11203.t1	one type	None
PH02Gene11204.t1	multiple types	None
PH02Gene11209.t1	one type	None
PH02Gene11238.t1	one type	None
PH02Gene11246.t1	one type	None
PH02Gene11247.t1	one type	None
PH02Gene11273.t1	one type	None
PH02Gene11276.t1	one type	None
PH02Gene11280.t1	None	loss
PH02Gene11281.t1	one type	loss
PH02Gene11282.t1	None	loss
PH02Gene11283.t1	None	loss
PH02Gene11289.t1	one type	None
PH02Gene11295.t1	one type	None
PH02Gene11296.t1	one type	None
PH02Gene11297.t1	one type	None
PH02Gene11303.t1	one type	None
PH02Gene11306.t1	multiple types	None
PH02Gene11307.t1	one type	None
PH02Gene11328.t1	one type	None
PH02Gene11331.t1	None	gain
PH02Gene11340.t1	one type	None
PH02Gene11341.t1	one type	None
PH02Gene11357.t2	one type	None
PH02Gene11358.t1	one type	None
PH02Gene11364.t1	one type	None
PH02Gene11368.t1	one type	gain
PH02Gene11394.t1	one type	None
PH02Gene11398.t1	one type	None
PH02Gene11399.t1	one type	None
PH02Gene11408.t1	one type	None
PH02Gene11451.t1	one type	None
PH02Gene11454.t1	one type	None
PH02Gene11459.t1	one type	None
PH02Gene11461.t1	one type	None
PH02Gene11462.t1	one type	None
PH02Gene11463.t1	one type	None
PH02Gene11466.t1	one type	None
PH02Gene11469.t1	multiple types	None
PH02Gene11470.t1	multiple types	None
PH02Gene11473.t1	one type	None
PH02Gene11482.t1	one type	None
PH02Gene11498.t1	one type	None
PH02Gene11499.t1	one type	None
PH02Gene11500.t1	one type	None
PH02Gene11501.t1	one type	None
PH02Gene11502.t1	one type	None
PH02Gene11534.t1	one type	None
PH02Gene11536.t1	one type	None
PH02Gene11593.t1	one type	None
PH02Gene11605.t1	one type	None
PH02Gene11608.t1	multiple types	None
PH02Gene11615.t1	None	gain
PH02Gene11625.t1	None	gain
PH02Gene11644.t1	one type	None
PH02Gene11666.t1	one type	None
PH02Gene11691.t1	one type	None
PH02Gene11701.t1	None	gain
PH02Gene11705.t1	one type	None
PH02Gene11706.t1	one type	None
PH02Gene11707.t1	one type	None
PH02Gene11708.t1	one type	None
PH02Gene11709.t1	one type	None
PH02Gene11710.t1	one type	None
PH02Gene11711.t1	one type	None
PH02Gene11719.t1	multiple types	None
PH02Gene11720.t1	one type	None
PH02Gene11721.t1	one type	None
PH02Gene11722.t1	one type	None
PH02Gene11726.t1	one type	None
PH02Gene11770.t1	multiple types	None
PH02Gene11787.t1	None	gain
PH02Gene11835.t2	one type	None
PH02Gene11836.t1	one type	None
PH02Gene11838.t1	multiple types	None
PH02Gene11852.t1	one type	loss
PH02Gene11863.t1	one type	None
PH02Gene11872.t1	one type	None
PH02Gene11873.t1	one type	None
PH02Gene11877.t1	None	loss
PH02Gene11878.t1	None	loss
PH02Gene11879.t1	None	loss
PH02Gene11884.t1	one type	None
PH02Gene11893.t1	one type	None
PH02Gene11902.t1	one type	None
PH02Gene11924.t1	multiple types	None
PH02Gene11927.t1	one type	None
PH02Gene11938.t1	one type	None
PH02Gene11941.t1	one type	None
PH02Gene11942.t1	one type	None
PH02Gene11943.t1	multiple types	None
PH02Gene11947.t1	one type	None
PH02Gene11972.t1	multiple types	None
PH02Gene11992.t1	one type	None
PH02Gene12002.t1	one type	None
PH02Gene12006.t3	one type	None
PH02Gene12032.t1	one type	None
PH02Gene12039.t1	one type	None
PH02Gene12043.t1	one type	None
PH02Gene12057.t1	one type	None
PH02Gene12059.t1	None	loss
PH02Gene12060.t1	None	loss
PH02Gene12061.t1	one type	loss
PH02Gene12062.t1	None	loss
PH02Gene12064.t1	multiple types	None
PH02Gene12066.t1	multiple types	None
PH02Gene12077.t1	one type	None
PH02Gene12086.t1	one type	None
PH02Gene12093.t1	one type	None
PH02Gene12105.t1	one type	None
PH02Gene12113.t1	one type	None
PH02Gene12120.t1	None	loss
PH02Gene12121.t1	None	loss
PH02Gene12122.t1	None	loss
PH02Gene12123.t1	None	loss
PH02Gene12124.t1	one type	loss
PH02Gene12130.t1	one type	None
PH02Gene12135.t1	one type	None
PH02Gene12138.t2	None	loss
PH02Gene12139.t1	None	loss
PH02Gene12140.t1	None	loss
PH02Gene12142.t1	None	loss
PH02Gene12143.t1	None	loss
PH02Gene12152.t1	one type	None
PH02Gene12157.t1	one type	None
PH02Gene12164.t1	one type	None
PH02Gene12180.t2	one type	None
PH02Gene12210.t1	one type	None
PH02Gene12211.t1	one type	None
PH02Gene12212.t1	one type	None
PH02Gene12213.t1	one type	None
PH02Gene12214.t2	one type	None
PH02Gene12215.t1	one type	None
PH02Gene12216.t1	multiple types	None
PH02Gene12217.t1	one type	None
PH02Gene12218.t1	one type	None
PH02Gene12219.t1	one type	None
PH02Gene12220.t1	one type	None
PH02Gene12221.t1	one type	None
PH02Gene12222.t1	one type	None
PH02Gene12223.t1	one type	None
PH02Gene12224.t1	one type	None
PH02Gene12225.t1	one type	None
PH02Gene12226.t1	one type	None
PH02Gene12227.t1	one type	None
PH02Gene12228.t1	one type	None
PH02Gene12229.t4	one type	None
PH02Gene12230.t1	one type	None
PH02Gene12245.t1	one type	None
PH02Gene12246.t1	one type	None
PH02Gene12258.t1	one type	None
PH02Gene12259.t1	one type	None
PH02Gene12260.t1	one type	None
PH02Gene12261.t1	one type	None
PH02Gene12270.t1	one type	None
PH02Gene12300.t1	one type	None
PH02Gene12303.t1	one type	None
PH02Gene12315.t1	one type	None
PH02Gene12318.t1	one type	None
PH02Gene12319.t1	one type	None
PH02Gene12332.t1	None	gain
PH02Gene12335.t1	one type	None
PH02Gene12359.t1	one type	None
PH02Gene12386.t2	multiple types	None
PH02Gene12387.t1	multiple types	None
PH02Gene12388.t1	multiple types	None
PH02Gene12394.t1	multiple types	None
PH02Gene12404.t1	one type	None
PH02Gene12420.t1	one type	None
PH02Gene12430.t1	one type	None
PH02Gene12435.t1	one type	None
PH02Gene12444.t1	one type	None
PH02Gene12462.t1	one type	None
PH02Gene12463.t1	one type	None
PH02Gene12477.t1	one type	None
PH02Gene12493.t1	None	gain
PH02Gene12500.t2	one type	None
PH02Gene12514.t2	multiple types	None
PH02Gene12525.t1	multiple types	None
PH02Gene12545.t1	one type	None
PH02Gene12547.t1	one type	None
PH02Gene12551.t1	multiple types	None
PH02Gene12552.t1	None	loss
PH02Gene12553.t1	one type	loss
PH02Gene12554.t1	one type	loss
PH02Gene12569.t1	one type	None
PH02Gene12585.t1	one type	None
PH02Gene12599.t1	one type	None
PH02Gene12600.t1	one type	None
PH02Gene12601.t1	one type	None
PH02Gene12605.t1	one type	None
PH02Gene12628.t1	one type	None
PH02Gene12629.t1	one type	None
PH02Gene12656.t2	one type	None
PH02Gene12662.t1	multiple types	None
PH02Gene12668.t1	None	loss
PH02Gene12669.t1	None	loss
PH02Gene12672.t1	one type	None
PH02Gene12674.t1	one type	None
PH02Gene12675.t1	one type	None
PH02Gene12677.t1	one type	None
PH02Gene12704.t1	one type	None
PH02Gene12708.t1	one type	None
PH02Gene12712.t1	one type	None
PH02Gene12715.t1	one type	None
PH02Gene12718.t1	one type	None
PH02Gene12720.t1	None	loss
PH02Gene12721.t1	None	loss
PH02Gene12722.t1	one type	loss
PH02Gene12723.t1	one type	loss
PH02Gene12724.t1	None	loss
PH02Gene12748.t1	one type	None
PH02Gene12773.t1	one type	None
PH02Gene12809.t1	one type	None
PH02Gene12812.t2	one type	None
PH02Gene12818.t1	one type	None
PH02Gene12820.t1	multiple types	None
PH02Gene12821.t1	multiple types	None
PH02Gene12846.t1	one type	None
PH02Gene12847.t1	one type	None
PH02Gene12848.t1	one type	None
PH02Gene12849.t1	one type	None
PH02Gene12850.t1	one type	None
PH02Gene12851.t1	one type	None
PH02Gene12852.t1	one type	None
PH02Gene12853.t1	one type	None
PH02Gene12854.t1	one type	None
PH02Gene12855.t1	one type	None
PH02Gene12856.t1	one type	None
PH02Gene12857.t1	one type	None
PH02Gene12858.t1	one type	None
PH02Gene12859.t1	one type	None
PH02Gene12860.t1	one type	None
PH02Gene12861.t2	one type	None
PH02Gene12862.t1	one type	None
PH02Gene12882.t1	one type	None
PH02Gene12913.t1	multiple types	None
PH02Gene12942.t1	one type	None
PH02Gene12965.t1	one type	None
PH02Gene12977.t1	one type	None
PH02Gene12978.t1	one type	None
PH02Gene12979.t1	one type	None
PH02Gene12983.t1	multiple types	None
PH02Gene12996.t1	one type	None
PH02Gene13003.t1	one type	None
PH02Gene13008.t1	one type	None
PH02Gene13014.t1	one type	None
PH02Gene13037.t1	None	gain
PH02Gene13053.t1	one type	None
PH02Gene13076.t1	None	loss
PH02Gene13078.t1	None	loss
PH02Gene13079.t1	None	loss
PH02Gene13080.t1	multiple types	loss
PH02Gene13081.t1	multiple types	None
PH02Gene13082.t1	one type	None
PH02Gene13084.t2	one type	None
PH02Gene13088.t1	multiple types	None
PH02Gene13091.t1	one type	None
PH02Gene13103.t1	one type	None
PH02Gene13107.t1	one type	None
PH02Gene13111.t1	one type	None
PH02Gene13126.t1	one type	None
PH02Gene13129.t1	one type	None
PH02Gene13135.t1	multiple types	None
PH02Gene13139.t1	None	loss
PH02Gene13140.t1	None	loss
PH02Gene13141.t1	None	loss
PH02Gene13144.t1	one type	None
PH02Gene13145.t1	one type	None
PH02Gene13146.t1	one type	None
PH02Gene13152.t1	one type	None
PH02Gene13155.t1	multiple types	None
PH02Gene13175.t1	None	loss
PH02Gene13176.t1	None	loss
PH02Gene13238.t1	one type	None
PH02Gene13239.t1	one type	None
PH02Gene13242.t1	one type	None
PH02Gene13243.t1	multiple types	None
PH02Gene13244.t1	one type	None
PH02Gene13245.t1	one type	None
PH02Gene13246.t1	one type	None
PH02Gene13247.t1	one type	None
PH02Gene13248.t1	multiple types	None
PH02Gene13249.t1	one type	None
PH02Gene13250.t1	one type	None
PH02Gene13251.t1	one type	None
PH02Gene13252.t1	one type	None
PH02Gene13253.t1	one type	None
PH02Gene13254.t1	one type	None
PH02Gene13255.t1	one type	None
PH02Gene13256.t1	one type	None
PH02Gene13257.t1	one type	None
PH02Gene13258.t1	one type	None
PH02Gene13259.t1	one type	gain
PH02Gene13260.t1	one type	None
PH02Gene13261.t1	multiple types	None
PH02Gene13262.t1	one type	None
PH02Gene13263.t1	one type	None
PH02Gene13264.t1	one type	None
PH02Gene13276.t1	one type	None
PH02Gene13292.t1	one type	None
PH02Gene13294.t1	one type	None
PH02Gene13306.t1	None	gain
PH02Gene13310.t1	one type	None
PH02Gene13311.t1	one type	None
PH02Gene13328.t1	None	loss
PH02Gene13329.t1	None	loss
PH02Gene13330.t1	None	loss
PH02Gene13331.t1	None	loss
PH02Gene13332.t1	None	loss
PH02Gene13333.t1	None	loss
PH02Gene13334.t1	None	loss
PH02Gene13335.t1	None	loss
PH02Gene13336.t1	None	loss
PH02Gene13337.t1	one type	loss
PH02Gene13348.t1	None	gain
PH02Gene13349.t1	one type	None
PH02Gene13350.t1	one type	None
PH02Gene13356.t1	one type	None
PH02Gene13364.t1	one type	None
PH02Gene13370.t1	None	loss
PH02Gene13371.t1	None	loss
PH02Gene13372.t1	multiple types	loss
PH02Gene13388.t1	one type	None
PH02Gene13389.t1	one type	None
PH02Gene13390.t1	one type	None
PH02Gene13391.t1	one type	None
PH02Gene13392.t1	one type	None
PH02Gene13393.t1	one type	None
PH02Gene13394.t1	one type	None
PH02Gene13395.t1	one type	None
PH02Gene13396.t1	one type	None
PH02Gene13397.t1	one type	loss
PH02Gene13401.t1	one type	None
PH02Gene13402.t1	one type	None
PH02Gene13438.t1	one type	None
PH02Gene13439.t1	one type	None
PH02Gene13455.t2	multiple types	None
PH02Gene13456.t1	one type	None
PH02Gene13474.t1	one type	None
PH02Gene13475.t1	None	gain
PH02Gene13477.t1	one type	None
PH02Gene13485.t1	one type	None
PH02Gene13486.t1	one type	None
PH02Gene13507.t1	one type	None
PH02Gene13509.t1	one type	gain
PH02Gene13510.t1	one type	None
PH02Gene13511.t8	one type	None
PH02Gene13516.t1	one type	None
PH02Gene13523.t1	None	loss
PH02Gene13524.t1	None	loss
PH02Gene13525.t1	None	loss
PH02Gene13526.t1	one type	loss
PH02Gene13535.t1	multiple types	None
PH02Gene13538.t1	one type	None
PH02Gene13540.t2	one type	None
PH02Gene13543.t1	one type	None
PH02Gene13551.t1	one type	None
PH02Gene13593.t1	one type	None
PH02Gene13615.t1	one type	loss
PH02Gene13616.t1	None	loss
PH02Gene13617.t1	None	loss
PH02Gene13628.t1	one type	None
PH02Gene13651.t1	one type	None
PH02Gene13665.t1	one type	None
PH02Gene13703.t1	one type	None
PH02Gene13704.t1	one type	None
PH02Gene13706.t1	one type	None
PH02Gene13737.t2	None	gain
PH02Gene13741.t1	None	gain
PH02Gene13742.t1	multiple types	None
PH02Gene13753.t1	one type	None
PH02Gene13760.t1	one type	None
PH02Gene13763.t1	multiple types	None
PH02Gene13764.t1	one type	None
PH02Gene13765.t1	one type	None
PH02Gene13766.t1	one type	None
PH02Gene13767.t1	one type	None
PH02Gene13770.t1	one type	None
PH02Gene13771.t1	one type	None
PH02Gene13772.t1	one type	None
PH02Gene13777.t1	one type	None
PH02Gene13780.t1	multiple types	None
PH02Gene13781.t1	multiple types	None
PH02Gene13787.t1	one type	None
PH02Gene13814.t1	one type	None
PH02Gene13815.t1	one type	None
PH02Gene13859.t1	one type	None
PH02Gene13890.t1	None	gain
PH02Gene13898.t1	one type	None
PH02Gene13900.t1	one type	None
PH02Gene13906.t1	one type	None
PH02Gene13910.t1	one type	None
PH02Gene13911.t1	one type	None
PH02Gene13914.t1	one type	None
PH02Gene13922.t1	one type	None
PH02Gene13951.t1	one type	None
PH02Gene13952.t1	one type	None
PH02Gene13954.t1	one type	None
PH02Gene13956.t1	one type	None
PH02Gene13957.t1	one type	None
PH02Gene13958.t2	one type	None
PH02Gene13959.t1	one type	None
PH02Gene13960.t1	one type	None
PH02Gene13961.t1	one type	None
PH02Gene13962.t3	one type	None
PH02Gene13963.t1	one type	None
PH02Gene13966.t1	one type	None
PH02Gene13979.t1	None	gain
PH02Gene14005.t1	one type	None
PH02Gene14009.t1	one type	None
PH02Gene14026.t1	one type	None
PH02Gene14040.t3	one type	None
PH02Gene14041.t1	one type	None
PH02Gene14042.t1	one type	None
PH02Gene14048.t1	one type	None
PH02Gene14062.t1	one type	None
PH02Gene14070.t1	multiple types	None
PH02Gene14072.t1	one type	None
PH02Gene14073.t1	one type	None
PH02Gene14074.t1	one type	None
PH02Gene14077.t1	one type	None
PH02Gene14082.t1	one type	None
PH02Gene14088.t1	one type	None
PH02Gene14090.t1	one type	None
PH02Gene14105.t1	one type	None
PH02Gene14113.t1	one type	None
PH02Gene14119.t2	one type	None
PH02Gene14137.t1	one type	None
PH02Gene14158.t1	one type	None
PH02Gene14177.t1	one type	None
PH02Gene14207.t1	one type	None
PH02Gene14223.t2	one type	None
PH02Gene14227.t1	one type	None
PH02Gene14249.t1	one type	None
PH02Gene14252.t1	one type	None
PH02Gene14253.t1	one type	None
PH02Gene14300.t1	one type	None
PH02Gene14306.t1	one type	None
PH02Gene14321.t1	one type	None
PH02Gene14332.t1	one type	None
PH02Gene14345.t1	one type	None
PH02Gene14352.t1	None	gain
PH02Gene14395.t1	one type	None
PH02Gene14397.t1	one type	None
PH02Gene14416.t1	multiple types	None
PH02Gene14417.t1	multiple types	None
PH02Gene14418.t1	multiple types	None
PH02Gene14419.t1	one type	None
PH02Gene14424.t1	one type	loss
PH02Gene14425.t1	None	loss
PH02Gene14426.t1	None	loss
PH02Gene14432.t1	one type	None
PH02Gene14444.t1	one type	None
PH02Gene14478.t1	one type	None
PH02Gene14481.t1	one type	None
PH02Gene14482.t1	one type	None
PH02Gene14483.t1	one type	None
PH02Gene14496.t1	multiple types	None
PH02Gene14502.t1	one type	None
PH02Gene14503.t1	one type	None
PH02Gene14510.t1	one type	None
PH02Gene14525.t1	one type	None
PH02Gene14586.t1	one type	None
PH02Gene14597.t1	one type	None
PH02Gene14599.t1	one type	None
PH02Gene14650.t1	multiple types	None
PH02Gene14651.t1	one type	gain
PH02Gene14652.t1	one type	gain
PH02Gene14653.t1	one type	None
PH02Gene14677.t1	one type	None
PH02Gene14678.t1	one type	None
PH02Gene14679.t1	one type	None
PH02Gene14680.t1	one type	None
PH02Gene14681.t1	one type	None
PH02Gene14682.t1	one type	None
PH02Gene14683.t1	one type	None
PH02Gene14714.t1	one type	None
PH02Gene14741.t1	one type	None
PH02Gene14742.t1	multiple types	None
PH02Gene14775.t3	one type	None
PH02Gene14780.t1	None	gain
PH02Gene14785.t1	one type	None
PH02Gene14786.t1	one type	None
PH02Gene14787.t1	one type	None
PH02Gene14788.t1	one type	None
PH02Gene14789.t1	one type	None
PH02Gene14790.t1	one type	None
PH02Gene14847.t1	one type	None
PH02Gene14848.t1	one type	None
PH02Gene14852.t1	one type	None
PH02Gene14858.t1	one type	None
PH02Gene14860.t1	one type	None
PH02Gene14861.t1	one type	None
PH02Gene14862.t1	one type	None
PH02Gene14863.t1	one type	None
PH02Gene14864.t1	one type	None
PH02Gene14865.t1	one type	None
PH02Gene14866.t1	one type	None
PH02Gene14867.t1	one type	None
PH02Gene14868.t1	one type	None
PH02Gene14869.t1	one type	None
PH02Gene14870.t1	one type	None
PH02Gene14871.t1	one type	None
PH02Gene14872.t1	one type	None
PH02Gene14873.t1	multiple types	None
PH02Gene14874.t1	one type	None
PH02Gene14875.t1	one type	None
PH02Gene14876.t1	one type	None
PH02Gene14881.t1	one type	None
PH02Gene14884.t1	one type	None
PH02Gene14903.t1	one type	None
PH02Gene14910.t1	one type	None
PH02Gene14911.t1	one type	None
PH02Gene14962.t1	None	loss
PH02Gene14963.t1	None	loss
PH02Gene14964.t1	None	loss
PH02Gene14965.t1	None	loss
PH02Gene14966.t1	None	loss
PH02Gene14968.t1	one type	None
PH02Gene14970.t4	multiple types	None
PH02Gene14972.t1	one type	None
PH02Gene14975.t1	one type	None
PH02Gene14978.t1	one type	loss
PH02Gene14979.t1	one type	loss
PH02Gene14989.t1	multiple types	None
PH02Gene15002.t1	one type	None
PH02Gene15003.t1	one type	None
PH02Gene15007.t1	multiple types	None
PH02Gene15077.t1	one type	None
PH02Gene15084.t1	one type	None
PH02Gene15118.t1	one type	None
PH02Gene15153.t2	None	gain
PH02Gene15168.t1	multiple types	None
PH02Gene15179.t1	one type	None
PH02Gene15183.t1	None	gain
PH02Gene15184.t2	None	gain
PH02Gene15187.t1	one type	None
PH02Gene15189.t1	one type	None
PH02Gene15194.t1	one type	None
PH02Gene15196.t1	one type	None
PH02Gene15206.t1	one type	None
PH02Gene15209.t1	one type	None
PH02Gene15210.t1	one type	None
PH02Gene15215.t1	one type	None
PH02Gene15216.t3	one type	None
PH02Gene15219.t1	one type	None
PH02Gene15220.t1	multiple types	gain
PH02Gene15221.t1	multiple types	gain
PH02Gene15222.t1	one type	None
PH02Gene15227.t1	None	loss
PH02Gene15229.t1	None	loss
PH02Gene15230.t1	one type	loss
PH02Gene15231.t1	None	loss
PH02Gene15232.t1	None	loss
PH02Gene15233.t1	None	loss
PH02Gene15249.t3	one type	None
PH02Gene15261.t1	one type	None
PH02Gene15282.t1	None	gain
PH02Gene15295.t1	one type	None
PH02Gene15300.t1	one type	None
PH02Gene15322.t1	one type	None
PH02Gene15323.t2	one type	None
PH02Gene15324.t1	one type	None
PH02Gene15331.t1	one type	None
PH02Gene15393.t1	one type	None
PH02Gene15404.t1	one type	None
PH02Gene15405.t1	one type	None
PH02Gene15406.t1	multiple types	None
PH02Gene15420.t1	one type	None
PH02Gene15451.t1	one type	None
PH02Gene15519.t1	one type	None
PH02Gene15572.t1	one type	None
PH02Gene15579.t1	one type	None
PH02Gene15581.t1	one type	None
PH02Gene15597.t1	one type	None
PH02Gene15627.t1	None	loss
PH02Gene15628.t1	None	loss
PH02Gene15629.t1	None	loss
PH02Gene15630.t1	None	loss
PH02Gene15640.t1	one type	None
PH02Gene15641.t1	one type	loss
PH02Gene15642.t1	one type	loss
PH02Gene15643.t1	one type	None
PH02Gene15644.t1	one type	None
PH02Gene15645.t1	one type	None
PH02Gene15646.t1	one type	None
PH02Gene15647.t1	one type	loss
PH02Gene15648.t1	multiple types	loss
PH02Gene15649.t1	None	loss
PH02Gene15655.t1	one type	None
PH02Gene15656.t1	one type	None
PH02Gene15662.t1	multiple types	None
PH02Gene15665.t1	multiple types	None
PH02Gene15673.t1	one type	None
PH02Gene15676.t1	one type	None
PH02Gene15678.t1	one type	None
PH02Gene15679.t1	one type	None
PH02Gene15680.t1	one type	None
PH02Gene15681.t1	one type	None
PH02Gene15689.t1	multiple types	None
PH02Gene15696.t1	multiple types	None
PH02Gene15706.t1	one type	loss
PH02Gene15707.t1	None	loss
PH02Gene15709.t1	one type	None
PH02Gene15711.t1	one type	None
PH02Gene15723.t1	one type	None
PH02Gene15744.t1	one type	None
PH02Gene15748.t1	one type	None
PH02Gene15749.t1	multiple types	None
PH02Gene15755.t1	one type	None
PH02Gene15757.t1	one type	None
PH02Gene15758.t1	one type	None
PH02Gene15760.t1	one type	None
PH02Gene15780.t1	one type	loss
PH02Gene15782.t1	one type	None
PH02Gene15800.t1	one type	None
PH02Gene15808.t1	multiple types	None
PH02Gene15809.t1	multiple types	None
PH02Gene15812.t1	one type	None
PH02Gene15813.t1	one type	None
PH02Gene15814.t1	one type	None
PH02Gene15818.t1	None	loss
PH02Gene15819.t1	one type	loss
PH02Gene15820.t1	one type	loss
PH02Gene15834.t1	one type	None
PH02Gene15850.t1	one type	gain
PH02Gene15851.t1	one type	None
PH02Gene15852.t1	None	loss
PH02Gene15853.t1	None	loss
PH02Gene15854.t1	None	loss
PH02Gene15855.t1	one type	loss
PH02Gene15856.t1	None	loss
PH02Gene15857.t1	one type	loss
PH02Gene15864.t1	one type	None
PH02Gene15869.t1	one type	None
PH02Gene15878.t1	one type	None
PH02Gene15879.t1	one type	None
PH02Gene15884.t1	one type	None
PH02Gene15895.t1	one type	None
PH02Gene15901.t1	one type	None
PH02Gene15909.t1	one type	gain
PH02Gene15919.t1	one type	None
PH02Gene15954.t1	one type	None
PH02Gene15955.t1	one type	None
PH02Gene15966.t1	one type	None
PH02Gene15979.t1	one type	None
PH02Gene15980.t1	None	loss
PH02Gene15981.t1	None	loss
PH02Gene15982.t1	None	loss
PH02Gene15983.t1	one type	loss
PH02Gene15984.t1	None	loss
PH02Gene15985.t1	None	loss
PH02Gene15986.t1	None	loss
PH02Gene15987.t1	None	loss
PH02Gene15988.t1	None	loss
PH02Gene15989.t1	None	loss
PH02Gene15990.t1	None	loss
PH02Gene15991.t2	None	loss
PH02Gene15992.t1	None	loss
PH02Gene15993.t1	None	loss
PH02Gene15994.t1	None	loss
PH02Gene15999.t1	one type	None
PH02Gene16000.t1	one type	None
PH02Gene16008.t1	one type	None
PH02Gene16015.t1	one type	None
PH02Gene16016.t1	one type	None
PH02Gene16024.t1	one type	None
PH02Gene16028.t1	one type	None
PH02Gene16049.t4	one type	None
PH02Gene16050.t1	one type	None
PH02Gene16093.t2	one type	None
PH02Gene16094.t1	one type	None
PH02Gene16095.t1	one type	None
PH02Gene16107.t1	one type	None
PH02Gene16112.t1	one type	None
PH02Gene16119.t1	one type	None
PH02Gene16125.t1	one type	None
PH02Gene16129.t1	one type	None
PH02Gene16136.t1	multiple types	None
PH02Gene16137.t1	one type	None
PH02Gene16143.t1	one type	None
PH02Gene16151.t1	one type	loss
PH02Gene16152.t1	one type	loss
PH02Gene16153.t1	one type	loss
PH02Gene16154.t1	None	loss
PH02Gene16155.t1	one type	None
PH02Gene16167.t1	one type	None
PH02Gene16174.t1	multiple types	gain
PH02Gene16194.t1	one type	None
PH02Gene16204.t1	one type	None
PH02Gene16205.t1	one type	None
PH02Gene16206.t1	one type	None
PH02Gene16207.t1	None	loss
PH02Gene16226.t1	one type	None
PH02Gene16233.t1	one type	None
PH02Gene16240.t1	one type	None
PH02Gene16247.t1	multiple types	None
PH02Gene16248.t1	one type	None
PH02Gene16254.t1	None	gain
PH02Gene16280.t1	one type	None
PH02Gene16309.t1	one type	None
PH02Gene16341.t1	one type	None
PH02Gene16370.t1	one type	None
PH02Gene16371.t1	one type	None
PH02Gene16383.t1	None	gain
PH02Gene16397.t1	one type	None
PH02Gene16399.t2	one type	None
PH02Gene16414.t1	one type	None
PH02Gene16416.t1	one type	None
PH02Gene16424.t1	one type	None
PH02Gene16425.t1	one type	None
PH02Gene16426.t1	multiple types	None
PH02Gene16464.t2	one type	None
PH02Gene16465.t1	one type	None
PH02Gene16466.t1	one type	None
PH02Gene16468.t1	multiple types	None
PH02Gene16472.t2	one type	None
PH02Gene16479.t1	one type	None
PH02Gene16480.t1	one type	None
PH02Gene16481.t1	one type	None
PH02Gene16483.t1	multiple types	None
PH02Gene16484.t1	multiple types	None
PH02Gene16485.t1	one type	None
PH02Gene16486.t1	multiple types	None
PH02Gene16487.t1	multiple types	None
PH02Gene16488.t2	multiple types	None
PH02Gene16489.t1	one type	None
PH02Gene16490.t1	one type	None
PH02Gene16491.t4	one type	None
PH02Gene16492.t1	one type	None
PH02Gene16493.t1	one type	None
PH02Gene16494.t1	one type	None
PH02Gene16495.t1	one type	None
PH02Gene16496.t1	one type	None
[truncated: 7,377 more rows]

## Sheet: Supplementary Data 4
Supplementary Data 4. KEGG enrichment analysis for the affected genes by more than two different types of SVs.
Pathway	x1†	x2†	n†	N†	p-value††	Corrected p-value††	Pathway ID	Genes
Plant-pathogen interaction	101	1567	917	39049	5.47644e-20	6.68125e-18	ko04626	PH02Gene06687.t1;PH02Gene08653.t1;PH02Gene08654.t1;PH02Gene08659.t1;PH02Gene12394.t1;PH02Gene13135.t1;PH02Gene16484.t1;PH02Gene16623.t2;PH02Gene16738.t1;PH02Gene16764.t1;PH02Gene16766.t1;PH02Gene18443.t3;PH02Gene18448.t1;PH02Gene19664.t1;PH02Gene21160.t1;PH02Gene24724.t1;PH02Gene28823.t1;PH02Gene29359.t1;PH02Gene29617.t1;PH02Gene29647.t1;PH02Gene29648.t1;PH02Gene31604.t1;PH02Gene31879.t1;PH02Gene…
Sesquiterpenoid and triterpenoid biosynthesis	16	117	917	39049	1.65807e-08	1.01143e-06	ko00909	PH02Gene09151.t1;PH02Gene15749.t1;PH02Gene26515.t1;PH02Gene37084.t1;PH02Gene38814.t1;PH02Gene39252.t1;PH02Gene40249.t1;PH02Gene40251.t1;PH02Gene40255.t1;PH02Gene40256.t1;PH02Gene44021.t1;PH02Gene44983.t1;PH02Gene44985.t1;PH02Gene48178.t1;PH02Gene48180.t1;PH02Gene48658.t1
Ribosome biogenesis in eukaryotes	23	455	917	39049	0.000557286	0.022663	ko03008	PH02Gene20965.t1;PH02Gene22900.t1;PH02Gene23291.t1;PH02Gene23292.t1;PH02Gene25514.t1;PH02Gene26294.t1;PH02Gene28653.t1;PH02Gene28655.t1;PH02Gene29341.t1;PH02Gene29342.t1;PH02Gene37316.t1;PH02Gene39293.t1;PH02Gene39294.t1;PH02Gene40834.t1;PH02Gene45018.t1;PH02Gene45019.t1;PH02Gene45353.t1;PH02Gene45584.t1;PH02Gene46443.t1;PH02Gene46841.t1;PH02Gene46842.t1;PH02Gene49232.t1;PH02Gene50443.t1
Vancomycin resistance	2	3	917	39049	0.00162682	0.049618	ko01502	PH02Gene06096.t1;PH02Gene33322.t1
Glycerophospholipid metabolism	21	451	917	39049	0.00256491	0.0625838	ko00564	PH02Gene18306.t1;PH02Gene33080.t1;PH02Gene35778.t1;PH02Gene35779.t1;PH02Gene38383.t1;PH02Gene38850.t1;PH02Gene39610.t1;PH02Gene40092.t1;PH02Gene40096.t1;PH02Gene45493.t1;PH02Gene48446.t1;PH02Gene48448.t1;PH02Gene48512.t1;PH02Gene48513.t1;PH02Gene48514.t1;PH02Gene48515.t1;PH02Gene48516.t1;PH02Gene48626.t1;PH02Gene48783.t1;PH02Gene49380.t1;PH02Gene49595.t1
RNA transport	35	969	917	39049	0.00861566	0.16486	ko03013	PH02Gene00830.t2;PH02Gene02481.t1;PH02Gene08601.t2;PH02Gene12913.t1;PH02Gene17154.t1;PH02Gene18494.t1;PH02Gene22459.t1;PH02Gene25003.t1;PH02Gene28295.t1;PH02Gene32278.t2;PH02Gene32289.t1;PH02Gene33080.t1;PH02Gene33082.t1;PH02Gene34469.t1;PH02Gene34843.t1;PH02Gene36780.t1;PH02Gene38110.t1;PH02Gene39669.t1;PH02Gene41112.t1;PH02Gene41572.t2;PH02Gene41627.t1;PH02Gene41629.t1;PH02Gene41630.t1;PH02Gene…
2-Oxocarboxylic acid metabolism	12	237	917	39049	0.0107577	0.16486	ko01210	PH02Gene08341.t1;PH02Gene12064.t1;PH02Gene13081.t1;PH02Gene31582.t1;PH02Gene31583.t1;PH02Gene34179.t1;PH02Gene34344.t1;PH02Gene39120.t1;PH02Gene42654.t1;PH02Gene47787.t1;PH02Gene48657.t2;PH02Gene50072.t1
Anthocyanin biosynthesis	5	57	917	39049	0.0108105	0.16486	ko00942	PH02Gene42606.t1;PH02Gene47932.t1;PH02Gene47933.t1;PH02Gene50133.t1;PH02Gene50711.t1
C5-Branched dibasic acid metabolism	4	42	917	39049	0.0166839	0.220355	ko00660	PH02Gene13081.t1;PH02Gene34179.t1;PH02Gene34344.t1;PH02Gene39120.t1
Mannose type O-glycan biosynthesis	4	43	917	39049	0.0180619	0.220355	ko00515	PH02Gene38572.t1;PH02Gene42254.t1;PH02Gene42255.t1;PH02Gene42256.t1
Cyanoamino acid metabolism	12	270	917	39049	0.02684	0.277386	ko00460	PH02Gene08660.t1;PH02Gene12525.t1;PH02Gene33459.t3;PH02Gene39101.t1;PH02Gene41306.t1;PH02Gene47242.t2;PH02Gene47320.t1;PH02Gene48150.t1;PH02Gene48657.t2;PH02Gene48783.t1;PH02Gene50268.t1;PH02Gene50364.t1
Lysine biosynthesis	5	73	917	39049	0.0286473	0.277386	ko00300	PH02Gene08341.t1;PH02Gene12064.t1;PH02Gene28320.t1;PH02Gene40102.t1;PH02Gene47773.t1
Mismatch repair	9	183	917	39049	0.0295576	0.277386	ko03430	PH02Gene18737.t1;PH02Gene24181.t1;PH02Gene37168.t2;PH02Gene41305.t1;PH02Gene41307.t1;PH02Gene42989.t1;PH02Gene47198.t1;PH02Gene48095.t1;PH02Gene50385.t1
Valine, leucine and isoleucine biosynthesis	5	80	917	39049	0.0402057	0.350364	ko00290	PH02Gene13081.t1;PH02Gene34179.t1;PH02Gene34344.t1;PH02Gene39120.t1;PH02Gene50072.t1
Homologous recombination	11	259	917	39049	0.0435367	0.354099	ko03440	PH02Gene06240.t1;PH02Gene26542.t1;PH02Gene29085.t1;PH02Gene36397.t1;PH02Gene37168.t2;PH02Gene41305.t1;PH02Gene41307.t1;PH02Gene42989.t1;PH02Gene47198.t1;PH02Gene48095.t1;PH02Gene50385.t1
†x1 and x2 are the observed number of genes-of-interest and reference genes in a given KEGG pathway, respectively. Whereas n is the total number of genes-of-interest, N is the total number of reference genes
†† the p-value was calculated by one-sided Fisher's exact test, and the corrected p-value was adjusted by Benjamini-Hochberg method.

## Sheet: Supplementary Data 5
Supplementary Data 5. KEGG enrichment analysis for the affected genes overlapped with copy number variation.
Pathway	x1†	x2†	n†	N†	p-value††	Corrected p-value††	Pathway ID	Genes
Plant-pathogen interaction	274	1567	3805	39049	3.37184e-22	4.51827e-20	ko04626	PH02Gene05783.t1;PH02Gene08867.t2;PH02Gene09150.t1;PH02Gene09304.t1;PH02Gene11280.t1;PH02Gene11281.t1;PH02Gene12721.t1;PH02Gene13141.t1;PH02Gene13371.t1;PH02Gene16735.t1;PH02Gene16738.t1;PH02Gene16739.t1;PH02Gene16740.t1;PH02Gene16743.t1;PH02Gene16744.t1;PH02Gene18994.t1;PH02Gene21160.t1;PH02Gene23636.t1;PH02Gene23740.t1;PH02Gene23744.t1;PH02Gene24586.t1;PH02Gene24743.t1;PH02Gene24842.t1;PH02Gene…
Pentose and glucuronate interconversions	96	459	3805	39049	5.00608e-13	3.35408e-11	ko00040	PH02Gene02478.t1;PH02Gene02481.t1;PH02Gene02482.t1;PH02Gene02484.t1;PH02Gene08021.t1;PH02Gene08022.t1;PH02Gene09656.t1;PH02Gene09662.t1;PH02Gene10389.t1;PH02Gene18277.t1;PH02Gene23238.t1;PH02Gene30324.t1;PH02Gene31794.t1;PH02Gene32142.t1;PH02Gene32792.t1;PH02Gene33049.t1;PH02Gene33050.t1;PH02Gene33079.t1;PH02Gene33081.t1;PH02Gene33082.t1;PH02Gene34188.t1;PH02Gene34356.t1;PH02Gene34578.t1;PH02Gene…
RNA transport	140	969	3805	39049	1.49049e-06	6.6575e-05	ko03013	PH02Gene02478.t1;PH02Gene02480.t1;PH02Gene02481.t1;PH02Gene02482.t1;PH02Gene02484.t1;PH02Gene04288.t2;PH02Gene06416.t1;PH02Gene09662.t1;PH02Gene10519.t1;PH02Gene12123.t1;PH02Gene13617.t1;PH02Gene16944.t1;PH02Gene17154.t1;PH02Gene17549.t1;PH02Gene17550.t1;PH02Gene18668.t1;PH02Gene18949.t1;PH02Gene20529.t1;PH02Gene20720.t1;PH02Gene22867.t1;PH02Gene25626.t1;PH02Gene26077.t1;PH02Gene26932.t1;PH02Gene…
Tryptophan metabolism	47	294	3805	39049	0.000502524	0.0168346	ko00380	PH02Gene08885.t1;PH02Gene09411.t1;PH02Gene15183.t1;PH02Gene15184.t2;PH02Gene16174.t1;PH02Gene17737.t1;PH02Gene24836.t1;PH02Gene29733.t1;PH02Gene31517.t1;PH02Gene33087.t1;PH02Gene33088.t1;PH02Gene33089.t1;PH02Gene33090.t1;PH02Gene33091.t1;PH02Gene33092.t1;PH02Gene33094.t1;PH02Gene35612.t1;PH02Gene37459.t1;PH02Gene41244.t1;PH02Gene41635.t1;PH02Gene41898.t1;PH02Gene42282.t1;PH02Gene42283.t1;PH02Gene…
Ribosome biogenesis in eukaryotes	66	455	3805	39049	0.000718123	0.0192457	ko03008	PH02Gene13336.t1;PH02Gene13475.t1;PH02Gene14780.t1;PH02Gene15852.t1;PH02Gene20965.t1;PH02Gene21012.t1;PH02Gene23291.t1;PH02Gene23292.t1;PH02Gene24240.t1;PH02Gene25514.t1;PH02Gene27356.t1;PH02Gene29735.t1;PH02Gene30846.t1;PH02Gene30847.t1;PH02Gene31562.t1;PH02Gene32793.t1;PH02Gene34351.t1;PH02Gene35972.t1;PH02Gene36257.t1;PH02Gene37893.t1;PH02Gene37895.t1;PH02Gene37897.t1;PH02Gene37898.t1;PH02Gene…
Sulfur metabolism	21	117	3805	39049	0.00435821	0.0834285	ko00920	PH02Gene13524.t1;PH02Gene13525.t1;PH02Gene13526.t1;PH02Gene28863.t1;PH02Gene28865.t1;PH02Gene40233.t1;PH02Gene40847.t1;PH02Gene41457.t1;PH02Gene42599.t1;PH02Gene45975.t1;PH02Gene47127.t1;PH02Gene47513.t1;PH02Gene47565.t1;PH02Gene48355.t1;PH02Gene48357.t1;PH02Gene48948.t1;PH02Gene51048.t1;PH02Gene51274.t1;PH02Gene51301.t1;PH02Gene51355.t1;PH02Gene51447.t1
Sesquiterpenoid and triterpenoid biosynthesis	21	117	3805	39049	0.00435821	0.0834285	ko00909	PH02Gene08873.t1;PH02Gene09151.t1;PH02Gene09152.t1;PH02Gene09153.t1;PH02Gene15780.t1;PH02Gene31673.t2;PH02Gene38813.t1;PH02Gene39252.t1;PH02Gene43442.t1;PH02Gene43850.t1;PH02Gene44021.t1;PH02Gene44983.t1;PH02Gene44985.t1;PH02Gene46919.t1;PH02Gene48178.t1;PH02Gene48180.t1;PH02Gene48749.t1;PH02Gene49191.t1;PH02Gene49852.t1;PH02Gene50914.t1;PH02Gene50979.t1
Vitamin B6 metabolism	13	68	3805	39049	0.0132761	0.209817	ko00750	PH02Gene02776.t1;PH02Gene18706.t1;PH02Gene40775.t1;PH02Gene41458.t1;PH02Gene46762.t1;PH02Gene46895.t1;PH02Gene49077.t1;PH02Gene49462.t1;PH02Gene49628.t1;PH02Gene50065.t1;PH02Gene50358.t1;PH02Gene50730.t1;PH02Gene51364.t1
RNA degradation	91	745	3805	39049	0.0147724	0.209817	ko03018	PH02Gene07743.t1;PH02Gene08036.t1;PH02Gene13336.t1;PH02Gene14780.t1;PH02Gene17549.t1;PH02Gene18650.t1;PH02Gene18668.t1;PH02Gene18994.t1;PH02Gene20720.t1;PH02Gene22867.t1;PH02Gene23291.t1;PH02Gene23292.t1;PH02Gene24240.t1;PH02Gene24487.t1;PH02Gene24841.t1;PH02Gene25514.t1;PH02Gene25626.t1;PH02Gene26652.t1;PH02Gene26705.t1;PH02Gene29735.t1;PH02Gene29736.t1;PH02Gene31562.t1;PH02Gene32793.t1;PH02Gene…
Monoterpenoid biosynthesis	7	28	3805	39049	0.015658	0.209817	ko00902	PH02Gene38961.t1;PH02Gene38965.t1;PH02Gene38966.t1;PH02Gene43517.t1;PH02Gene45068.t1;PH02Gene50114.t1;PH02Gene50652.t1
Tyrosine metabolism	21	135	3805	39049	0.0213381	0.247866	ko00350	PH02Gene16174.t1;PH02Gene17737.t1;PH02Gene25199.t1;PH02Gene31171.t1;PH02Gene31517.t1;PH02Gene32343.t1;PH02Gene33378.t1;PH02Gene33379.t1;PH02Gene33381.t1;PH02Gene37459.t1;PH02Gene43993.t1;PH02Gene48500.t1;PH02Gene48718.t1;PH02Gene49416.t1;PH02Gene49495.t1;PH02Gene50093.t1;PH02Gene50387.t1;PH02Gene50925.t1;PH02Gene51145.t1;PH02Gene51347.t1;PH02Gene51369.t1
RNA polymerase	44	333	3805	39049	0.0236367	0.247866	ko03020	PH02Gene08709.t1;PH02Gene08885.t1;PH02Gene16730.t1;PH02Gene16731.t1;PH02Gene20736.t1;PH02Gene24235.t1;PH02Gene25256.t1;PH02Gene25825.t1;PH02Gene26189.t1;PH02Gene26769.t1;PH02Gene36095.t1;PH02Gene36534.t1;PH02Gene37089.t1;PH02Gene37425.t1;PH02Gene38339.t1;PH02Gene38347.t1;PH02Gene38994.t1;PH02Gene41306.t1;PH02Gene41408.t1;PH02Gene44019.t1;PH02Gene46024.t1;PH02Gene46025.t1;PH02Gene46026.t1;PH02Gene…
Protein export	26	178	3805	39049	0.0240467	0.247866	ko03060	PH02Gene07300.t1;PH02Gene10518.t3;PH02Gene15630.t1;PH02Gene23237.t1;PH02Gene25867.t1;PH02Gene28866.t1;PH02Gene29334.t1;PH02Gene32896.t1;PH02Gene32902.t1;PH02Gene32905.t1;PH02Gene39613.t1;PH02Gene42211.t1;PH02Gene42637.t1;PH02Gene43601.t1;PH02Gene46445.t1;PH02Gene46952.t1;PH02Gene47013.t1;PH02Gene47783.t1;PH02Gene47833.t1;PH02Gene47910.t1;PH02Gene48947.t2;PH02Gene49426.t1;PH02Gene50690.t1;PH02Gene…
Porphyrin and chlorophyll metabolism	22	147	3805	39049	0.0280291	0.268279	ko00860	PH02Gene07647.t1;PH02Gene14352.t1;PH02Gene22859.t1;PH02Gene25399.t1;PH02Gene25400.t1;PH02Gene33049.t1;PH02Gene33050.t1;PH02Gene34328.t1;PH02Gene37878.t1;PH02Gene41172.t1;PH02Gene41988.t1;PH02Gene42150.t1;PH02Gene45629.t1;PH02Gene47211.t1;PH02Gene49842.t1;PH02Gene50395.t1;PH02Gene50581.t2;PH02Gene50737.t1;PH02Gene50798.t1;PH02Gene50799.t1;PH02Gene50800.t1;PH02Gene51094.t1
Glutathione metabolism	45	351	3805	39049	0.0350654	0.298085	ko00480	PH02Gene07299.t1;PH02Gene10336.t1;PH02Gene10337.t1;PH02Gene15914.t1;PH02Gene21034.t1;PH02Gene21035.t1;PH02Gene21036.t1;PH02Gene23741.t1;PH02Gene25632.t1;PH02Gene26276.t1;PH02Gene34976.t1;PH02Gene37874.t1;PH02Gene37875.t1;PH02Gene37876.t1;PH02Gene38489.t1;PH02Gene41896.t1;PH02Gene43042.t1;PH02Gene43113.t1;PH02Gene43664.t1;PH02Gene44268.t1;PH02Gene45977.t1;PH02Gene46295.t1;PH02Gene46297.t1;PH02Gene…
Galactose metabolism	44	343	3805	39049	0.0364828	0.298085	ko00052	PH02Gene08036.t1;PH02Gene20563.t1;PH02Gene20565.t1;PH02Gene24831.t1;PH02Gene24841.t1;PH02Gene28871.t1;PH02Gene30231.t1;PH02Gene30315.t1;PH02Gene32169.t1;PH02Gene32893.t1;PH02Gene32900.t1;PH02Gene32915.t1;PH02Gene32918.t1;PH02Gene32919.t1;PH02Gene32922.t1;PH02Gene33643.t1;PH02Gene34575.t1;PH02Gene35130.t1;PH02Gene38314.t1;PH02Gene38972.t1;PH02Gene42257.t1;PH02Gene43264.t1;PH02Gene43406.t1;PH02Gene…
Flavone and flavonol biosynthesis	13	78	3805	39049	0.0378167	0.298085	ko00944	PH02Gene12061.t1;PH02Gene29093.t1;PH02Gene29094.t1;PH02Gene35472.t1;PH02Gene37151.t1;PH02Gene37422.t1;PH02Gene37423.t1;PH02Gene41872.t1;PH02Gene41874.t1;PH02Gene44269.t1;PH02Gene46126.t1;PH02Gene50869.t1;PH02Gene50896.t1
Glucosinolate biosynthesis	4	14	3805	39049	0.0406178	0.302377	ko00966	PH02Gene12143.t1;PH02Gene20529.t1;PH02Gene41570.t1;PH02Gene48657.t2
Phenylalanine metabolism	33	249	3805	39049	0.0431746	0.304495	ko00360	PH02Gene08885.t1;PH02Gene16174.t1;PH02Gene17737.t1;PH02Gene27012.t1;PH02Gene27013.t1;PH02Gene27014.t1;PH02Gene31171.t1;PH02Gene31517.t1;PH02Gene32343.t1;PH02Gene33087.t1;PH02Gene33088.t1;PH02Gene33089.t1;PH02Gene33090.t1;PH02Gene33091.t1;PH02Gene33092.t1;PH02Gene33094.t1;PH02Gene37459.t1;PH02Gene41635.t1;PH02Gene42282.t1;PH02Gene42283.t1;PH02Gene43526.t1;PH02Gene43993.t1;PH02Gene47114.t1;PH02Gene…
†x1 and x2 are the observed number of genes-of-interest and reference genes in a given KEGG pathway, respectively. Whereas n is the total number of genes-of-interest, N is the total number of reference genes
†† the p-value was calculated by one-sided Fisher's exact test, and the corrected p-value was adjusted by Benjamini-Hochberg method.

## Sheet: Supplementary Data 6
Supplementary Data 6. The summary of heterozygosity ratio of 427 samples.
No.	Sample ID	Number of reference homozygous SNPs	Number of nonreference homozygous SNPs	Number of genotyped heterozygous SNPs	Heterozygosity ratio	Percent of heterozygous variation
1	AJ-1	2916802	130304	2398905	18.4101	94.848
2	AJ-2	2933057	137106	2375848	17.3285	94.544
3	AJ-3	2932215	136167	2377629	17.4611	94.5832
4	AJ-4	2895626	129494	2420891	18.695	94.9226
5	AJ-5	2950831	136651	2358529	17.2595	94.5234
6	AJ-6	2936519	136480	2373012	17.3873	94.5614
7	AJ-7	2942001	136123	2367887	17.3952	94.5638
8	AJ-8	2934165	138979	2372867	17.0736	94.4671
9	AJ-9	2888718	129782	2427511	18.7045	94.925
10	AJ-10	2920751	137394	2387866	17.3797	94.5592
11	AJ-11	2916970	122635	2406406	19.6225	95.1509
12	AJ-12	2908206	125138	2412667	19.2801	95.069
13	AJ-13	2900005	132378	2413628	18.2328	94.8006
14	AJ-14	2901409	132873	2411729	18.1506	94.7782
15	AJ-15	2895376	128633	2422002	18.8288	94.9568
16	AJ-16	2897540	129115	2419356	18.738	94.9336
17	AJ-17	2900606	130863	2414542	18.4509	94.8589
18	AJ-18	2919719	122804	2403488	19.5717	95.139
19	AJ-19	2941835	135840	2368336	17.4347	94.5755
20	AJ-20	2902176	128050	2415785	18.866	94.9663
21	AJ-21	2948724	139399	2357888	16.9147	94.418
22	AJ-22	2902838	129226	2413947	18.68	94.9187
23	AJ-23	2929887	131184	2384940	18.1801	94.7863
24	AJ-24	2928019	136217	2381775	17.4852	94.5903
25	AJ-25	2904791	129450	2411770	18.6309	94.906
26	AJ-26	2937062	135534	2373415	17.5116	94.598
27	AJ-27	2936456	124370	2385185	19.1781	95.0441
28	AJ-28	2900681	130330	2415000	18.5299	94.8796
29	AJ-29	2916693	133128	2396190	17.9991	94.7366
30	AJ-30	2924420	131699	2389892	18.1466	94.7771
31	CS-1	2924267	133817	2387927	17.8447	94.6935
32	CS-2	2911973	133309	2400729	18.0088	94.7393
33	CS-3	2904310	126595	2415106	19.0774	95.0193
34	CS-7	2918549	131569	2395893	18.2102	94.7944
35	CS-9	2921363	135547	2389101	17.6256	94.6311
36	CS-10	2919294	134802	2391915	17.7439	94.6649
37	CS-11	2932595	139330	2374086	17.0393	94.4565
38	CS-12	2941046	138763	2366202	17.0521	94.4605
39	CS-13	2896268	122424	2427319	19.8271	95.1986
40	CS-14	2931760	134410	2379841	17.7058	94.6541
41	CS-16	2902990	131398	2411623	18.3536	94.833
42	CS-18	2909662	128441	2407908	18.7472	94.936
43	CS-19	2915224	131489	2399298	18.2471	94.8044
44	CS-20	2904187	127946	2413878	18.8664	94.9664
45	CS-21	2921888	134699	2389424	17.739	94.6635
46	CS-22	2915022	129846	2401143	18.4922	94.8698
47	CS-23	2904777	124312	2416922	19.4424	95.1082
48	CS-24	2926844	139468	2379699	17.0627	94.4637
49	CS-25	2905412	129725	2410874	18.5845	94.8939
50	CS-26	2905759	128359	2411893	18.7902	94.947
51	CS-27	2913746	131804	2400461	18.2124	94.795
52	CS-28	2888913	137241	2419857	17.6322	94.6329
53	CS-30	2919024	133836	2393151	17.8812	94.7037
54	CY-1	2899879	134650	2411482	17.9093	94.7116
55	CY-2	2925520	137201	2383290	17.3708	94.5566
56	CY-3	2899932	129061	2417018	18.7277	94.931
57	CY-4	2908924	134817	2402270	17.8187	94.6861
58	CY-5	2903684	135819	2406508	17.7185	94.6577
59	CY-6	2925091	133153	2387767	17.9325	94.7181
60	CY-7	2897744	129189	2419078	18.7251	94.9303
61	CY-8	2940583	141456	2363972	16.7117	94.354
62	CY-9	2898928	139978	2407105	17.1963	94.5044
63	CY-10	2882761	128336	2434914	18.973	94.9932
64	CY-11	2898339	132029	2415643	18.2963	94.8177
65	CY-12	2933914	129763	2382334	18.3591	94.8345
66	CY-14	2890943	128574	2426494	18.8724	94.9679
67	CY-15	2909685	129902	2406424	18.5249	94.8783
68	CY-16	2892730	129157	2424124	18.7688	94.9415
69	CY-17	2903844	128111	2414056	18.8435	94.9606
70	CY-18	2886887	131213	2427911	18.5036	94.8727
71	CY-19	2911861	129189	2404961	18.6158	94.9021
72	CY-20	2887215	132293	2426503	18.3419	94.8299
73	CY-21	2896703	129474	2419834	18.6897	94.9212
74	CY-22	2905886	128489	2411636	18.7692	94.9416
75	CY-24	2888935	131680	2425396	18.4189	94.8504
76	CY-25	2900522	125055	2420434	19.355	95.0872
77	CY-26	2881752	130519	2433740	18.6466	94.9101
78	CY-27	2905551	128241	2412219	18.81	94.9521
79	CY-28	2931122	130250	2384639	18.3082	94.8208
80	CY-30	2888093	128667	2429251	18.8801	94.9699
81	DA-1	2891033	130754	2424224	18.5403	94.8824
82	DA-2	2904239	129816	2411956	18.5798	94.8927
83	DA-3	2923573	134960	2387478	17.6903	94.6496
84	DA-4	2903003	132265	2410743	18.2266	94.7989
85	DA-5	2930221	137054	2378736	17.3562	94.5522
86	DA-6	2930274	137254	2378483	17.3291	94.5442
87	DA-7	2894765	123820	2427426	19.6045	95.1467
88	DA-8	2891824	129852	2424335	18.67	94.9161
89	DA-9	2899297	130136	2416578	18.5696	94.89
90	DA-10	2932871	137349	2375791	17.2975	94.5348
91	DA-11	2895741	139387	2410883	17.2963	94.5344
92	DA-12	2923135	137707	2385169	17.3206	94.5417
93	DA-13	2893454	130956	2421601	18.4917	94.8696
94	DA-14	2877884	129117	2439010	18.8899	94.9723
95	DA-15	2919983	133736	2392292	17.8882	94.7057
96	DA-16	2894642	128946	2422423	18.7863	94.946
97	DA-17	2901785	134443	2409783	17.9242	94.7158
98	DA-18	2918186	135703	2392122	17.6276	94.6316
99	DA-19	2937752	138091	2370168	17.1638	94.4945
100	DA-20	2914498	130642	2400871	18.3775	94.8394
101	DA-21	2910753	129696	2405562	18.5477	94.8843
102	DA-22	2933106	137311	2375594	17.3008	94.5358
103	DA-23	2922973	135377	2387661	17.6371	94.6344
104	DA-24	2929510	133762	2382739	17.8133	94.6846
105	DA-25	2887315	131587	2427109	18.4449	94.8573
106	DA-26	2891692	128872	2425447	18.8206	94.9547
107	DA-27	2894003	129248	2422760	18.745	94.9354
108	DA-28	2904402	130576	2411033	18.4646	94.8625
109	DA-29	2913810	129854	2402347	18.5004	94.8719
110	DA-30	2899184	128687	2418140	18.7909	94.9472
111	HS-1	2890312	129453	2426246	18.7423	94.9347
112	HS-2	2912730	132357	2400924	18.1398	94.7753
113	HS-3	2925873	135122	2385016	17.6508	94.6383
114	HS-4	2894375	129752	2421884	18.6655	94.9149
115	HS-5	2890435	131890	2423686	18.3766	94.8391
116	HS-6	2890972	127600	2427439	19.0238	95.0059
117	HS-7	2931931	132861	2381219	17.9226	94.7153
118	HS-8	2895396	128627	2421988	18.8295	94.957
119	HS-9	2896829	128276	2420906	18.8726	94.968
120	HS-10	2908329	132396	2405286	18.1674	94.7828
121	HS-11	2908042	132659	2405310	18.1315	94.773
122	HS-12	2900158	125899	2419954	19.2214	95.0547
123	HS-13	2947770	137262	2360979	17.2005	94.5057
124	HS-14	2901467	128709	2415835	18.7697	94.9418
125	HS-15	2900020	122176	2423815	19.8387	95.2012
126	HS-16	2908539	131216	2406256	18.3381	94.8289
127	HS-17	2897548	126049	2422414	19.218	95.0539
128	HS-18	2894296	133029	2418686	18.1816	94.7867
129	HS-19	2892753	128413	2424845	18.8832	94.9706
130	HS-20	2916338	132367	2397306	18.1111	94.7674
131	HS-21	2948203	138237	2359571	17.069	94.4657
132	HS-22	2916212	120103	2409696	20.0636	95.2525
133	HS-23	2932306	134833	2378872	17.6431	94.6361
134	HS-24	2888147	122061	2435803	19.9556	95.228
135	HS-25	2884971	125969	2435071	19.3307	95.0813
136	HS-26	2890480	122749	2432782	19.8192	95.1967
137	HS-27	2916772	132610	2396629	18.0728	94.7569
138	HS-28	2894351	122265	2429395	19.8699	95.2084
139	HS-29	2897283	125547	2423181	19.301	95.0741
140	HS-30	2905118	122537	2418356	19.7357	95.1774
141	HZP-1	2902601	122505	2420905	19.7617	95.1834
142	HZP-2	2912588	133918	2399505	17.9177	94.714
143	HZP-3	2907242	124715	2414054	19.3566	95.0876
144	HZP-4	2931836	138266	2375909	17.1836	94.5005
145	HZP-5	2910276	133761	2401974	17.9572	94.725
146	HZP-6	2899347	127468	2419196	18.9788	94.9947
147	HZP-7	2905030	122698	2418283	19.7092	95.1712
148	HZP-8	2887743	136871	2421397	17.6911	94.6499
149	HZP-9	2862197	124519	2459295	19.7504	95.1808
150	HZP-10	2898177	120311	2427523	20.1771	95.2779
151	HZP-11	2915395	134738	2395878	17.7818	94.6757
152	HZP-12	2893946	135935	2416130	17.7742	94.6735
153	HZP-13	2901932	128761	2415318	18.7581	94.9388
154	HZP-14	2893654	122777	2429580	19.7886	95.1897
155	HZP-15	2892044	117420	2436547	20.7507	95.4024
156	HZP-16	2927301	138751	2379959	17.1527	94.4912
157	HZP-17	2907822	129610	2408579	18.5833	94.8936
158	HZP-18	2916252	134975	2394784	17.7424	94.6645
159	HZP-19	2840969	123733	2481309	20.0537	95.2502
160	HZP-20	2920303	134226	2391482	17.8168	94.6856
161	HZP-21	2902477	135094	2408440	17.8279	94.6887
162	HZP-22	2925557	137156	2383298	17.3765	94.5583
163	HZP-23	2911148	133261	2401602	18.0218	94.7429
164	HZP-24	2900245	119974	2425792	20.2193	95.2873
165	HZP-25	2902537	128628	2414846	18.7739	94.9428
166	HZP-26	2903197	135469	2407345	17.7704	94.6725
167	HZP-27	2912268	132642	2401101	18.1021	94.765
168	HZP-28	2911299	127047	2407665	18.951	94.9877
169	HZP-29	2901745	127005	2417261	19.0328	95.0082
170	HZP-30	2910715	131864	2403432	18.2266	94.7989
171	JZ-1	2905033	130621	2410357	18.4531	94.8594
172	JZ-2	2885254	129711	2431046	18.742	94.9347
173	JZ-3	2902259	128725	2415027	18.7611	94.9396
174	JZ-4	2909740	131511	2404760	18.2856	94.8148
175	JZ-5	2910567	131930	2403514	18.2181	94.7966
176	JZ-7	2918301	134447	2393263	17.8008	94.6811
177	JZ-8	2890409	131215	2424387	18.4764	94.8656
178	JZ-9	2930043	135759	2380209	17.5326	94.6041
179	JZ-10	2920781	136569	2388661	17.4905	94.5918
180	JZ-11	2952920	136581	2356510	17.2536	94.5216
181	JZ-12	2904442	129517	2412052	18.6234	94.9041
182	JZ-13	2951886	136621	2357504	17.2558	94.5223
183	JZ-14	2910056	131462	2404493	18.2904	94.8161
184	JZ-15	2911413	131445	2403153	18.2826	94.814
185	JZ-16	2935792	132833	2377386	17.8976	94.7083
186	JZ-17	2929121	135742	2381148	17.5417	94.6068
187	JZ-18	2944393	136512	2365106	17.3253	94.5431
188	JZ-20	2916786	138513	2390712	17.2598	94.5235
189	JZ-21	2910128	128217	2407666	18.7781	94.9439
190	JZ-22	2917925	131582	2396504	18.213	94.7952
191	JZ-23	2890133	128349	2427529	18.9135	94.9783
192	JZ-24	2886951	137140	2421920	17.6602	94.641
193	JZ-25	2895571	129534	2420906	18.6893	94.9211
194	JZ-26	2955883	137187	2352941	17.1513	94.4908
195	JZ-27	2930234	137911	2377866	17.242	94.5182
196	JZ-28	2908789	131758	2405464	18.2567	94.807
197	JZ-29	2912192	129113	2404706	18.6248	94.9044
198	JZ-30	2905218	129559	2411234	18.6111	94.9008
199	LY-1	2891614	127334	2427063	19.0606	95.0151
200	LY-2	2911167	133197	2401647	18.0308	94.7454
201	LY-3	2923998	136543	2385470	17.4705	94.586
202	LY-4	2900180	129367	2416464	18.6791	94.9185
203	LY-5	2926099	135651	2384261	17.5764	94.6168
204	LY-6	2901981	127774	2416256	18.9104	94.9775
205	LY-7	2903085	129205	2413721	18.6813	94.919
206	LY-8	2908867	131821	2405323	18.2469	94.8044
207	LY-9	2920386	133321	2392304	17.9439	94.7213
208	LY-10	2923383	133119	2389509	17.9502	94.723
209	LY-11	2925326	136056	2384629	17.5268	94.6024
210	LY-12	2921938	134712	2389361	17.7368	94.6629
211	LY-13	2877969	136272	2431770	17.845	94.6935
212	LY-14	2889061	128478	2428472	18.9019	94.9753
213	LY-15	2885635	128609	2431767	18.9082	94.9769
214	LY-16	2892442	128808	2424761	18.8246	94.9558
215	LY-17	2914286	131192	2400533	18.2979	94.8181
216	LY-18	2889802	127550	2428659	19.0408	95.0102
217	LY-19	2908517	129274	2408220	18.6288	94.9054
218	LY-20	2893433	129361	2423217	18.7322	94.9321
219	LY-21	2900636	129747	2415628	18.618	94.9026
220	LY-22	2902127	124161	2419723	19.4886	95.1192
221	LY-23	2895565	128021	2422425	18.9221	94.9804
222	LY-24	2857382	138204	2450425	17.7305	94.6611
223	LY-25	2937232	128794	2379985	18.479	94.8663
224	LY-26	2929594	133447	2382970	17.8571	94.6969
225	LY-27	2902453	126602	2416956	19.091	95.0226
226	LY-28	2912980	128382	2404649	18.7304	94.9317
227	LY-29	2900439	131854	2413718	18.306	94.8203
228	LY-30	2933130	134262	2378619	17.7162	94.657
229	RH-1	2899066	129735	2417210	18.6319	94.9063
230	RH-2	2900033	134800	2411178	17.8871	94.7054
231	RH-3	2940543	134034	2371434	17.6928	94.6503
232	RH-4	2894975	131490	2419546	18.401	94.8456
233	RH-5	2905477	132381	2408153	18.1911	94.7892
234	RH-6	2918591	129886	2397534	18.4588	94.8609
235	RH-7	2907216	133193	2405602	18.061	94.7537
236	RH-8	2896070	129521	2420420	18.6875	94.9206
237	RH-9	2923794	131841	2390376	18.1307	94.7728
238	RH-10	2936239	136245	2373527	17.421	94.5714
239	RH-11	2893999	128729	2423283	18.8247	94.9558
240	RH-12	2891383	129614	2425014	18.7095	94.9263
241	RH-13	2904445	132259	2409307	18.2166	94.7962
242	RH-14	2939814	135208	2370989	17.5359	94.6051
243	RH-15	2883435	123853	2438723	19.6905	95.1669
244	RH-16	2901238	133447	2411326	18.0695	94.756
245	RH-17	2903979	121775	2420257	19.8748	95.2095
246	RH-18	2900341	127891	2417779	18.905	94.9761
247	RH-19	2921194	130495	2394322	18.348	94.8315
248	RH-20	2907446	123223	2415342	19.6014	95.146
249	RH-21	2895886	131318	2418807	18.4195	94.8505
250	RH-22	2900305	128037	2417669	18.8826	94.9705
251	RH-24	2923546	134459	2388006	17.7601	94.6695
252	RH-25	2923125	124037	2398849	19.3398	95.0835
253	RH-26	2910424	125049	2410538	19.2767	95.0682
254	RH-27	2903885	130928	2411198	18.4162	94.8497
255	RH-28	2912479	131110	2402422	18.3237	94.825
256	RH-29	2899251	130514	2416246	18.5133	94.8753
257	RH-30	2905596	130518	2409897	18.4641	94.8623
258	WYS-1	2894294	124846	2426871	19.4389	95.1074
259	WYS-2	2931027	133899	2381085	17.7827	94.676
260	WYS-3	2928671	134496	2382844	17.7168	94.6572
261	WYS-4	2909753	131244	2405014	18.3248	94.8253
262	WYS-5	2907062	129739	2409210	18.5697	94.8901
263	WYS-6	2895821	128750	2421440	18.8073	94.9514
264	WYS-7	2906187	128671	2411153	18.7389	94.9339
265	WYS-8	2940567	135182	2370262	17.5339	94.6045
266	WYS-9	2907794	129854	2408363	18.5467	94.884
267	WYS-10	2898207	127594	2420210	18.9681	94.992
268	WYS-11	2922965	127280	2395766	18.8228	94.9553
269	WYS-12	2914772	133805	2397434	17.9174	94.7139
270	WYS-13	2898960	121466	2425585	19.9693	95.2311
271	WYS-14	2913502	130885	2401624	18.3491	94.8318
272	WYS-15	2933657	134885	2377469	17.6259	94.6311
273	WYS-16	2904313	123237	2418461	19.6245	95.1514
274	WYS-17	2908924	130795	2406292	18.3974	94.8447
275	WYS-18	2903133	131351	2411527	18.3594	94.8346
276	WYS-19	2913561	134614	2397836	17.8127	94.6844
277	WYS-20	2907117	130930	2407964	18.3912	94.843
278	WYS-21	2904789	129892	2411330	18.5641	94.8886
279	WYS-22	2896577	126680	2422754	19.125	95.0311
280	WYS-23	2906017	134228	2405766	17.923	94.7154
281	WYS-24	2902082	126477	2417452	19.1138	95.0283
282	WYS-25	2920511	133265	2392235	17.951	94.7232
283	WYS-26	2898115	125863	2422033	19.2434	95.0601
284	WYS-27	2899755	125626	2420630	19.2685	95.0662
285	WYS-28	2931791	141198	2373022	16.8063	94.384
286	WYS-29	2923012	131890	2391109	18.1296	94.7725
287	WYS-30	2937284	132357	2376370	17.9542	94.7241
288	XA-1	2901077	130222	2414712	18.543	94.8831
289	XA-2	2898506	132787	2414718	18.1849	94.7876
290	XA-3	2901959	131696	2412356	18.3176	94.8234
291	XA-4	2906506	131594	2407911	18.298	94.8181
292	XA-5	2907693	129374	2408944	18.62	94.9032
293	XA-6	2903687	128745	2413579	18.747	94.9359
294	XA-7	2910888	134775	2400348	17.81	94.6837
295	XA-8	2908015	131320	2406676	18.3268	94.8258
296	XA-9	2942683	133161	2370167	17.7993	94.6806
297	XA-10	2919796	137146	2389069	17.4199	94.5711
298	XA-11	2903113	133065	2409833	18.1102	94.7672
299	XA-12	2930772	137028	2378211	17.3557	94.5521
300	XA-13	2902140	129086	2414785	18.7068	94.9256
301	XA-14	2916370	140007	2389634	17.068	94.4653
302	XA-15	2915075	134944	2395992	17.7555	94.6682
303	XA-16	2916796	133724	2395491	17.9137	94.7128
304	XA-17	2919289	135251	2391471	17.6817	94.6472
305	XA-18	2909477	130618	2405916	18.4195	94.8505
306	XA-19	2890144	125599	2430268	19.3494	95.0859
307	XA-20	2932694	134884	2378433	17.6332	94.6332
308	XA-21	2917265	130606	2398140	18.3616	94.8351
309	XA-22	2943376	135040	2367595	17.5325	94.6041
310	XA-23	2904104	131568	2410339	18.3201	94.824
311	XA-24	2911840	134516	2399655	17.8392	94.6919
312	XA-25	2920406	136576	2389029	17.4923	94.5923
313	XA-26	2912005	134593	2399413	17.8272	94.6885
314	XA-27	2914573	137335	2394103	17.4326	94.5748
315	XA-28	2931264	139768	2374979	16.9923	94.4421
316	XA-29	2916321	124278	2405412	19.3551	95.0872
317	XA-30	2910775	132217	2403019	18.1748	94.7848
318	XN-1	2911446	131157	2403408	18.3247	94.8253
319	XN-2	2911754	132750	2401507	18.0904	94.7618
320	XN-3	2919714	125859	2400438	19.0724	95.018
321	XN-4	2910309	134565	2401137	17.8437	94.6932
322	XN-5	2907122	126318	2412571	19.0992	95.0247
323	XN-6	2905586	122807	2417618	19.6863	95.1659
324	XN-7	2896174	126115	2423722	19.2183	95.054
325	XN-8	2920837	136547	2388627	17.4931	94.5926
326	XN-9	2948977	135194	2361840	17.47	94.5858
327	XN-10	2908406	131323	2406282	18.3234	94.8249
328	XN-11	2900526	130581	2414904	18.4935	94.8701
329	XN-12	2904967	127949	2413095	18.8598	94.9647
330	XN-13	2900725	125574	2419712	19.2692	95.0664
331	XN-14	2915728	127381	2402902	18.8639	94.9657
332	XN-15	2896473	128598	2420940	18.8256	94.956
333	XN-16	2897865	130314	2417832	18.5539	94.8859
334	XN-17	2899214	130847	2415950	18.4639	94.8623
335	XN-18	2906637	130061	2409313	18.5245	94.8782
336	XN-19	2898157	123024	2424830	19.7102	95.1715
337	XN-20	2943271	139032	2363708	17.0012	94.4448
338	XN-21	2916722	128329	2400960	18.7094	94.9263
339	XN-22	2909088	131536	2405387	18.2869	94.8151
340	XN-23	2903890	130542	2411579	18.4736	94.8648
341	XN-25	2900797	131590	2413624	18.342	94.8299
342	XN-27	2924498	130968	2390545	18.2529	94.806
343	XN-29	2899490	124486	2422035	19.4563	95.1115
344	YA-1	2909912	131986	2404113	18.2149	94.7957
345	YA-2	2902335	130701	2412975	18.4618	94.8617
346	YA-3	2902791	128555	2414665	18.7831	94.9452
347	YA-4	2908532	129559	2407920	18.5855	94.8942
348	YA-5	2908206	134076	2403729	17.9281	94.7169
349	YA-6	2918897	134632	2392482	17.7705	94.6725
350	YA-7	2939467	135997	2370547	17.4309	94.5743
351	YA-8	2901383	129173	2415455	18.6994	94.9237
352	YA-9	2910538	132289	2403184	18.1662	94.7825
353	YA-10	2920009	131290	2394712	18.2399	94.8025
354	YA-11	2929769	135714	2380528	17.5408	94.6065
355	YA-12	2911594	130926	2403491	18.3576	94.8341
356	YA-13	2896452	123711	2425848	19.609	95.1477
357	YA-14	2893980	124396	2427635	19.5154	95.1256
358	YA-15	2925468	132352	2388191	18.0442	94.7491
359	YA-16	2901631	128427	2415953	18.8119	94.9525
360	YA-17	2900904	127204	2417903	19.0081	95.002
361	YA-18	2905653	127819	2412539	18.8747	94.9685
362	YA-19	2903269	128893	2413849	18.7275	94.9309
363	YA-20	2924867	136925	2384219	17.4126	94.5689
364	YA-21	2920560	129477	2395974	18.505	94.8731
365	YA-22	2931143	128083	2386785	18.6347	94.907
366	YA-23	2920569	134025	2391417	17.8431	94.693
367	YA-24	2906536	132227	2407248	18.2054	94.7931
368	YA-25	2905660	127535	2412816	18.9189	94.9796
369	YA-26	2902884	128771	2414356	18.7492	94.9365
370	YA-27	2911456	134237	2400318	17.8812	94.7037
371	YA-28	2942208	134765	2369038	17.579	94.6176
372	YA-29	2895468	124253	2426290	19.527	95.1284
373	YA-30	2947764	134377	2363870	17.5913	94.6211
374	YF-1	2916286	138324	2391401	17.2884	94.5321
375	YF-2	2911624	137246	2397141	17.466	94.5846
376	YF-3	2936770	135120	2374121	17.5705	94.6151
377	YF-4	2916389	133638	2395984	17.9289	94.7171
378	YF-5	2898106	130415	2417490	18.5369	94.8815
379	YF-6	2912714	129283	2404014	18.595	94.8967
380	YF-7	2898957	129649	2417405	18.6458	94.9098
381	YF-8	2935391	134148	2376472	17.7153	94.6568
382	YF-9	2940017	134832	2371162	17.586	94.6196
383	YF-10	2932905	136723	2376383	17.381	94.5596
384	YF-11	2956289	137838	2351884	17.0627	94.4637
385	YF-12	2910498	129253	2406260	18.6167	94.9023
386	YF-13	2925938	135361	2384712	17.6174	94.6287
387	YF-14	2890786	125868	2429357	19.3008	95.0741
388	YF-15	2945196	136227	2364588	17.3577	94.5527
389	YF-16	2919870	129449	2396692	18.5146	94.8756
390	YF-17	2920310	134168	2391533	17.8249	94.6879
391	YF-18	2933116	131504	2381391	18.1089	94.7668
392	YF-19	2942046	134783	2369182	17.5778	94.6172
393	YF-20	2935482	134144	2376385	17.7152	94.6567
394	YF-21	2902053	132052	2411906	18.2648	94.8092
395	YF-22	2906927	129409	2409675	18.6206	94.9033
396	YF-23	2942330	139375	2364306	16.9636	94.4332
397	YF-24	2908918	133103	2403990	18.0611	94.7537
398	YF-25	2935500	134639	2375872	17.6462	94.637
399	YF-26	2906772	128113	2411126	18.8203	94.9547
400	YF-27	2947048	138165	2360798	17.0868	94.4711
401	YF-28	2915178	133360	2397473	17.9775	94.7306
402	YF-29	2930342	137568	2378101	17.2867	94.5316
403	YF-30	2898054	129094	2418863	18.7372	94.9334
404	YX-1	2869852	135746	2440413	17.9778	94.7307
405	YX-2	2906675	128539	2410797	18.7554	94.9381
406	YX-3	2908690	128902	2408419	18.6841	94.9198
407	YX-4	2937953	140092	2367966	16.9029	94.4143
408	YX-5	2901066	125235	2419710	19.3214	95.0791
409	YX-7	2912670	137089	2396252	17.4795	94.5886
410	YX-8	2878291	136200	2431520	17.8526	94.6957
411	YX-10	2906104	133511	2406396	18.024	94.7435
412	YX-13	2904123	127843	2414045	18.8829	94.9705
413	YX-14	2908188	126008	2411815	19.1402	95.0348
414	YX-15	2897334	125780	2422897	19.263	95.0649
415	YX-16	2896988	126768	2422255	19.1078	95.0268
416	YX-17	2895910	123886	2426215	19.5843	95.1419
417	YX-19	2891866	123775	2430370	19.6354	95.154
418	YX-20	2903892	129874	2412245	18.5737	94.8911
419	YX-21	2923509	131745	2390757	18.1469	94.7772
420	YX-22	2914370	130442	2401199	18.4082	94.8475
421	YX-23	2882592	135869	2427550	17.8668	94.6997
422	YX-24	2915148	136526	2394337	17.5376	94.6056
423	YX-25	2897150	137093	2411768	17.5922	94.6214
424	YX-26	2919263	132615	2394133	18.0533	94.7516
425	YX-27	2880130	126742	2439139	19.2449	95.0605
426	YX-29	2895265	127442	2423304	19.015	95.0037
427	YX-30	2885659	137369	2422983	17.6385	94.6348

## Sheet: Supplementary Data 7
Supplementary Data 7. 38 long continuous heterozygous SNPs clustered regions of high frequency (high-LCHRs) detected in the moso bamboo population.
Chr.	Start	End	Gene number	Genes
1	5400001	10600000	151	PH02Gene46651.t1;PH02Gene46650.t1;PH02Gene46433.t1;PH02Gene46432.t1;PH02Gene46431.t1;PH02Gene46430.t1;PH02Gene46429.t1;PH02Gene46428.t1;PH02Gene46427.t1;PH02Gene29647.t1;PH02Gene29648.t1;PH02Gene45848.t1;PH02Gene16764.t1;PH02Gene16765.t1;PH02Gene16766.t1;PH02Gene16483.t1;PH02Gene16484.t1;PH02Gene45851.t1;PH02Gene45852.t1;PH02Gene45853.t1;PH02Gene49154.t1;PH02Gene49153.t1;PH02Gene49152.t1;PH02Gene…
1	16000001	23000000	175	PH02Gene41675.t2;PH02Gene41674.t1;PH02Gene41673.t2;PH02Gene41672.t2;PH02Gene41671.t1;PH02Gene41670.t1;PH02Gene43357.t1;PH02Gene45160.t1;PH02Gene45159.t1;PH02Gene45158.t1;PH02Gene45157.t1;PH02Gene44054.t1;PH02Gene44053.t1;PH02Gene44052.t1;PH02Gene44051.t1;PH02Gene31784.t1;PH02Gene31785.t1;PH02Gene31786.t1;PH02Gene31787.t1;PH02Gene47779.t1;PH02Gene46562.t1;PH02Gene29213.t1;PH02Gene29212.t1;PH02Gene…
2	400001	5400000	105	PH02Gene24728.t1;PH02Gene24729.t1;PH02Gene24730.t1;PH02Gene24731.t1;PH02Gene24732.t1;PH02Gene24733.t1;PH02Gene24734.t1;PH02Gene24735.t1;PH02Gene50065.t1;PH02Gene50064.t1;PH02Gene50454.t1;PH02Gene47292.t1;PH02Gene47293.t1;PH02Gene47294.t1;PH02Gene48905.t1;PH02Gene48904.t1;PH02Gene48903.t1;PH02Gene48501.t1;PH02Gene48502.t1;PH02Gene47550.t1;PH02Gene43872.t1;PH02Gene50608.t1;PH02Gene50572.t1;PH02Gene…
2	29800001	35600000	205	PH02Gene17547.t1;PH02Gene17548.t1;PH02Gene17549.t1;PH02Gene17550.t1;PH02Gene17551.t1;PH02Gene47125.t2;PH02Gene47126.t1;PH02Gene47127.t1;PH02Gene47128.t1;PH02Gene47129.t1;PH02Gene47130.t1;PH02Gene18228.t1;PH02Gene18227.t1;PH02Gene18226.t1;PH02Gene39403.t1;PH02Gene39404.t1;PH02Gene39405.t1;PH02Gene39406.t1;PH02Gene39407.t1;PH02Gene39408.t2;PH02Gene39409.t1;PH02Gene39410.t1;PH02Gene39411.t1;PH02Gene…
3	4400001	10800000	248	PH02Gene35549.t1;PH02Gene35550.t1;PH02Gene35551.t1;PH02Gene45909.t1;PH02Gene45910.t1;PH02Gene45911.t1;PH02Gene45912.t1;PH02Gene45913.t1;PH02Gene45914.t1;PH02Gene45915.t1;PH02Gene45916.t1;PH02Gene43649.t1;PH02Gene43650.t1;PH02Gene43651.t1;PH02Gene43652.t1;PH02Gene43653.t1;PH02Gene43654.t1;PH02Gene43655.t1;PH02Gene43656.t1;PH02Gene43042.t1;PH02Gene43041.t1;PH02Gene43040.t1;PH02Gene43039.t1;PH02Gene…
3	73400001	80000000	181	PH02Gene28824.t1;PH02Gene28823.t1;PH02Gene28822.t1;PH02Gene28821.t1;PH02Gene28820.t1;PH02Gene28819.t1;PH02Gene28818.t1;PH02Gene40760.t1;PH02Gene40759.t1;PH02Gene40758.t1;PH02Gene40757.t1;PH02Gene40756.t1;PH02Gene40755.t1;PH02Gene40754.t1;PH02Gene40753.t1;PH02Gene40752.t1;PH02Gene40751.t1;PH02Gene40750.t1;PH02Gene40749.t1;PH02Gene40564.t1;PH02Gene40565.t1;PH02Gene40566.t1;PH02Gene40567.t2;PH02Gene…
3	83400001	91400000	300	PH02Gene01462.t1;PH02Gene01461.t1;PH02Gene01460.t1;PH02Gene01459.t1;PH02Gene01458.t1;PH02Gene01457.t1;PH02Gene01456.t1;PH02Gene01455.t1;PH02Gene31251.t1;PH02Gene31250.t1;PH02Gene45964.t1;PH02Gene45965.t1;PH02Gene45966.t1;PH02Gene45967.t1;PH02Gene45968.t1;PH02Gene03848.t1;PH02Gene03847.t1;PH02Gene03846.t1;PH02Gene03845.t1;PH02Gene03844.t1;PH02Gene03843.t1;PH02Gene03842.t1;PH02Gene03841.t1;PH02Gene…
3	93800001	99200000	217	PH02Gene06465.t1;PH02Gene06466.t1;PH02Gene06467.t1;PH02Gene06468.t2;PH02Gene06469.t1;PH02Gene06470.t1;PH02Gene06471.t1;PH02Gene06472.t1;PH02Gene06473.t1;PH02Gene06474.t1;PH02Gene06475.t1;PH02Gene06476.t1;PH02Gene06477.t1;PH02Gene06478.t2;PH02Gene06479.t1;PH02Gene06480.t1;PH02Gene06481.t1;PH02Gene06482.t1;PH02Gene06483.t1;PH02Gene06484.t1;PH02Gene06485.t1;PH02Gene06486.t2;PH02Gene06487.t1;PH02Gene…
4	18200001	26800000	207	PH02Gene40989.t1;PH02Gene40987.t1;PH02Gene08669.t1;PH02Gene08670.t1;PH02Gene08671.t1;PH02Gene08672.t1;PH02Gene08673.t1;PH02Gene08674.t1;PH02Gene08675.t1;PH02Gene08676.t1;PH02Gene08677.t1;PH02Gene08678.t1;PH02Gene08679.t1;PH02Gene08680.t3;PH02Gene08681.t2;PH02Gene08682.t1;PH02Gene08683.t1;PH02Gene08684.t1;PH02Gene08685.t1;PH02Gene08686.t1;PH02Gene08687.t1;PH02Gene08688.t1;PH02Gene08689.t1;PH02Gene…
4	34400001	54600000	426	PH02Gene36111.t1;PH02Gene45623.t1;PH02Gene48749.t1;PH02Gene36110.t1;PH02Gene36109.t1;PH02Gene36108.t1;PH02Gene36022.t1;PH02Gene36021.t1;PH02Gene50042.t1;PH02Gene36020.t1;PH02Gene36019.t1;PH02Gene36018.t1;PH02Gene36017.t1;PH02Gene36016.t1;PH02Gene44565.t1;PH02Gene48539.t1;PH02Gene46333.t1;PH02Gene46332.t1;PH02Gene46331.t1;PH02Gene24827.t1;PH02Gene24826.t2;PH02Gene24825.t1;PH02Gene24824.t1;PH02Gene…
5	34000001	42600000	221	PH02Gene49379.t1;PH02Gene23033.t1;PH02Gene23032.t1;PH02Gene23031.t2;PH02Gene23030.t1;PH02Gene23029.t2;PH02Gene23028.t1;PH02Gene23027.t1;PH02Gene23026.t1;PH02Gene23025.t1;PH02Gene23024.t1;PH02Gene23023.t1;PH02Gene23022.t1;PH02Gene23021.t1;PH02Gene23020.t1;PH02Gene23019.t1;PH02Gene23018.t1;PH02Gene23017.t1;PH02Gene23016.t1;PH02Gene23015.t1;PH02Gene23014.t1;PH02Gene23013.t1;PH02Gene23012.t1;PH02Gene…
5	44000001	52200000	287	PH02Gene30440.t1;PH02Gene30441.t2;PH02Gene30442.t1;PH02Gene30445.t2;PH02Gene30446.t1;PH02Gene30447.t1;PH02Gene30448.t1;PH02Gene30449.t1;PH02Gene30450.t1;PH02Gene30451.t1;PH02Gene30452.t1;PH02Gene30453.t1;PH02Gene30454.t1;PH02Gene30455.t1;PH02Gene22419.t1;PH02Gene22418.t1;PH02Gene22417.t1;PH02Gene22416.t1;PH02Gene22415.t1;PH02Gene22414.t1;PH02Gene22413.t1;PH02Gene22412.t1;PH02Gene22411.t1;PH02Gene…
6	26200001	34800000	244	PH02Gene35453.t2;PH02Gene35452.t1;PH02Gene35451.t1;PH02Gene35450.t1;PH02Gene35449.t2;PH02Gene35448.t1;PH02Gene35447.t2;PH02Gene35446.t1;PH02Gene35445.t1;PH02Gene48370.t1;PH02Gene48369.t1;PH02Gene48368.t1;PH02Gene48367.t1;PH02Gene48366.t1;PH02Gene48365.t1;PH02Gene48364.t1;PH02Gene05396.t1;PH02Gene05397.t1;PH02Gene05398.t2;PH02Gene05399.t1;PH02Gene05400.t4;PH02Gene05401.t2;PH02Gene05402.t1;PH02Gene…
6	41000001	48400000	162	PH02Gene28396.t1;PH02Gene28395.t1;PH02Gene28394.t1;PH02Gene28393.t1;PH02Gene28392.t1;PH02Gene28391.t1;PH02Gene28390.t2;PH02Gene28389.t1;PH02Gene28388.t1;PH02Gene28387.t1;PH02Gene39428.t1;PH02Gene39429.t1;PH02Gene39430.t1;PH02Gene39431.t1;PH02Gene39432.t1;PH02Gene39433.t1;PH02Gene39434.t1;PH02Gene39435.t1;PH02Gene39436.t1;PH02Gene39437.t1;PH02Gene39438.t1;PH02Gene39439.t1;PH02Gene39440.t1;PH02Gene…
7	38000001	44200000	227	PH02Gene43785.t2;PH02Gene43784.t1;PH02Gene35467.t1;PH02Gene39449.t1;PH02Gene39450.t1;PH02Gene39451.t2;PH02Gene39452.t1;PH02Gene39453.t1;PH02Gene39454.t1;PH02Gene35469.t1;PH02Gene35471.t1;PH02Gene35472.t1;PH02Gene49978.t1;PH02Gene34627.t1;PH02Gene34628.t1;PH02Gene34629.t1;PH02Gene34630.t1;PH02Gene34631.t2;PH02Gene34632.t2;PH02Gene34633.t1;PH02Gene34634.t1;PH02Gene34635.t1;PH02Gene34636.t1;PH02Gene…
8	38200001	46800000	130	PH02Gene40392.t1;PH02Gene40393.t1;PH02Gene40394.t1;PH02Gene31720.t1;PH02Gene31721.t1;PH02Gene31722.t1;PH02Gene31723.t1;PH02Gene31724.t1;PH02Gene31725.t1;PH02Gene43865.t1;PH02Gene43864.t1;PH02Gene43863.t1;PH02Gene45166.t1;PH02Gene45167.t1;PH02Gene45168.t1;PH02Gene45169.t1;PH02Gene45170.t1;PH02Gene45528.t1;PH02Gene45527.t1;PH02Gene45526.t1;PH02Gene45525.t2;PH02Gene45737.t1;PH02Gene50130.t1;PH02Gene…
8	54200001	67200000	333	PH02Gene38972.t1;PH02Gene38973.t1;PH02Gene38974.t1;PH02Gene38975.t1;PH02Gene38976.t1;PH02Gene38977.t1;PH02Gene47876.t5;PH02Gene47875.t1;PH02Gene47874.t1;PH02Gene46138.t1;PH02Gene46137.t1;PH02Gene46136.t3;PH02Gene46135.t1;PH02Gene43503.t1;PH02Gene43502.t1;PH02Gene43501.t1;PH02Gene43500.t1;PH02Gene43780.t1;PH02Gene43783.t1;PH02Gene49722.t1;PH02Gene49723.t1;PH02Gene48044.t1;PH02Gene49119.t1;PH02Gene…
9	50000001	56800000	236	PH02Gene05517.t1;PH02Gene05518.t1;PH02Gene05519.t1;PH02Gene05520.t1;PH02Gene05521.t1;PH02Gene05522.t1;PH02Gene05523.t1;PH02Gene05524.t1;PH02Gene05525.t1;PH02Gene05526.t1;PH02Gene05527.t1;PH02Gene05528.t1;PH02Gene05529.t1;PH02Gene05531.t2;PH02Gene05532.t1;PH02Gene05533.t1;PH02Gene05534.t1;PH02Gene05535.t1;PH02Gene05536.t1;PH02Gene05537.t1;PH02Gene05538.t1;PH02Gene05539.t1;PH02Gene05540.t1;PH02Gene…
9	58400001	65200000	319	PH02Gene45198.t1;PH02Gene45197.t1;PH02Gene45196.t1;PH02Gene45195.t1;PH02Gene45194.t1;PH02Gene45193.t2;PH02Gene45192.t1;PH02Gene21126.t1;PH02Gene21125.t1;PH02Gene21124.t1;PH02Gene21123.t1;PH02Gene21122.t1;PH02Gene21121.t1;PH02Gene21120.t1;PH02Gene21119.t1;PH02Gene21118.t1;PH02Gene21117.t1;PH02Gene21116.t1;PH02Gene21115.t1;PH02Gene21114.t2;PH02Gene21113.t1;PH02Gene21112.t1;PH02Gene21111.t1;PH02Gene…
10	10600001	24800000	490	PH02Gene06958.t1;PH02Gene06959.t2;PH02Gene06960.t1;PH02Gene06961.t1;PH02Gene06962.t1;PH02Gene06963.t1;PH02Gene06964.t1;PH02Gene06965.t1;PH02Gene06966.t1;PH02Gene06967.t1;PH02Gene06968.t1;PH02Gene06969.t1;PH02Gene06970.t1;PH02Gene06971.t1;PH02Gene06972.t1;PH02Gene06973.t1;PH02Gene06974.t1;PH02Gene06975.t1;PH02Gene06976.t1;PH02Gene06977.t1;PH02Gene06978.t1;PH02Gene06979.t1;PH02Gene06980.t1;PH02Gene…
13	49200001	59800000	389	PH02Gene41054.t1;PH02Gene41053.t1;PH02Gene41052.t1;PH02Gene41051.t1;PH02Gene41050.t1;PH02Gene41049.t1;PH02Gene41048.t1;PH02Gene41047.t1;PH02Gene41046.t1;PH02Gene41045.t1;PH02Gene41044.t1;PH02Gene41043.t1;PH02Gene41041.t1;PH02Gene41042.t1;PH02Gene26691.t1;PH02Gene26690.t1;PH02Gene26689.t1;PH02Gene26688.t1;PH02Gene26687.t1;PH02Gene26686.t1;PH02Gene26685.t1;PH02Gene26684.t1;PH02Gene26683.t1;PH02Gene…
14	41600001	46800000	151	PH02Gene39283.t1;PH02Gene39282.t1;PH02Gene39281.t1;PH02Gene39280.t1;PH02Gene39279.t1;PH02Gene39278.t1;PH02Gene39277.t1;PH02Gene39276.t1;PH02Gene39275.t2;PH02Gene39274.t1;PH02Gene39273.t1;PH02Gene39272.t1;PH02Gene39271.t1;PH02Gene39270.t2;PH02Gene39269.t1;PH02Gene39268.t1;PH02Gene39267.t1;PH02Gene39266.t1;PH02Gene39265.t1;PH02Gene30524.t1;PH02Gene30525.t1;PH02Gene30526.t1;PH02Gene30527.t1;PH02Gene…
14	84600001	91800000	298	PH02Gene37878.t1;PH02Gene37877.t1;PH02Gene37876.t1;PH02Gene37875.t1;PH02Gene37874.t1;PH02Gene21035.t1;PH02Gene21036.t1;PH02Gene21037.t1;PH02Gene21038.t1;PH02Gene21039.t1;PH02Gene21040.t1;PH02Gene21041.t1;PH02Gene21042.t2;PH02Gene21043.t1;PH02Gene21044.t1;PH02Gene21045.t1;PH02Gene21046.t1;PH02Gene21047.t1;PH02Gene21048.t1;PH02Gene21049.t1;PH02Gene21050.t1;PH02Gene21051.t1;PH02Gene21052.t1;PH02Gene…
15	97800001	103400000	270	PH02Gene36292.t1;PH02Gene36291.t1;PH02Gene36290.t1;PH02Gene36289.t1;PH02Gene36288.t1;PH02Gene36287.t1;PH02Gene36286.t1;PH02Gene36285.t1;PH02Gene36284.t1;PH02Gene36283.t1;PH02Gene36282.t2;PH02Gene42520.t1;PH02Gene42521.t1;PH02Gene42522.t1;PH02Gene42523.t1;PH02Gene42524.t1;PH02Gene42525.t1;PH02Gene42526.t1;PH02Gene42527.t2;PH02Gene42528.t1;PH02Gene42529.t1;PH02Gene42530.t1;PH02Gene42531.t1;PH02Gene…
17	22600001	33800000	299	PH02Gene03337.t1;PH02Gene03336.t1;PH02Gene03335.t1;PH02Gene03334.t1;PH02Gene03333.t1;PH02Gene03332.t1;PH02Gene03331.t3;PH02Gene03330.t2;PH02Gene03329.t1;PH02Gene03328.t1;PH02Gene03327.t1;PH02Gene03326.t1;PH02Gene03325.t1;PH02Gene03324.t1;PH02Gene03323.t1;PH02Gene03322.t1;PH02Gene03321.t2;PH02Gene03319.t2;PH02Gene03320.t1;PH02Gene03318.t1;PH02Gene03317.t1;PH02Gene03316.t1;PH02Gene03315.t1;PH02Gene…
18	4000001	12200000	320	PH02Gene04308.t1;PH02Gene04307.t1;PH02Gene04306.t1;PH02Gene04305.t1;PH02Gene04304.t1;PH02Gene04303.t1;PH02Gene04302.t1;PH02Gene04301.t6;PH02Gene04300.t1;PH02Gene04299.t1;PH02Gene04298.t1;PH02Gene04297.t1;PH02Gene04296.t1;PH02Gene04295.t1;PH02Gene04294.t1;PH02Gene04293.t1;PH02Gene04292.t1;PH02Gene04291.t1;PH02Gene04290.t1;PH02Gene04289.t1;PH02Gene45032.t1;PH02Gene45031.t1;PH02Gene45030.t1;PH02Gene…
18	14200001	24200000	388	PH02Gene10102.t1;PH02Gene10103.t1;PH02Gene10104.t1;PH02Gene10105.t1;PH02Gene10106.t1;PH02Gene10107.t1;PH02Gene10108.t1;PH02Gene10109.t1;PH02Gene10110.t1;PH02Gene10111.t1;PH02Gene10112.t1;PH02Gene10113.t1;PH02Gene10114.t1;PH02Gene10115.t1;PH02Gene10116.t1;PH02Gene10117.t1;PH02Gene10118.t1;PH02Gene10119.t1;PH02Gene10120.t1;PH02Gene10121.t1;PH02Gene10122.t1;PH02Gene10123.t1;PH02Gene10124.t1;PH02Gene…
19	6200001	11200000	76	PH02Gene37128.t1;PH02Gene37129.t1;PH02Gene42861.t1;PH02Gene42860.t1;PH02Gene45652.t1;PH02Gene45651.t2;PH02Gene45650.t1;PH02Gene45649.t1;PH02Gene45002.t1;PH02Gene45001.t1;PH02Gene47476.t1;PH02Gene47475.t1;PH02Gene48351.t1;PH02Gene15227.t1;PH02Gene45100.t1;PH02Gene45099.t1;PH02Gene45098.t1;PH02Gene45097.t1;PH02Gene47008.t1;PH02Gene47009.t1;PH02Gene47010.t1;PH02Gene44699.t1;PH02Gene44698.t1;PH02Gene…
20	23800001	29400000	99	PH02Gene40619.t1;PH02Gene40618.t1;PH02Gene40617.t1;PH02Gene40616.t1;PH02Gene40615.t1;PH02Gene40614.t1;PH02Gene40613.t1;PH02Gene40612.t1;PH02Gene40611.t1;PH02Gene40610.t1;PH02Gene40609.t1;PH02Gene40608.t1;PH02Gene40607.t1;PH02Gene49614.t1;PH02Gene49615.t1;PH02Gene43189.t1;PH02Gene43190.t1;PH02Gene49906.t1;PH02Gene44285.t1;PH02Gene44286.t1;PH02Gene44287.t1;PH02Gene44288.t1;PH02Gene44289.t1;PH02Gene…
21	5200001	11800000	269	PH02Gene34775.t1;PH02Gene34774.t1;PH02Gene34773.t1;PH02Gene34772.t1;PH02Gene34771.t1;PH02Gene34770.t1;PH02Gene34769.t1;PH02Gene34768.t1;PH02Gene34767.t1;PH02Gene34766.t1;PH02Gene34765.t1;PH02Gene34764.t1;PH02Gene34763.t1;PH02Gene34762.t1;PH02Gene34761.t1;PH02Gene34760.t1;PH02Gene34759.t1;PH02Gene34758.t1;PH02Gene34757.t1;PH02Gene34756.t1;PH02Gene50207.t1;PH02Gene31438.t1;PH02Gene31439.t1;PH02Gene…
21	16000001	25200000	231	PH02Gene36762.t1;PH02Gene36763.t1;PH02Gene36764.t1;PH02Gene36765.t1;PH02Gene36766.t1;PH02Gene36767.t1;PH02Gene36768.t4;PH02Gene36769.t1;PH02Gene36770.t1;PH02Gene36771.t1;PH02Gene36772.t1;PH02Gene36773.t1;PH02Gene36774.t1;PH02Gene36775.t1;PH02Gene36776.t1;PH02Gene38761.t1;PH02Gene38760.t1;PH02Gene38759.t1;PH02Gene38758.t1;PH02Gene38757.t1;PH02Gene38756.t1;PH02Gene38755.t1;PH02Gene38754.t1;PH02Gene…
21	31400001	37200000	124	PH02Gene28355.t1;PH02Gene28354.t1;PH02Gene28353.t1;PH02Gene28352.t1;PH02Gene28351.t1;PH02Gene28350.t1;PH02Gene28349.t1;PH02Gene28348.t1;PH02Gene28347.t1;PH02Gene28346.t1;PH02Gene28345.t1;PH02Gene28344.t1;PH02Gene28343.t1;PH02Gene28342.t1;PH02Gene31581.t1;PH02Gene31580.t1;PH02Gene31579.t1;PH02Gene31578.t1;PH02Gene31577.t1;PH02Gene31576.t1;PH02Gene31575.t1;PH02Gene31574.t1;PH02Gene31573.t1;PH02Gene…
22	14400001	20000000	117	PH02Gene13817.t1;PH02Gene13816.t1;PH02Gene13815.t1;PH02Gene23503.t1;PH02Gene23502.t1;PH02Gene23501.t1;PH02Gene23500.t1;PH02Gene23499.t1;PH02Gene23498.t1;PH02Gene23497.t1;PH02Gene23496.t1;PH02Gene23495.t1;PH02Gene23494.t1;PH02Gene23493.t1;PH02Gene23492.t1;PH02Gene23491.t1;PH02Gene23490.t1;PH02Gene23489.t1;PH02Gene23488.t1;PH02Gene46520.t1;PH02Gene46519.t1;PH02Gene46518.t1;PH02Gene46517.t1;PH02Gene…
22	42000001	47000000	98	PH02Gene31377.t1;PH02Gene31376.t1;PH02Gene31375.t1;PH02Gene31374.t1;PH02Gene31373.t1;PH02Gene31372.t1;PH02Gene31371.t2;PH02Gene31370.t1;PH02Gene31369.t1;PH02Gene31368.t1;PH02Gene31367.t1;PH02Gene38217.t1;PH02Gene38218.t1;PH02Gene38219.t1;PH02Gene38220.t1;PH02Gene38221.t1;PH02Gene37097.t1;PH02Gene37098.t1;PH02Gene37099.t1;PH02Gene37100.t1;PH02Gene37101.t1;PH02Gene49519.t1;PH02Gene28577.t1;PH02Gene…
22	48400001	53400000	144	PH02Gene24132.t1;PH02Gene24131.t1;PH02Gene24130.t2;PH02Gene24129.t1;PH02Gene24128.t1;PH02Gene24127.t2;PH02Gene24126.t1;PH02Gene24125.t1;PH02Gene24124.t1;PH02Gene24123.t1;PH02Gene24122.t1;PH02Gene24121.t1;PH02Gene24120.t1;PH02Gene24119.t1;PH02Gene24118.t1;PH02Gene10047.t1;PH02Gene10048.t1;PH02Gene10049.t1;PH02Gene10050.t1;PH02Gene10051.t1;PH02Gene10052.t1;PH02Gene47105.t1;PH02Gene47106.t1;PH02Gene…
22	54800001	59800000	182	PH02Gene15732.t1;PH02Gene15731.t1;PH02Gene15730.t1;PH02Gene15729.t1;PH02Gene15728.t1;PH02Gene15727.t1;PH02Gene15726.t1;PH02Gene15725.t1;PH02Gene15724.t1;PH02Gene15723.t1;PH02Gene15722.t1;PH02Gene15721.t1;PH02Gene15720.t1;PH02Gene15719.t2;PH02Gene15718.t1;PH02Gene15717.t1;PH02Gene15716.t1;PH02Gene15715.t1;PH02Gene15714.t1;PH02Gene15713.t1;PH02Gene15712.t1;PH02Gene15711.t1;PH02Gene15710.t1;PH02Gene…
23	1400001	6600000	224	PH02Gene23678.t6;PH02Gene23679.t1;PH02Gene23680.t1;PH02Gene23681.t1;PH02Gene23682.t1;PH02Gene23683.t1;PH02Gene23684.t1;PH02Gene23685.t1;PH02Gene23686.t1;PH02Gene23687.t1;PH02Gene23688.t1;PH02Gene23689.t1;PH02Gene23690.t1;PH02Gene23691.t1;PH02Gene23692.t1;PH02Gene23693.t1;PH02Gene43767.t1;PH02Gene43766.t1;PH02Gene43765.t1;PH02Gene43764.t1;PH02Gene43763.t1;PH02Gene43762.t1;PH02Gene43761.t1;PH02Gene…
24	1400001	6400000	91	PH02Gene36255.t1;PH02Gene36256.t1;PH02Gene36257.t1;PH02Gene36258.t1;PH02Gene36260.t1;PH02Gene36261.t1;PH02Gene36262.t1;PH02Gene50385.t1;PH02Gene49478.t1;PH02Gene49477.t1;PH02Gene41307.t1;PH02Gene41306.t1;PH02Gene41305.t1;PH02Gene48095.t1;PH02Gene48094.t1;PH02Gene48093.t1;PH02Gene43541.t1;PH02Gene43542.t1;PH02Gene41303.t1;PH02Gene41304.t1;PH02Gene43540.t1;PH02Gene26932.t1;PH02Gene26933.t1;PH02Gene…

## Sheet: Supplementary Data 8
Supplementary Data 8. GO enrichment analysis for the genes which overlap with long continuous heterozygous SNPs clustered regions of high frequency (high-LCHRs).
GO ID	GO Term	GO Class	x1†	x2†	n†	N†	p-value††	Corrected p-value††	Enrich direct	GO level	Gene ID
GO:0048544	recognition of pollen	BP	47	123	5342	30511	2.93837e-09	1.40865e-06	Over	3	PH02Gene06861.t1,PH02Gene08329.t1,PH02Gene20905.t1,PH02Gene22928.t3,PH02Gene24040.t1,PH02Gene24042.t1,PH02Gene24043.t1,PH02Gene24044.t1,PH02Gene24045.t1,PH02Gene24121.t1,PH02Gene24123.t1,PH02Gene25232.t1,PH02Gene31051.t1,PH02Gene31642.t1,PH02Gene33661.t1,PH02Gene36914.t1,PH02Gene37012.t1,PH02Gene37014.t1,PH02Gene37015.t1,PH02Gene37017.t1,PH02Gene38977.t1,PH02Gene39412.t1,PH02Gene39414.t1,PH02Gene…
GO:0008037	cell recognition	BP	47	123	5342	30511	2.93837e-09	1.40865e-06	Over	3	PH02Gene06861.t1,PH02Gene08329.t1,PH02Gene20905.t1,PH02Gene22928.t3,PH02Gene24040.t1,PH02Gene24042.t1,PH02Gene24043.t1,PH02Gene24044.t1,PH02Gene24045.t1,PH02Gene24121.t1,PH02Gene24123.t1,PH02Gene25232.t1,PH02Gene31051.t1,PH02Gene31642.t1,PH02Gene33661.t1,PH02Gene36914.t1,PH02Gene37012.t1,PH02Gene37014.t1,PH02Gene37015.t1,PH02Gene37017.t1,PH02Gene38977.t1,PH02Gene39412.t1,PH02Gene39414.t1,PH02Gene…
GO:0009856	pollination	BP	47	123	5342	30511	2.93837e-09	1.40865e-06	Over	3	PH02Gene06861.t1,PH02Gene08329.t1,PH02Gene20905.t1,PH02Gene22928.t3,PH02Gene24040.t1,PH02Gene24042.t1,PH02Gene24043.t1,PH02Gene24044.t1,PH02Gene24045.t1,PH02Gene24121.t1,PH02Gene24123.t1,PH02Gene25232.t1,PH02Gene31051.t1,PH02Gene31642.t1,PH02Gene33661.t1,PH02Gene36914.t1,PH02Gene37012.t1,PH02Gene37014.t1,PH02Gene37015.t1,PH02Gene37017.t1,PH02Gene38977.t1,PH02Gene39412.t1,PH02Gene39414.t1,PH02Gene…
GO:0009875	pollen-pistil interaction	BP	47	123	5342	30511	2.93837e-09	1.40865e-06	Over	3	PH02Gene06861.t1,PH02Gene08329.t1,PH02Gene20905.t1,PH02Gene22928.t3,PH02Gene24040.t1,PH02Gene24042.t1,PH02Gene24043.t1,PH02Gene24044.t1,PH02Gene24045.t1,PH02Gene24121.t1,PH02Gene24123.t1,PH02Gene25232.t1,PH02Gene31051.t1,PH02Gene31642.t1,PH02Gene33661.t1,PH02Gene36914.t1,PH02Gene37012.t1,PH02Gene37014.t1,PH02Gene37015.t1,PH02Gene37017.t1,PH02Gene38977.t1,PH02Gene39412.t1,PH02Gene39414.t1,PH02Gene…
GO:0044706	multi-multicellular organism process	BP	47	123	5342	30511	2.93837e-09	1.40865e-06	Over	3	PH02Gene06861.t1,PH02Gene08329.t1,PH02Gene20905.t1,PH02Gene22928.t3,PH02Gene24040.t1,PH02Gene24042.t1,PH02Gene24043.t1,PH02Gene24044.t1,PH02Gene24045.t1,PH02Gene24121.t1,PH02Gene24123.t1,PH02Gene25232.t1,PH02Gene31051.t1,PH02Gene31642.t1,PH02Gene33661.t1,PH02Gene36914.t1,PH02Gene37012.t1,PH02Gene37014.t1,PH02Gene37015.t1,PH02Gene37017.t1,PH02Gene38977.t1,PH02Gene39412.t1,PH02Gene39414.t1,PH02Gene…
GO:0051704	multi-organism process	BP	54	155	5342	30511	2.32571e-08	9.2912e-06	Over	2	PH02Gene06861.t1,PH02Gene08329.t1,PH02Gene16914.t1,PH02Gene20905.t1,PH02Gene22928.t3,PH02Gene24040.t1,PH02Gene24042.t1,PH02Gene24043.t1,PH02Gene24044.t1,PH02Gene24045.t1,PH02Gene24121.t1,PH02Gene24123.t1,PH02Gene25232.t1,PH02Gene28532.t1,PH02Gene28533.t1,PH02Gene31051.t1,PH02Gene31642.t1,PH02Gene32845.t3,PH02Gene33661.t1,PH02Gene36914.t1,PH02Gene37012.t1,PH02Gene37014.t1,PH02Gene37015.t1,PH02Gene…
GO:0000003	reproduction	BP	56	167	5342	30511	8.23732e-08	2.46811e-05	Over	2	PH02Gene06861.t1,PH02Gene08329.t1,PH02Gene16914.t1,PH02Gene20905.t1,PH02Gene22928.t3,PH02Gene24040.t1,PH02Gene24042.t1,PH02Gene24043.t1,PH02Gene24044.t1,PH02Gene24045.t1,PH02Gene24121.t1,PH02Gene24123.t1,PH02Gene25232.t1,PH02Gene28532.t1,PH02Gene28533.t1,PH02Gene31051.t1,PH02Gene31642.t1,PH02Gene32845.t3,PH02Gene33661.t1,PH02Gene36914.t1,PH02Gene37012.t1,PH02Gene37014.t1,PH02Gene37015.t1,PH02Gene…
GO:0022414	reproductive process	BP	56	167	5342	30511	8.23732e-08	2.46811e-05	Over	2	PH02Gene06861.t1,PH02Gene08329.t1,PH02Gene16914.t1,PH02Gene20905.t1,PH02Gene22928.t3,PH02Gene24040.t1,PH02Gene24042.t1,PH02Gene24043.t1,PH02Gene24044.t1,PH02Gene24045.t1,PH02Gene24121.t1,PH02Gene24123.t1,PH02Gene25232.t1,PH02Gene28532.t1,PH02Gene28533.t1,PH02Gene31051.t1,PH02Gene31642.t1,PH02Gene32845.t3,PH02Gene33661.t1,PH02Gene36914.t1,PH02Gene37012.t1,PH02Gene37014.t1,PH02Gene37015.t1,PH02Gene…
GO:0032501	multicellular organismal process	BP	69	248	5342	30511	2.58154e-05	0.00687549	Over	2	PH02Gene06861.t1,PH02Gene07682.t1,PH02Gene08310.t1,PH02Gene08329.t1,PH02Gene10813.t1,PH02Gene11210.t1,PH02Gene12897.t1,PH02Gene13961.t1,PH02Gene20905.t1,PH02Gene22504.t1,PH02Gene22928.t3,PH02Gene24040.t1,PH02Gene24042.t1,PH02Gene24043.t1,PH02Gene24044.t1,PH02Gene24045.t1,PH02Gene24121.t1,PH02Gene24123.t1,PH02Gene25232.t1,PH02Gene28256.t1,PH02Gene28897.t1,PH02Gene28898.t1,PH02Gene30097.t1,PH02Gene…
GO:0016701	oxidoreductase activity, acting on single donors with incorporation of molecular oxygen	MF	25	70	5342	30511	0.000115631	0.0277168	Over	4	PH02Gene06841.t2,PH02Gene08509.t1,PH02Gene12522.t1,PH02Gene12524.t1,PH02Gene18247.t1,PH02Gene18248.t1,PH02Gene18249.t1,PH02Gene19860.t1,PH02Gene19867.t1,PH02Gene20583.t1,PH02Gene21229.t1,PH02Gene22419.t1,PH02Gene23027.t1,PH02Gene23028.t1,PH02Gene28925.t1,PH02Gene30206.t1,PH02Gene37242.t1,PH02Gene37941.t1,PH02Gene38837.t1,PH02Gene44919.t4,PH02Gene44920.t1,PH02Gene47072.t1,PH02Gene47077.t1,PH02Gene…
GO:0007154	cell communication	BP	153	668	5342	30511	0.000253288	0.0551938	Over	3	PH02Gene03784.t2,PH02Gene04190.t1,PH02Gene04252.t1,PH02Gene04842.t1,PH02Gene05080.t1,PH02Gene05517.t1,PH02Gene05588.t1,PH02Gene06861.t1,PH02Gene06877.t1,PH02Gene06979.t1,PH02Gene06990.t1,PH02Gene07972.t1,PH02Gene07974.t1,PH02Gene07991.t1,PH02Gene07992.t1,PH02Gene08019.t1,PH02Gene08183.t1,PH02Gene08190.t1,PH02Gene08243.t1,PH02Gene08329.t1,PH02Gene08346.t1,PH02Gene08357.t1,PH02Gene08505.t1,PH02Gene…
GO:0051213	dioxygenase activity	MF	22	62	5342	30511	0.000369658	0.0738391	Over	4	PH02Gene05400.t4,PH02Gene08509.t1,PH02Gene12522.t1,PH02Gene12524.t1,PH02Gene18247.t1,PH02Gene18248.t1,PH02Gene18249.t1,PH02Gene19867.t1,PH02Gene20583.t1,PH02Gene22419.t1,PH02Gene23027.t1,PH02Gene23028.t1,PH02Gene28925.t1,PH02Gene30206.t1,PH02Gene37242.t1,PH02Gene37941.t1,PH02Gene44919.t4,PH02Gene44920.t1,PH02Gene47072.t1,PH02Gene47077.t1,PH02Gene47635.t1,PH02Gene47636.t2
GO:0016702	oxidoreductase activity, acting on single donors with incorporation of molecular oxygen, incorporation of two atoms of oxygen	MF	21	59	5342	30511	0.000487948	0.0899701	Over	5	PH02Gene08509.t1,PH02Gene12522.t1,PH02Gene12524.t1,PH02Gene18247.t1,PH02Gene18248.t1,PH02Gene18249.t1,PH02Gene19867.t1,PH02Gene20583.t1,PH02Gene22419.t1,PH02Gene23027.t1,PH02Gene23028.t1,PH02Gene28925.t1,PH02Gene30206.t1,PH02Gene37242.t1,PH02Gene37941.t1,PH02Gene44919.t4,PH02Gene44920.t1,PH02Gene47072.t1,PH02Gene47077.t1,PH02Gene47635.t1,PH02Gene47636.t2
GO:0050832	defense response to fungus	BP	6	8	5342	30511	0.000581864	0.0929819	Over	5	PH02Gene31785.t1,PH02Gene31786.t1,PH02Gene31788.t1,PH02Gene31790.t1,PH02Gene31791.t1,PH02Gene47779.t1
GO:0009620	response to fungus	BP	6	8	5342	30511	0.000581864	0.0929819	Over	4	PH02Gene31785.t1,PH02Gene31786.t1,PH02Gene31788.t1,PH02Gene31790.t1,PH02Gene31791.t1,PH02Gene47779.t1
GO:0009725	response to hormone	BP	41	146	5342	30511	0.00111111	0.156667	Over	4	PH02Gene02505.t1,PH02Gene04261.t1,PH02Gene07980.t2,PH02Gene08384.t1,PH02Gene09004.t1,PH02Gene13461.t1,PH02Gene16005.t1,PH02Gene16136.t1,PH02Gene16138.t1,PH02Gene19614.t1,PH02Gene20560.t1,PH02Gene22407.t1,PH02Gene22930.t1,PH02Gene23847.t2,PH02Gene27144.t1,PH02Gene28349.t1,PH02Gene28350.t1,PH02Gene32407.t1,PH02Gene32408.t1,PH02Gene32409.t1,PH02Gene32410.t1,PH02Gene32411.t1,PH02Gene33039.t1,PH02Gene…
GO:0009719	response to endogenous stimulus	BP	41	146	5342	30511	0.00111111	0.156667	Over	3	PH02Gene02505.t1,PH02Gene04261.t1,PH02Gene07980.t2,PH02Gene08384.t1,PH02Gene09004.t1,PH02Gene13461.t1,PH02Gene16005.t1,PH02Gene16136.t1,PH02Gene16138.t1,PH02Gene19614.t1,PH02Gene20560.t1,PH02Gene22407.t1,PH02Gene22930.t1,PH02Gene23847.t2,PH02Gene27144.t1,PH02Gene28349.t1,PH02Gene28350.t1,PH02Gene32407.t1,PH02Gene32408.t1,PH02Gene32409.t1,PH02Gene32410.t1,PH02Gene32411.t1,PH02Gene33039.t1,PH02Gene…
GO:0097435	supramolecular fiber organization	BP	25	79	5342	30511	0.00156472	0.194456	Over	5	PH02Gene08372.t1,PH02Gene10362.t1,PH02Gene13083.t1,PH02Gene13463.t1,PH02Gene17338.t1,PH02Gene20338.t1,PH02Gene21045.t1,PH02Gene21103.t1,PH02Gene25820.t1,PH02Gene28925.t1,PH02Gene30076.t1,PH02Gene30087.t1,PH02Gene30089.t1,PH02Gene30096.t1,PH02Gene31375.t1,PH02Gene31524.t1,PH02Gene32408.t1,PH02Gene39107.t1,PH02Gene41863.t2,PH02Gene42523.t1,PH02Gene43345.t1,PH02Gene43911.t1,PH02Gene47015.t1,PH02Gene…
GO:0050790	regulation of catalytic activity	BP	18	51	5342	30511	0.00157459	0.194456	Over	4	PH02Gene08324.t1,PH02Gene11442.t1,PH02Gene11443.t1,PH02Gene12777.t1,PH02Gene20932.t1,PH02Gene28531.t1,PH02Gene28915.t1,PH02Gene32394.t1,PH02Gene36027.t1,PH02Gene36031.t1,PH02Gene37942.t1,PH02Gene38988.t1,PH02Gene42696.t1,PH02Gene45246.t1,PH02Gene45744.t1,PH02Gene45745.t1,PH02Gene45746.t1,PH02Gene49841.t1
GO:0000956	nuclear-transcribed mRNA catabolic process	BP	9	18	5342	30511	0.00162256	0.194456	Over	7	PH02Gene08324.t1,PH02Gene11442.t1,PH02Gene11443.t1,PH02Gene12528.t1,PH02Gene13116.t1,PH02Gene36027.t1,PH02Gene36031.t1,PH02Gene39513.t1,PH02Gene44274.t2
GO:0010033	response to organic substance	BP	42	153	5342	30511	0.00170362	0.194456	Over	4	PH02Gene02505.t1,PH02Gene04261.t1,PH02Gene05588.t1,PH02Gene07980.t2,PH02Gene08384.t1,PH02Gene09004.t1,PH02Gene13461.t1,PH02Gene16005.t1,PH02Gene16136.t1,PH02Gene16138.t1,PH02Gene19614.t1,PH02Gene20560.t1,PH02Gene22407.t1,PH02Gene22930.t1,PH02Gene23847.t2,PH02Gene27144.t1,PH02Gene28349.t1,PH02Gene28350.t1,PH02Gene32407.t1,PH02Gene32408.t1,PH02Gene32409.t1,PH02Gene32410.t1,PH02Gene32411.t1,PH02Gene…
GO:0006402	mRNA catabolic process	BP	11	26	5342	30511	0.00272359	0.26533	Over	6	PH02Gene08324.t1,PH02Gene11442.t1,PH02Gene11443.t1,PH02Gene12528.t1,PH02Gene13116.t1,PH02Gene26112.t1,PH02Gene36027.t1,PH02Gene36031.t1,PH02Gene36828.t1,PH02Gene39513.t1,PH02Gene44274.t2
GO:0006401	RNA catabolic process	BP	11	26	5342	30511	0.00272359	0.26533	Over	6	PH02Gene08324.t1,PH02Gene11442.t1,PH02Gene11443.t1,PH02Gene12528.t1,PH02Gene13116.t1,PH02Gene26112.t1,PH02Gene36027.t1,PH02Gene36031.t1,PH02Gene36828.t1,PH02Gene39513.t1,PH02Gene44274.t2
GO:0065009	regulation of molecular function	BP	18	53	5342	30511	0.00294143	0.26533	Over	3	PH02Gene08324.t1,PH02Gene11442.t1,PH02Gene11443.t1,PH02Gene12777.t1,PH02Gene20932.t1,PH02Gene28531.t1,PH02Gene28915.t1,PH02Gene32394.t1,PH02Gene36027.t1,PH02Gene36031.t1,PH02Gene37942.t1,PH02Gene38988.t1,PH02Gene42696.t1,PH02Gene45246.t1,PH02Gene45744.t1,PH02Gene45745.t1,PH02Gene45746.t1,PH02Gene49841.t1
GO:0019439	aromatic compound catabolic process	BP	19	57	5342	30511	0.00295599	0.26533	Over	5	PH02Gene05367.t1,PH02Gene05400.t4,PH02Gene08324.t1,PH02Gene11213.t1,PH02Gene11442.t1,PH02Gene11443.t1,PH02Gene12528.t1,PH02Gene12892.t1,PH02Gene13116.t1,PH02Gene23026.t1,PH02Gene24022.t1,PH02Gene26112.t1,PH02Gene36027.t1,PH02Gene36031.t1,PH02Gene36828.t1,PH02Gene36886.t1,PH02Gene39434.t1,PH02Gene39513.t1,PH02Gene44274.t2
GO:0004834	tryptophan synthase activity	MF	7	13	5342	30511	0.00321008	0.26533	Over	6	PH02Gene06738.t1,PH02Gene06739.t1,PH02Gene10139.t1,PH02Gene15732.t1,PH02Gene23711.t1,PH02Gene39438.t1,PH02Gene43352.t1
GO:0042742	defense response to bacterium	BP	7	13	5342	30511	0.00321008	0.26533	Over	5	PH02Gene31785.t1,PH02Gene31786.t1,PH02Gene31788.t1,PH02Gene31790.t1,PH02Gene31791.t1,PH02Gene41485.t1,PH02Gene47779.t1
GO:0009617	response to bacterium	BP	7	13	5342	30511	0.00321008	0.26533	Over	4	PH02Gene31785.t1,PH02Gene31786.t1,PH02Gene31788.t1,PH02Gene31790.t1,PH02Gene31791.t1,PH02Gene41485.t1,PH02Gene47779.t1
GO:0043085	positive regulation of catalytic activity	BP	9	20	5342	30511	0.00400956	0.310029	Over	5	PH02Gene08324.t1,PH02Gene11442.t1,PH02Gene11443.t1,PH02Gene12777.t1,PH02Gene20932.t1,PH02Gene32394.t1,PH02Gene36027.t1,PH02Gene36031.t1,PH02Gene49841.t1
GO:0044093	positive regulation of molecular function	BP	9	20	5342	30511	0.00400956	0.310029	Over	4	PH02Gene08324.t1,PH02Gene11442.t1,PH02Gene11443.t1,PH02Gene12777.t1,PH02Gene20932.t1,PH02Gene32394.t1,PH02Gene36027.t1,PH02Gene36031.t1,PH02Gene49841.t1
GO:0007015	actin filament organization	BP	21	67	5342	30511	0.00477042	0.346506	Over	5	PH02Gene08372.t1,PH02Gene10362.t1,PH02Gene13083.t1,PH02Gene13463.t1,PH02Gene17338.t1,PH02Gene20338.t1,PH02Gene21045.t1,PH02Gene21103.t1,PH02Gene25820.t1,PH02Gene28925.t1,PH02Gene30096.t1,PH02Gene31375.t1,PH02Gene31524.t1,PH02Gene32408.t1,PH02Gene39107.t1,PH02Gene41863.t2,PH02Gene42523.t1,PH02Gene43911.t1,PH02Gene47015.t1,PH02Gene47943.t1,PH02Gene49008.t1
GO:0051017	actin filament bundle assembly	BP	5	8	5342	30511	0.00574826	0.382738	Over	6	PH02Gene21045.t1,PH02Gene25820.t1,PH02Gene30096.t1,PH02Gene31375.t1,PH02Gene41863.t2
GO:0061572	actin filament bundle organization	BP	5	8	5342	30511	0.00574826	0.382738	Over	6	PH02Gene21045.t1,PH02Gene25820.t1,PH02Gene30096.t1,PH02Gene31375.t1,PH02Gene41863.t2
GO:0044270	cellular nitrogen compound catabolic process	BP	18	56	5342	30511	0.00676241	0.426566	Over	5	PH02Gene05367.t1,PH02Gene08324.t1,PH02Gene11213.t1,PH02Gene11442.t1,PH02Gene11443.t1,PH02Gene12528.t1,PH02Gene12892.t1,PH02Gene13116.t1,PH02Gene23026.t1,PH02Gene24022.t1,PH02Gene26112.t1,PH02Gene36027.t1,PH02Gene36031.t1,PH02Gene36828.t1,PH02Gene36886.t1,PH02Gene39434.t1,PH02Gene39513.t1,PH02Gene44274.t2
GO:0009733	response to auxin	BP	24	82	5342	30511	0.00780557	0.479742	Over	5	PH02Gene02505.t1,PH02Gene13461.t1,PH02Gene16136.t1,PH02Gene16138.t1,PH02Gene19614.t1,PH02Gene28349.t1,PH02Gene28350.t1,PH02Gene32407.t1,PH02Gene32408.t1,PH02Gene32409.t1,PH02Gene32410.t1,PH02Gene32411.t1,PH02Gene34337.t1,PH02Gene39689.t1,PH02Gene41953.t1,PH02Gene43999.t1,PH02Gene44041.t1,PH02Gene45912.t1,PH02Gene45913.t1,PH02Gene45914.t1,PH02Gene45915.t1,PH02Gene45916.t1,PH02Gene48832.t1,PH02Gene…
GO:0030151	molybdenum ion binding	MF	7	15	5342	30511	0.00869813	0.521236	Over	7	PH02Gene02498.t1,PH02Gene09328.t1,PH02Gene09329.t2,PH02Gene09330.t1,PH02Gene25795.t1,PH02Gene34331.t1,PH02Gene38698.t1
GO:0005337	nucleoside transmembrane transporter activity	MF	6	12	5342	30511	0.0101212	0.577172	Over	5	PH02Gene07017.t1,PH02Gene07018.t1,PH02Gene07019.t1,PH02Gene07020.t1,PH02Gene07021.t1,PH02Gene07022.t1
GO:0008171	O-methyltransferase activity	MF	19	62	5342	30511	0.0105488	0.577172	Over	6	PH02Gene02562.t1,PH02Gene05362.t1,PH02Gene07555.t1,PH02Gene07556.t1,PH02Gene07558.t1,PH02Gene07982.t1,PH02Gene07983.t1,PH02Gene07984.t1,PH02Gene07985.t1,PH02Gene07986.t1,PH02Gene07987.t2,PH02Gene12558.t1,PH02Gene15321.t1,PH02Gene19517.t1,PH02Gene22544.t1,PH02Gene26124.t1,PH02Gene39260.t1,PH02Gene39261.t1,PH02Gene39262.t1
GO:0000290	deadenylation-dependent decapping of nuclear-transcribed mRNA	BP	5	9	5342	30511	0.0110763	0.577172	Over	8	PH02Gene08324.t1,PH02Gene11442.t1,PH02Gene11443.t1,PH02Gene36027.t1,PH02Gene36031.t1
GO:0000288	nuclear-transcribed mRNA catabolic process, deadenylation-dependent decay	BP	5	9	5342	30511	0.0110763	0.577172	Over	8	PH02Gene08324.t1,PH02Gene11442.t1,PH02Gene11443.t1,PH02Gene36027.t1,PH02Gene36031.t1
GO:0110154	RNA decapping	BP	5	9	5342	30511	0.0110763	0.577172	Over	7	PH02Gene08324.t1,PH02Gene11442.t1,PH02Gene11443.t1,PH02Gene36027.t1,PH02Gene36031.t1
GO:0110156	methylguanosine-cap decapping	BP	5	9	5342	30511	0.0110763	0.577172	Over	8	PH02Gene08324.t1,PH02Gene11442.t1,PH02Gene11443.t1,PH02Gene36027.t1,PH02Gene36031.t1
GO:0033178	proton-transporting two-sector ATPase complex, catalytic domain	CC	16	50	5342	30511	0.011994	0.611696	Over	4	PH02Gene04217.t1,PH02Gene05542.t1,PH02Gene07660.t1,PH02Gene08671.t1,PH02Gene12750.t1,PH02Gene13115.t1,PH02Gene18420.t1,PH02Gene19251.t1,PH02Gene30212.t1,PH02Gene33124.t1,PH02Gene34336.t1,PH02Gene35658.t1,PH02Gene39712.t1,PH02Gene44275.t1,PH02Gene45127.t1,PH02Gene46347.t1
GO:0042221	response to chemical	BP	62	264	5342	30511	0.0129575	0.647064	Over	3	PH02Gene02505.t1,PH02Gene03334.t1,PH02Gene04261.t1,PH02Gene05588.t1,PH02Gene07213.t1,PH02Gene07980.t2,PH02Gene08335.t1,PH02Gene08348.t3,PH02Gene08384.t1,PH02Gene09004.t1,PH02Gene10115.t1,PH02Gene10350.t1,PH02Gene10877.t1,PH02Gene13412.t1,PH02Gene13461.t1,PH02Gene16005.t1,PH02Gene16136.t1,PH02Gene16138.t1,PH02Gene18414.t1,PH02Gene18415.t1,PH02Gene19614.t1,PH02Gene20560.t1,PH02Gene21300.t1,PH02Gene…
GO:0016758	transferase activity, transferring hexosyl groups	MF	176	850	5342	30511	0.014604	0.700117	Over	5	PH02Gene02528.t1,PH02Gene02537.t1,PH02Gene02538.t1,PH02Gene02543.t1,PH02Gene02580.t1,PH02Gene03798.t1,PH02Gene03835.t1,PH02Gene03841.t1,PH02Gene04283.t1,PH02Gene05411.t1,PH02Gene05412.t1,PH02Gene05413.t1,PH02Gene05524.t1,PH02Gene05557.t1,PH02Gene06498.t1,PH02Gene06499.t1,PH02Gene07185.t1,PH02Gene07567.t1,PH02Gene07745.t1,PH02Gene08009.t1,PH02Gene08013.t1,PH02Gene08217.t1,PH02Gene08304.t1,PH02Gene…
GO:0004143	diacylglycerol kinase activity	MF	6	13	5342	30511	0.0160451	0.704821	Over	6	PH02Gene10048.t1,PH02Gene21246.t1,PH02Gene24037.t1,PH02Gene31641.t1,PH02Gene46447.t1,PH02Gene48602.t1
GO:0007205	protein kinase C-activating G protein-coupled receptor signaling pathway	BP	6	13	5342	30511	0.0160451	0.704821	Over	5	PH02Gene10048.t1,PH02Gene21246.t1,PH02Gene24037.t1,PH02Gene31641.t1,PH02Gene46447.t1,PH02Gene48602.t1
GO:0046961	proton-transporting ATPase activity, rotational mechanism	MF	11	31	5342	30511	0.0164664	0.704821	Over	7	PH02Gene04217.t1,PH02Gene05542.t1,PH02Gene07660.t1,PH02Gene08671.t1,PH02Gene12750.t1,PH02Gene13115.t1,PH02Gene19251.t1,PH02Gene33124.t1,PH02Gene39712.t1,PH02Gene44275.t1,PH02Gene45127.t1
GO:0019829	ATPase-coupled cation transmembrane transporter activity	MF	11	31	5342	30511	0.0164664	0.704821	Over	6	PH02Gene04217.t1,PH02Gene05542.t1,PH02Gene07660.t1,PH02Gene08671.t1,PH02Gene12750.t1,PH02Gene13115.t1,PH02Gene19251.t1,PH02Gene33124.t1,PH02Gene39712.t1,PH02Gene44275.t1,PH02Gene45127.t1
GO:0042625	ATPase-coupled ion transmembrane transporter activity	MF	11	31	5342	30511	0.0164664	0.704821	Over	6	PH02Gene04217.t1,PH02Gene05542.t1,PH02Gene07660.t1,PH02Gene08671.t1,PH02Gene12750.t1,PH02Gene13115.t1,PH02Gene19251.t1,PH02Gene33124.t1,PH02Gene39712.t1,PH02Gene44275.t1,PH02Gene45127.t1
GO:0044769	ATPase activity, coupled to transmembrane movement of ions, rotational mechanism	MF	11	31	5342	30511	0.0164664	0.704821	Over	7	PH02Gene04217.t1,PH02Gene05542.t1,PH02Gene07660.t1,PH02Gene08671.t1,PH02Gene12750.t1,PH02Gene13115.t1,PH02Gene19251.t1,PH02Gene33124.t1,PH02Gene39712.t1,PH02Gene44275.t1,PH02Gene45127.t1
GO:0046700	heterocycle catabolic process	BP	18	60	5342	30511	0.0173822	0.711302	Over	5	PH02Gene05367.t1,PH02Gene08324.t1,PH02Gene11213.t1,PH02Gene11442.t1,PH02Gene11443.t1,PH02Gene12528.t1,PH02Gene12892.t1,PH02Gene13116.t1,PH02Gene23026.t1,PH02Gene24022.t1,PH02Gene26112.t1,PH02Gene36027.t1,PH02Gene36031.t1,PH02Gene36828.t1,PH02Gene36886.t1,PH02Gene39434.t1,PH02Gene39513.t1,PH02Gene44274.t2
GO:0016743	carboxyl- or carbamoyltransferase activity	MF	3	4	5342	30511	0.0186421	0.711302	Over	5	PH02Gene28354.t1,PH02Gene37233.t1,PH02Gene46453.t1
GO:0042128	nitrate assimilation	BP	7	17	5342	30511	0.0190425	0.711302	Over	5	PH02Gene02498.t1,PH02Gene16460.t1,PH02Gene25795.t1,PH02Gene26687.t1,PH02Gene37820.t1,PH02Gene38698.t1,PH02Gene46589.t1
GO:0042126	nitrate metabolic process	BP	7	17	5342	30511	0.0190425	0.711302	Over	5	PH02Gene02498.t1,PH02Gene16460.t1,PH02Gene25795.t1,PH02Gene26687.t1,PH02Gene37820.t1,PH02Gene38698.t1,PH02Gene46589.t1
GO:2001057	reactive nitrogen species metabolic process	BP	7	17	5342	30511	0.0190425	0.711302	Over	4	PH02Gene02498.t1,PH02Gene16460.t1,PH02Gene25795.t1,PH02Gene26687.t1,PH02Gene37820.t1,PH02Gene38698.t1,PH02Gene46589.t1
GO:0016762	xyloglucan:xyloglucosyl transferase activity	MF	15	48	5342	30511	0.0205014	0.711302	Over	7	PH02Gene03798.t1,PH02Gene05411.t1,PH02Gene05412.t1,PH02Gene05413.t1,PH02Gene21323.t1,PH02Gene24049.t1,PH02Gene25810.t1,PH02Gene25811.t1,PH02Gene25817.t1,PH02Gene25818.t1,PH02Gene31368.t1,PH02Gene31373.t1,PH02Gene31722.t1,PH02Gene38858.t1,PH02Gene43928.t1
GO:0048046	apoplast	CC	15	48	5342	30511	0.0205014	0.711302	Over	4	PH02Gene03798.t1,PH02Gene05411.t1,PH02Gene05412.t1,PH02Gene05413.t1,PH02Gene21323.t1,PH02Gene24049.t1,PH02Gene25810.t1,PH02Gene25811.t1,PH02Gene25817.t1,PH02Gene25818.t1,PH02Gene31368.t1,PH02Gene31373.t1,PH02Gene31722.t1,PH02Gene38858.t1,PH02Gene43928.t1
GO:0008154	actin polymerization or depolymerization	BP	15	48	5342	30511	0.0205014	0.711302	Over	6	PH02Gene08372.t1,PH02Gene10362.t1,PH02Gene13083.t1,PH02Gene13463.t1,PH02Gene17338.t1,PH02Gene20338.t1,PH02Gene21103.t1,PH02Gene28925.t1,PH02Gene31524.t1,PH02Gene32408.t1,PH02Gene39107.t1,PH02Gene42523.t1,PH02Gene43911.t1,PH02Gene47015.t1,PH02Gene49008.t1
GO:0034655	nucleobase-containing compound catabolic process	BP	14	44	5342	30511	0.0213941	0.711302	Over	5	PH02Gene05367.t1,PH02Gene08324.t1,PH02Gene11442.t1,PH02Gene11443.t1,PH02Gene12528.t1,PH02Gene12892.t1,PH02Gene13116.t1,PH02Gene24022.t1,PH02Gene26112.t1,PH02Gene36027.t1,PH02Gene36031.t1,PH02Gene36828.t1,PH02Gene39513.t1,PH02Gene44274.t2
GO:1901361	organic cyclic compound catabolic process	BP	18	61	5342	30511	0.0214517	0.711302	Over	5	PH02Gene05367.t1,PH02Gene08324.t1,PH02Gene11213.t1,PH02Gene11442.t1,PH02Gene11443.t1,PH02Gene12528.t1,PH02Gene12892.t1,PH02Gene13116.t1,PH02Gene23026.t1,PH02Gene24022.t1,PH02Gene26112.t1,PH02Gene36027.t1,PH02Gene36031.t1,PH02Gene36828.t1,PH02Gene36886.t1,PH02Gene39434.t1,PH02Gene39513.t1,PH02Gene44274.t2
GO:0009055	electron transfer activity	MF	57	245	5342	30511	0.0216625	0.711302	Over	4	PH02Gene01551.t1,PH02Gene03831.t2,PH02Gene04210.t1,PH02Gene04256.t1,PH02Gene06696.t1,PH02Gene06698.t1,PH02Gene06699.t1,PH02Gene06708.t1,PH02Gene08308.t1,PH02Gene08316.t1,PH02Gene08389.t1,PH02Gene08392.t1,PH02Gene08697.t1,PH02Gene09299.t1,PH02Gene13098.t1,PH02Gene13912.t1,PH02Gene14671.t1,PH02Gene16143.t1,PH02Gene16441.t1,PH02Gene16893.t1,PH02Gene19873.t1,PH02Gene20180.t1,PH02Gene22416.t1,PH02Gene…
GO:0003779	actin binding	MF	20	70	5342	30511	0.0225547	0.714546	Over	5	PH02Gene08032.t1,PH02Gene10362.t1,PH02Gene12454.t1,PH02Gene13083.t1,PH02Gene13463.t1,PH02Gene20338.t1,PH02Gene21045.t1,PH02Gene24041.t1,PH02Gene24125.t1,PH02Gene24835.t1,PH02Gene25820.t1,PH02Gene30096.t1,PH02Gene31375.t1,PH02Gene31524.t1,PH02Gene32408.t1,PH02Gene39107.t1,PH02Gene41863.t2,PH02Gene42523.t1,PH02Gene43911.t1,PH02Gene47943.t1
GO:0031625	ubiquitin protein ligase binding	MF	11	32	5342	30511	0.0226556	0.714546	Over	6	PH02Gene06679.t1,PH02Gene15957.t1,PH02Gene30110.t1,PH02Gene33010.t1,PH02Gene33012.t1,PH02Gene33013.t1,PH02Gene33016.t1,PH02Gene33017.t1,PH02Gene33018.t1,PH02Gene47090.t1,PH02Gene48312.t1
GO:0044389	ubiquitin-like protein ligase binding	MF	11	32	5342	30511	0.0226556	0.714546	Over	5	PH02Gene06679.t1,PH02Gene15957.t1,PH02Gene30110.t1,PH02Gene33010.t1,PH02Gene33012.t1,PH02Gene33013.t1,PH02Gene33016.t1,PH02Gene33017.t1,PH02Gene33018.t1,PH02Gene47090.t1,PH02Gene48312.t1
GO:0005319	lipid transporter activity	MF	6	14	5342	30511	0.0239871	0.746717	Over	3	PH02Gene09532.t1,PH02Gene13090.t1,PH02Gene13091.t1,PH02Gene13909.t1,PH02Gene30060.t1,PH02Gene36826.t1
GO:0030029	actin filament-based process	BP	21	75	5342	30511	0.0249851	0.757112	Over	3	PH02Gene08372.t1,PH02Gene10362.t1,PH02Gene13083.t1,PH02Gene13463.t1,PH02Gene17338.t1,PH02Gene20338.t1,PH02Gene21045.t1,PH02Gene21103.t1,PH02Gene25820.t1,PH02Gene28925.t1,PH02Gene30096.t1,PH02Gene31375.t1,PH02Gene31524.t1,PH02Gene32408.t1,PH02Gene39107.t1,PH02Gene41863.t2,PH02Gene42523.t1,PH02Gene43911.t1,PH02Gene47015.t1,PH02Gene47943.t1,PH02Gene49008.t1
GO:0030036	actin cytoskeleton organization	BP	21	75	5342	30511	0.0249851	0.757112	Over	4	PH02Gene08372.t1,PH02Gene10362.t1,PH02Gene13083.t1,PH02Gene13463.t1,PH02Gene17338.t1,PH02Gene20338.t1,PH02Gene21045.t1,PH02Gene21103.t1,PH02Gene25820.t1,PH02Gene28925.t1,PH02Gene30096.t1,PH02Gene31375.t1,PH02Gene31524.t1,PH02Gene32408.t1,PH02Gene39107.t1,PH02Gene41863.t2,PH02Gene42523.t1,PH02Gene43911.t1,PH02Gene47015.t1,PH02Gene47943.t1,PH02Gene49008.t1
GO:0006568	tryptophan metabolic process	BP	9	24	5342	30511	0.0259004	0.757112	Over	6	PH02Gene06738.t1,PH02Gene06739.t1,PH02Gene10139.t1,PH02Gene11213.t1,PH02Gene15732.t1,PH02Gene23711.t1,PH02Gene39438.t1,PH02Gene43352.t1,PH02Gene47173.t2
GO:0006586	indolalkylamine metabolic process	BP	9	24	5342	30511	0.0259004	0.757112	Over	6	PH02Gene06738.t1,PH02Gene06739.t1,PH02Gene10139.t1,PH02Gene11213.t1,PH02Gene15732.t1,PH02Gene23711.t1,PH02Gene39438.t1,PH02Gene43352.t1,PH02Gene47173.t2
GO:0042430	indole-containing compound metabolic process	BP	9	24	5342	30511	0.0259004	0.757112	Over	5	PH02Gene06738.t1,PH02Gene06739.t1,PH02Gene10139.t1,PH02Gene11213.t1,PH02Gene15732.t1,PH02Gene23711.t1,PH02Gene39438.t1,PH02Gene43352.t1,PH02Gene47173.t2
GO:0005484	SNAP receptor activity	MF	7	18	5342	30511	0.0265473	0.757546	Over	5	PH02Gene03759.t1,PH02Gene18418.t1,PH02Gene26122.t1,PH02Gene38860.t1,PH02Gene43925.t1,PH02Gene46128.t1,PH02Gene46413.t1
GO:0046835	carbohydrate phosphorylation	BP	7	18	5342	30511	0.0265473	0.757546	Over	5	PH02Gene08025.t1,PH02Gene08187.t1,PH02Gene12548.t1,PH02Gene12655.t1,PH02Gene24831.t1,PH02Gene37835.t1,PH02Gene46796.t1
GO:0019899	enzyme binding	MF	30	117	5342	30511	0.0280007	0.781947	Over	4	PH02Gene03762.t1,PH02Gene04279.t1,PH02Gene06679.t1,PH02Gene06990.t1,PH02Gene09308.t1,PH02Gene15957.t1,PH02Gene19088.t1,PH02Gene21304.t1,PH02Gene22750.t1,PH02Gene23851.t1,PH02Gene27945.t1,PH02Gene28137.t1,PH02Gene28531.t1,PH02Gene28915.t1,PH02Gene30110.t1,PH02Gene33010.t1,PH02Gene33012.t1,PH02Gene33013.t1,PH02Gene33016.t1,PH02Gene33017.t1,PH02Gene33018.t1,PH02Gene38988.t1,PH02Gene42696.t1,PH02Gene…
GO:0017025	TBP-class protein binding	MF	5	11	5342	30511	0.0298686	0.789974	Over	6	PH02Gene12164.t1,PH02Gene31527.t1,PH02Gene33827.t1,PH02Gene34889.t1,PH02Gene41258.t1
GO:0006665	sphingolipid metabolic process	BP	5	11	5342	30511	0.0298686	0.789974	Over	5	PH02Gene06843.t1,PH02Gene19183.t1,PH02Gene36111.t1,PH02Gene45623.t1,PH02Gene48533.t1
GO:0008134	transcription factor binding	MF	5	11	5342	30511	0.0298686	0.789974	Over	4	PH02Gene12164.t1,PH02Gene31527.t1,PH02Gene33827.t1,PH02Gene34889.t1,PH02Gene41258.t1
GO:0140296	general transcription initiation factor binding	MF	5	11	5342	30511	0.0298686	0.789974	Over	5	PH02Gene12164.t1,PH02Gene31527.t1,PH02Gene33827.t1,PH02Gene34889.t1,PH02Gene41258.t1
GO:0030042	actin filament depolymerization	BP	11	33	5342	30511	0.0304498	0.789974	Over	7	PH02Gene10362.t1,PH02Gene13083.t1,PH02Gene13463.t1,PH02Gene20338.t1,PH02Gene28925.t1,PH02Gene31524.t1,PH02Gene32408.t1,PH02Gene39107.t1,PH02Gene42523.t1,PH02Gene43911.t1,PH02Gene47015.t1
GO:0051261	protein depolymerization	BP	11	33	5342	30511	0.0304498	0.789974	Over	8	PH02Gene10362.t1,PH02Gene13083.t1,PH02Gene13463.t1,PH02Gene20338.t1,PH02Gene28925.t1,PH02Gene31524.t1,PH02Gene32408.t1,PH02Gene39107.t1,PH02Gene42523.t1,PH02Gene43911.t1,PH02Gene47015.t1
GO:0000221	vacuolar proton-transporting V-type ATPase, V1 domain	CC	2	2	5342	30511	0.0306498	0.789974	Over	6	PH02Gene08671.t1,PH02Gene45127.t1
GO:0016992	lipoate synthase activity	MF	6	15	5342	30511	0.0341798	0.837849	Over	6	PH02Gene08489.t2,PH02Gene16921.t1,PH02Gene37456.t1,PH02Gene39683.t1,PH02Gene39926.t1,PH02Gene40749.t1
GO:0071941	nitrogen cycle metabolic process	BP	7	19	5342	30511	0.0358349	0.837849	Over	4	PH02Gene02498.t1,PH02Gene16460.t1,PH02Gene25795.t1,PH02Gene26687.t1,PH02Gene37820.t1,PH02Gene38698.t1,PH02Gene46589.t1
GO:0006996	organelle organization	BP	98	460	5342	30511	0.0360154	0.837849	Over	5	PH02Gene01458.t1,PH02Gene02559.t1,PH02Gene03778.t1,PH02Gene04305.t1,PH02Gene04859.t1,PH02Gene05364.t1,PH02Gene05583.t1,PH02Gene06496.t1,PH02Gene06749.t1,PH02Gene06837.t1,PH02Gene08372.t1,PH02Gene08375.t1,PH02Gene10362.t1,PH02Gene10378.t2,PH02Gene12454.t1,PH02Gene12555.t1,PH02Gene12656.t2,PH02Gene12768.t1,PH02Gene12777.t1,PH02Gene12880.t1,PH02Gene12888.t2,PH02Gene13083.t1,PH02Gene13463.t1,PH02Gene…
GO:0005506	iron ion binding	MF	127	613	5342	30511	0.039545	0.837849	Over	7	PH02Gene02980.t1,PH02Gene02989.t1,PH02Gene03328.t1,PH02Gene03757.t1,PH02Gene04214.t1,PH02Gene04273.t1,PH02Gene04946.t1,PH02Gene05400.t4,PH02Gene05424.t1,PH02Gene05550.t1,PH02Gene05568.t1,PH02Gene06815.t1,PH02Gene06841.t2,PH02Gene06975.t1,PH02Gene07657.t1,PH02Gene08221.t1,PH02Gene08244.t1,PH02Gene08318.t1,PH02Gene08382.t1,PH02Gene09307.t1,PH02Gene10133.t1,PH02Gene10342.t1,PH02Gene10343.t1,PH02Gene…
GO:0015940	pantothenate biosynthetic process	BP	3	5	5342	30511	0.0405496	0.837849	Over	6	PH02Gene08397.t1,PH02Gene10878.t2,PH02Gene12877.t1
GO:1990316	Atg1/ULK1 kinase complex	CC	3	5	5342	30511	0.0405496	0.837849	Over	4	PH02Gene11471.t1,PH02Gene29317.t1,PH02Gene39685.t1
GO:0000439	transcription factor TFIIH core complex	CC	3	5	5342	30511	0.0405496	0.837849	Over	5	PH02Gene12560.t1,PH02Gene26902.t1,PH02Gene43765.t1
GO:0015939	pantothenate metabolic process	BP	3	5	5342	30511	0.0405496	0.837849	Over	5	PH02Gene08397.t1,PH02Gene10878.t2,PH02Gene12877.t1
GO:1902554	serine/threonine protein kinase complex	CC	3	5	5342	30511	0.0405496	0.837849	Over	7	PH02Gene11471.t1,PH02Gene29317.t1,PH02Gene39685.t1
GO:1902911	protein kinase complex	CC	3	5	5342	30511	0.0405496	0.837849	Over	6	PH02Gene11471.t1,PH02Gene29317.t1,PH02Gene39685.t1
GO:0051536	iron-sulfur cluster binding	MF	28	111	5342	30511	0.0435822	0.837849	Over	4	PH02Gene02530.t1,PH02Gene05400.t4,PH02Gene05424.t1,PH02Gene06696.t1,PH02Gene06841.t2,PH02Gene07024.t1,PH02Gene08316.t1,PH02Gene08489.t2,PH02Gene13098.t1,PH02Gene16143.t1,PH02Gene16921.t1,PH02Gene21229.t1,PH02Gene24200.t1,PH02Gene26121.t1,PH02Gene30079.t1,PH02Gene30531.t2,PH02Gene30643.t1,PH02Gene31796.t2,PH02Gene32076.t1,PH02Gene34649.t1,PH02Gene35798.t1,PH02Gene37456.t1,PH02Gene39683.t1,PH02Gene…
GO:0051540	metal cluster binding	MF	28	111	5342	30511	0.0435822	0.837849	Over	3	PH02Gene02530.t1,PH02Gene05400.t4,PH02Gene05424.t1,PH02Gene06696.t1,PH02Gene06841.t2,PH02Gene07024.t1,PH02Gene08316.t1,PH02Gene08489.t2,PH02Gene13098.t1,PH02Gene16143.t1,PH02Gene16921.t1,PH02Gene21229.t1,PH02Gene24200.t1,PH02Gene26121.t1,PH02Gene30079.t1,PH02Gene30531.t2,PH02Gene30643.t1,PH02Gene31796.t2,PH02Gene32076.t1,PH02Gene34649.t1,PH02Gene35798.t1,PH02Gene37456.t1,PH02Gene39683.t1,PH02Gene…
GO:0006024	glycosaminoglycan biosynthetic process	BP	5	12	5342	30511	0.0439739	0.837849	Over	7	PH02Gene06483.t1,PH02Gene08682.t1,PH02Gene12885.t1,PH02Gene25152.t1,PH02Gene31444.t1
GO:0015012	heparan sulfate proteoglycan biosynthetic process	BP	5	12	5342	30511	0.0439739	0.837849	Over	8	PH02Gene06483.t1,PH02Gene08682.t1,PH02Gene12885.t1,PH02Gene25152.t1,PH02Gene31444.t1
GO:0006023	aminoglycan biosynthetic process	BP	5	12	5342	30511	0.0439739	0.837849	Over	6	PH02Gene06483.t1,PH02Gene08682.t1,PH02Gene12885.t1,PH02Gene25152.t1,PH02Gene31444.t1
GO:0030203	glycosaminoglycan metabolic process	BP	5	12	5342	30511	0.0439739	0.837849	Over	6	PH02Gene06483.t1,PH02Gene08682.t1,PH02Gene12885.t1,PH02Gene25152.t1,PH02Gene31444.t1
GO:0006029	proteoglycan metabolic process	BP	5	12	5342	30511	0.0439739	0.837849	Over	6	PH02Gene06483.t1,PH02Gene08682.t1,PH02Gene12885.t1,PH02Gene25152.t1,PH02Gene31444.t1
GO:0030166	proteoglycan biosynthetic process	BP	5	12	5342	30511	0.0439739	0.837849	Over	7	PH02Gene06483.t1,PH02Gene08682.t1,PH02Gene12885.t1,PH02Gene25152.t1,PH02Gene31444.t1
GO:0030201	heparan sulfate proteoglycan metabolic process	BP	5	12	5342	30511	0.0439739	0.837849	Over	7	PH02Gene06483.t1,PH02Gene08682.t1,PH02Gene12885.t1,PH02Gene25152.t1,PH02Gene31444.t1
GO:0015629	actin cytoskeleton	CC	20	74	5342	30511	0.045064	0.837849	Over	6	PH02Gene07000.t2,PH02Gene08372.t1,PH02Gene10362.t1,PH02Gene13083.t1,PH02Gene13463.t1,PH02Gene17338.t1,PH02Gene20338.t1,PH02Gene21103.t1,PH02Gene28925.t1,PH02Gene31524.t1,PH02Gene32408.t1,PH02Gene32413.t1,PH02Gene33576.t1,PH02Gene39107.t1,PH02Gene42523.t1,PH02Gene43911.t1,PH02Gene45415.t1,PH02Gene45909.t1,PH02Gene47015.t1,PH02Gene49008.t1
GO:0005991	trehalose metabolic process	BP	20	74	5342	30511	0.045064	0.837849	Over	6	PH02Gene01541.t1,PH02Gene06477.t1,PH02Gene07994.t1,PH02Gene07997.t1,PH02Gene08033.t1,PH02Gene10363.t1,PH02Gene10364.t1,PH02Gene10365.t1,PH02Gene13087.t1,PH02Gene13410.t1,PH02Gene13757.t1,PH02Gene13763.t1,PH02Gene20325.t1,PH02Gene21122.t1,PH02Gene21236.t1,PH02Gene22525.t1,PH02Gene28526.t1,PH02Gene33828.t1,PH02Gene39417.t1,PH02Gene42692.t1
GO:0065007	biological regulation	BP	568	3015	5342	30511	0.0454944	0.837849	Over	2	PH02Gene01551.t1,PH02Gene02489.t1,PH02Gene02501.t1,PH02Gene02513.t1,PH02Gene02526.t1,PH02Gene02544.t1,PH02Gene02550.t1,PH02Gene02567.t2,PH02Gene03321.t2,PH02Gene03325.t1,PH02Gene03336.t1,PH02Gene03337.t1,PH02Gene03768.t1,PH02Gene03781.t1,PH02Gene03784.t2,PH02Gene03786.t1,PH02Gene04190.t1,PH02Gene04205.t1,PH02Gene04207.t1,PH02Gene04216.t2,PH02Gene04225.t1,PH02Gene04232.t1,PH02Gene04244.t1,PH02Gene…
GO:0004177	aminopeptidase activity	MF	6	16	5342	30511	0.0467936	0.837849	Over	7	PH02Gene06881.t1,PH02Gene12762.t1,PH02Gene41045.t1,PH02Gene44306.t1,PH02Gene49824.t1,PH02Gene50447.t1
GO:0001678	cellular glucose homeostasis	BP	6	16	5342	30511	0.0467936	0.837849	Over	5	PH02Gene08025.t1,PH02Gene08187.t1,PH02Gene12548.t1,PH02Gene12655.t1,PH02Gene24831.t1,PH02Gene46796.t1
GO:0004396	hexokinase activity	MF	6	16	5342	30511	0.0467936	0.837849	Over	6	PH02Gene08025.t1,PH02Gene08187.t1,PH02Gene12548.t1,PH02Gene12655.t1,PH02Gene24831.t1,PH02Gene46796.t1
GO:0005536	glucose binding	MF	6	16	5342	30511	0.0467936	0.837849	Over	5	PH02Gene08025.t1,PH02Gene08187.t1,PH02Gene12548.t1,PH02Gene12655.t1,PH02Gene24831.t1,PH02Gene46796.t1
GO:0009107	lipoate biosynthetic process	BP	6	16	5342	30511	0.0467936	0.837849	Over	6	PH02Gene08489.t2,PH02Gene16921.t1,PH02Gene37456.t1,PH02Gene39683.t1,PH02Gene39926.t1,PH02Gene40749.t1
GO:0031461	cullin-RING ubiquitin ligase complex	CC	6	16	5342	30511	0.0467936	0.837849	Over	4	PH02Gene30110.t1,PH02Gene33010.t1,PH02Gene33013.t1,PH02Gene33017.t1,PH02Gene38791.t1,PH02Gene40385.t1
GO:0033500	carbohydrate homeostasis	BP	6	16	5342	30511	0.0467936	0.837849	Over	6	PH02Gene08025.t1,PH02Gene08187.t1,PH02Gene12548.t1,PH02Gene12655.t1,PH02Gene24831.t1,PH02Gene46796.t1
GO:0042593	glucose homeostasis	BP	6	16	5342	30511	0.0467936	0.837849	Over	7	PH02Gene08025.t1,PH02Gene08187.t1,PH02Gene12548.t1,PH02Gene12655.t1,PH02Gene24831.t1,PH02Gene46796.t1
GO:0009106	lipoate metabolic process	BP	6	16	5342	30511	0.0467936	0.837849	Over	5	PH02Gene08489.t2,PH02Gene16921.t1,PH02Gene37456.t1,PH02Gene39683.t1,PH02Gene39926.t1,PH02Gene40749.t1
GO:0044262	cellular carbohydrate metabolic process	BP	77	356	5342	30511	0.0468384	0.837849	Over	4	PH02Gene01541.t1,PH02Gene02580.t1,PH02Gene03798.t1,PH02Gene05411.t1,PH02Gene05412.t1,PH02Gene05413.t1,PH02Gene06477.t1,PH02Gene07994.t1,PH02Gene07997.t1,PH02Gene08025.t1,PH02Gene08033.t1,PH02Gene08187.t1,PH02Gene08325.t1,PH02Gene08674.t1,PH02Gene10363.t1,PH02Gene10364.t1,PH02Gene10365.t1,PH02Gene11187.t3,PH02Gene12473.t1,PH02Gene12545.t1,PH02Gene12548.t1,PH02Gene12655.t1,PH02Gene13087.t1,PH02Gene…
GO:0015299	solute:proton antiporter activity	MF	17	61	5342	30511	0.0496815	0.869244	Over	7	PH02Gene01560.t1,PH02Gene05555.t1,PH02Gene07541.t1,PH02Gene08672.t1,PH02Gene12529.t1,PH02Gene16132.t1,PH02Gene19866.t1,PH02Gene23681.t1,PH02Gene24508.t1,PH02Gene30966.t1,PH02Gene33022.t1,PH02Gene33181.t1,PH02Gene38838.t1,PH02Gene40814.t1,PH02Gene43998.t1,PH02Gene47256.t1,PH02Gene50370.t1
GO:0015298	solute:cation antiporter activity	MF	17	61	5342	30511	0.0496815	0.869244	Over	6	PH02Gene01560.t1,PH02Gene05555.t1,PH02Gene07541.t1,PH02Gene08672.t1,PH02Gene12529.t1,PH02Gene16132.t1,PH02Gene19866.t1,PH02Gene23681.t1,PH02Gene24508.t1,PH02Gene30966.t1,PH02Gene33022.t1,PH02Gene33181.t1,PH02Gene38838.t1,PH02Gene40814.t1,PH02Gene43998.t1,PH02Gene47256.t1,PH02Gene50370.t1
†x1 and x2 are the observed number of genes-of-interest and reference genes in a given GO category, respectively. Whereas n is the total number of genes-of-interest, N is the total number of reference genes.
†† the p-value was calculated by one-sided Fisher's exact test, and the corrected p-value was adjusted by Benjamini-Hochberg method.

## Sheet: Supplementary Data 9
Supplementary Data 9. 15 long continuous heterozygous SNPs clustered regions of low frequency (low-LCHRs) detected in the moso bamboo population.
Chr.	Start	End	Gene number	Genes
7	45800001	51400000	236	PH02Gene01427.t1;PH02Gene01426.t1;PH02Gene01425.t1;PH02Gene01424.t1;PH02Gene01423.t1;PH02Gene01422.t1;PH02Gene01421.t1;PH02Gene01420.t1;PH02Gene01419.t1;PH02Gene01418.t1;PH02Gene01417.t1;PH02Gene01416.t1;PH02Gene01415.t2;PH02Gene01414.t1;PH02Gene01413.t1;PH02Gene01412.t1;PH02Gene01411.t1;PH02Gene01410.t1;PH02Gene01409.t1;PH02Gene01408.t1;PH02Gene01407.t1;PH02Gene01406.t1;PH02Gene01405.t1;PH02Gene…
13	65400001	71000000	154	PH02Gene27507.t1;PH02Gene27508.t1;PH02Gene27509.t1;PH02Gene27510.t1;PH02Gene27511.t1;PH02Gene27512.t1;PH02Gene27513.t1;PH02Gene27514.t1;PH02Gene27515.t1;PH02Gene45944.t4;PH02Gene45945.t1;PH02Gene45946.t1;PH02Gene45947.t2;PH02Gene45948.t1;PH02Gene15417.t1;PH02Gene15416.t1;PH02Gene15415.t1;PH02Gene15414.t1;PH02Gene15413.t1;PH02Gene15412.t1;PH02Gene15411.t1;PH02Gene15410.t1;PH02Gene15409.t1;PH02Gene…
13	128200001	134000000	237	PH02Gene14875.t1;PH02Gene14876.t1;PH02Gene14877.t1;PH02Gene14878.t1;PH02Gene14879.t2;PH02Gene14880.t1;PH02Gene14881.t1;PH02Gene14882.t1;PH02Gene14883.t1;PH02Gene14884.t1;PH02Gene14885.t1;PH02Gene14886.t1;PH02Gene14887.t1;PH02Gene14888.t1;PH02Gene14889.t1;PH02Gene35733.t1;PH02Gene35732.t1;PH02Gene35731.t1;PH02Gene35730.t1;PH02Gene35729.t1;PH02Gene35728.t1;PH02Gene35727.t1;PH02Gene35726.t2;PH02Gene…
14	32400001	38000000	189	PH02Gene23157.t1;PH02Gene23158.t1;PH02Gene23159.t1;PH02Gene33199.t1;PH02Gene33200.t1;PH02Gene33201.t1;PH02Gene33202.t1;PH02Gene33203.t1;PH02Gene33204.t1;PH02Gene33205.t1;PH02Gene48025.t1;PH02Gene48024.t1;PH02Gene22153.t1;PH02Gene22154.t1;PH02Gene22155.t1;PH02Gene22156.t1;PH02Gene22157.t1;PH02Gene22158.t1;PH02Gene22159.t2;PH02Gene22160.t1;PH02Gene22161.t1;PH02Gene22162.t1;PH02Gene22163.t1;PH02Gene…
14	66000001	83200000	679	PH02Gene03724.t1;PH02Gene03723.t1;PH02Gene03722.t1;PH02Gene03721.t1;PH02Gene03720.t1;PH02Gene03719.t1;PH02Gene03718.t1;PH02Gene03717.t1;PH02Gene03716.t1;PH02Gene03715.t1;PH02Gene03714.t1;PH02Gene03713.t1;PH02Gene03712.t1;PH02Gene03711.t1;PH02Gene03710.t1;PH02Gene03709.t1;PH02Gene03708.t1;PH02Gene03707.t1;PH02Gene03706.t1;PH02Gene03705.t1;PH02Gene03704.t1;PH02Gene03703.t1;PH02Gene03702.t1;PH02Gene…
15	47000001	57800000	438	PH02Gene18120.t1;PH02Gene18119.t1;PH02Gene18118.t1;PH02Gene18117.t1;PH02Gene18116.t2;PH02Gene18115.t1;PH02Gene18114.t1;PH02Gene18113.t1;PH02Gene18112.t1;PH02Gene18111.t1;PH02Gene18110.t1;PH02Gene18109.t1;PH02Gene18108.t2;PH02Gene18107.t1;PH02Gene18106.t1;PH02Gene18105.t1;PH02Gene18104.t1;PH02Gene18103.t1;PH02Gene18102.t1;PH02Gene07813.t1;PH02Gene07814.t1;PH02Gene07815.t1;PH02Gene07816.t1;PH02Gene…
15	66000001	72400000	201	PH02Gene39080.t1;PH02Gene39079.t1;PH02Gene39078.t2;PH02Gene39077.t1;PH02Gene39076.t1;PH02Gene39075.t1;PH02Gene39074.t1;PH02Gene39073.t1;PH02Gene39072.t1;PH02Gene39071.t1;PH02Gene39070.t1;PH02Gene39069.t1;PH02Gene39068.t1;PH02Gene39067.t3;PH02Gene39066.t1;PH02Gene39065.t1;PH02Gene46716.t1;PH02Gene46717.t1;PH02Gene46718.t1;PH02Gene46719.t1;PH02Gene46720.t1;PH02Gene37353.t1;PH02Gene37352.t1;PH02Gene…
16	13200001	20200000	248	PH02Gene10706.t1;PH02Gene10705.t1;PH02Gene10704.t1;PH02Gene10703.t1;PH02Gene10702.t1;PH02Gene10701.t1;PH02Gene10700.t2;PH02Gene10699.t1;PH02Gene10698.t1;PH02Gene10697.t1;PH02Gene10696.t1;PH02Gene10695.t1;PH02Gene10694.t1;PH02Gene10693.t1;PH02Gene10692.t1;PH02Gene10691.t1;PH02Gene10690.t1;PH02Gene10689.t2;PH02Gene15064.t1;PH02Gene15063.t1;PH02Gene15062.t1;PH02Gene15061.t1;PH02Gene15060.t1;PH02Gene…
16	112800001	118800000	255	PH02Gene09056.t1;PH02Gene09055.t1;PH02Gene09054.t1;PH02Gene09053.t1;PH02Gene09052.t1;PH02Gene09051.t1;PH02Gene09050.t1;PH02Gene09049.t1;PH02Gene09048.t1;PH02Gene09047.t1;PH02Gene09046.t1;PH02Gene09045.t1;PH02Gene09044.t1;PH02Gene09043.t1;PH02Gene09042.t1;PH02Gene09041.t2;PH02Gene09040.t1;PH02Gene09039.t1;PH02Gene09038.t1;PH02Gene09037.t1;PH02Gene09036.t1;PH02Gene09035.t1;PH02Gene09034.t1;PH02Gene…
18	28400001	39200000	334	PH02Gene04712.t2;PH02Gene04711.t1;PH02Gene04710.t1;PH02Gene04709.t1;PH02Gene04708.t1;PH02Gene04707.t1;PH02Gene04706.t2;PH02Gene04705.t1;PH02Gene04704.t1;PH02Gene04703.t1;PH02Gene04702.t1;PH02Gene04701.t1;PH02Gene04700.t1;PH02Gene04699.t1;PH02Gene04698.t1;PH02Gene04697.t1;PH02Gene04696.t1;PH02Gene04695.t1;PH02Gene04694.t1;PH02Gene04693.t1;PH02Gene04692.t1;PH02Gene04691.t1;PH02Gene04690.t1;PH02Gene…
21	77200001	83000000	151	PH02Gene25923.t1;PH02Gene25922.t1;PH02Gene25921.t1;PH02Gene25920.t1;PH02Gene25919.t1;PH02Gene47866.t1;PH02Gene47865.t1;PH02Gene46225.t1;PH02Gene46224.t1;PH02Gene46223.t1;PH02Gene46222.t1;PH02Gene46221.t1;PH02Gene46220.t1;PH02Gene19684.t1;PH02Gene19685.t1;PH02Gene19686.t1;PH02Gene19687.t1;PH02Gene19688.t1;PH02Gene19689.t1;PH02Gene19690.t1;PH02Gene19691.t1;PH02Gene19692.t1;PH02Gene19693.t1;PH02Gene…
21	94800001	104600000	324	PH02Gene18870.t1;PH02Gene18869.t1;PH02Gene18868.t1;PH02Gene18867.t1;PH02Gene18866.t1;PH02Gene18865.t1;PH02Gene18864.t1;PH02Gene18863.t1;PH02Gene18862.t1;PH02Gene18861.t1;PH02Gene18860.t1;PH02Gene18859.t1;PH02Gene18858.t1;PH02Gene18857.t1;PH02Gene18856.t1;PH02Gene18855.t1;PH02Gene08779.t1;PH02Gene08780.t1;PH02Gene08781.t1;PH02Gene08782.t1;PH02Gene08783.t1;PH02Gene08784.t2;PH02Gene08785.t1;PH02Gene…
23	11400001	19600000	279	PH02Gene01753.t1;PH02Gene01752.t1;PH02Gene01751.t1;PH02Gene01750.t1;PH02Gene01749.t1;PH02Gene01748.t4;PH02Gene01747.t1;PH02Gene01746.t1;PH02Gene01745.t1;PH02Gene01744.t1;PH02Gene01743.t3;PH02Gene01742.t1;PH02Gene01741.t1;PH02Gene01740.t1;PH02Gene01739.t1;PH02Gene01738.t1;PH02Gene01737.t1;PH02Gene01736.t1;PH02Gene01735.t1;PH02Gene01734.t1;PH02Gene01733.t1;PH02Gene01732.t1;PH02Gene01731.t1;PH02Gene…
23	29400001	34600000	209	PH02Gene11367.t1;PH02Gene11366.t1;PH02Gene11365.t1;PH02Gene11364.t1;PH02Gene11363.t2;PH02Gene11362.t1;PH02Gene11361.t1;PH02Gene11360.t1;PH02Gene11359.t1;PH02Gene11358.t1;PH02Gene11357.t2;PH02Gene11356.t3;PH02Gene11355.t1;PH02Gene11354.t1;PH02Gene11353.t1;PH02Gene11352.t1;PH02Gene11351.t1;PH02Gene11350.t1;PH02Gene11349.t1;PH02Gene11348.t1;PH02Gene11347.t1;PH02Gene11346.t1;PH02Gene11345.t1;PH02Gene…
24	49400001	55200000	228	PH02Gene41659.t1;PH02Gene41658.t1;PH02Gene41657.t2;PH02Gene08457.t1;PH02Gene08456.t1;PH02Gene08455.t1;PH02Gene08454.t1;PH02Gene08453.t1;PH02Gene08452.t1;PH02Gene08451.t1;PH02Gene08450.t1;PH02Gene08449.t1;PH02Gene08448.t1;PH02Gene08447.t1;PH02Gene08446.t1;PH02Gene08445.t1;PH02Gene08444.t1;PH02Gene08443.t1;PH02Gene08442.t1;PH02Gene08441.t1;PH02Gene08440.t1;PH02Gene08439.t1;PH02Gene08438.t1;PH02Gene…

[truncated: 16 more sheets: Supplementary Data 10, Supplementary Data 11, Supplementary Data 12, Supplementary Data 13, Supplementary Data 14, Supplementary Data 15, Supplementary Data 16, Supplementary Data 17, Supplementary Data 18, Supplementary Data 19, Supplementary Data 20, Supplementary Data 21, Supplementary Data 22, Supplementary Data 23, Supplementary Data 24, Supplementary Data 25]
