# Supplementary material for: Analysis of 427 genomes reveals moso bamboo population structure and genetic basis of property traits
Source: Nat Commun. 2021 Sep 15;12:5466. doi: 10.1038/s41467-021-25795-x (PMC8443721; doi:10.1038/s41467-021-25795-x)
Supplement: Supplementary file 5 — source data [file 41467_2021_25795_MOESM5_ESM.xlsx]

## Sheet: Figure 1b
Chromosome	Start (bp)	End (bp)	Number of SNP	Number of InDel	Number of INS	Number of DEL	Number of INV	Number of ITX	Number of gained CNV	Number of lost CNV
1	1	100000	170	32	0	2	1	0	0	100
1	100001	200000	154	46	1	4	0	0	0	100
1	200001	300000	89	51	1	2	0	0	0	100
1	300001	400000	112	53	0	2	3	0	4	100
1	400001	500000	94	33	1	0	0	0	0	100
1	500001	600000	243	63	0	1	2	0	0	100
1	600001	700000	249	53	1	0	0	0	0	100
1	700001	800000	230	40	0	1	0	0	5	8
1	800001	900000	358	68	0	2	1	0	0	0
1	900001	1000000	532	96	1	0	2	0	6	0
1	1000001	1100000	398	77	0	1	0	0	0	0
1	1100001	1200000	308	91	0	4	0	0	0	0
1	1200001	1300000	343	99	0	1	1	0	0	0
1	1300001	1400000	384	91	1	1	0	0	0	0
1	1400001	1500000	113	43	0	0	0	0	0	82
1	1500001	1600000	398	59	1	2	1	1	0	1
1	1600001	1700000	252	67	1	1	1	1	0	0
1	1700001	1800000	493	101	0	2	2	0	0	0
1	1800001	1900000	504	75	0	3	0	0	5	63
1	1900001	2000000	445	122	3	1	0	0	0	100
1	2000001	2100000	191	54	0	1	0	0	0	100
1	2100001	2200000	282	72	1	0	2	0	0	100
1	2200001	2300000	106	53	0	0	0	0	0	100
1	2300001	2400000	157	46	0	0	0	0	0	100
1	2400001	2500000	99	37	0	1	1	0	5	100
1	2500001	2600000	135	65	0	0	1	0	2	100
1	2600001	2700000	299	114	1	0	3	1	0	100
1	2700001	2800000	249	70	0	0	1	0	0	100
1	2800001	2900000	260	63	0	1	2	0	0	100
1	2900001	3000000	221	79	1	1	3	0	0	100
1	3000001	3100000	668	152	2	6	2	0	17	100
1	3100001	3200000	726	86	3	0	2	0	0	100
1	3200001	3300000	300	68	1	1	0	1	0	100
1	3300001	3400000	128	69	0	1	0	0	0	99
1	3400001	3500000	228	84	0	3	2	0	0	0
1	3500001	3600000	289	39	0	1	0	0	13	0
1	3600001	3700000	185	61	0	0	2	0	0	0
1	3700001	3800000	181	58	0	0	3	0	0	0
1	3800001	3900000	501	93	0	3	0	0	0	0
1	3900001	4000000	199	69	0	0	0	0	12	0
1	4000001	4100000	185	50	0	1	0	0	16	0
1	4100001	4200000	350	105	1	3	1	0	5	0
1	4200001	4300000	54	32	0	0	0	0	0	0
1	4300001	4400000	283	56	0	1	0	0	0	0
1	4400001	4500000	344	115	1	3	2	2	0	0
1	4500001	4600000	431	89	0	4	0	0	0	0
1	4600001	4700000	774	107	0	1	1	0	0	0
1	4700001	4800000	387	68	0	0	0	0	0	83
1	4800001	4900000	560	88	0	2	0	0	0	0
1	4900001	5000000	267	78	0	0	0	0	4	0
1	5000001	5100000	557	86	0	1	5	0	76	0
1	5100001	5200000	262	45	2	6	2	2	96	0
1	5200001	5300000	119	35	0	3	2	2	13	0
1	5300001	5400000	536	74	0	1	2	1	0	0
1	5400001	5500000	439	82	0	2	3	0	1	0
1	5500001	5600000	484	125	0	2	10	0	18	0
1	5600001	5700000	593	81	0	4	0	2	0	0
1	5700001	5800000	151	34	1	1	2	0	0	0
1	5800001	5900000	411	111	0	2	2	2	0	0
1	5900001	6000000	945	120	0	5	11	1	39	0
1	6000001	6100000	641	121	0	2	2	0	0	0
1	6100001	6200000	612	83	1	4	1	4	0	0
1	6200001	6300000	225	62	0	0	0	0	0	0
1	6300001	6400000	310	50	0	0	0	1	0	0
1	6400001	6500000	237	85	0	0	0	0	4	0
1	6500001	6600000	625	94	1	3	0	1	67	0
1	6600001	6700000	255	69	0	0	0	0	13	0
1	6700001	6800000	335	97	0	1	0	0	0	56
1	6800001	6900000	231	42	0	0	0	1	0	100
1	6900001	7000000	346	55	0	1	0	0	0	100
1	7000001	7100000	241	78	1	4	1	0	0	100
1	7100001	7200000	48	83	0	1	0	1	0	100
1	7200001	7300000	67	33	0	0	0	0	0	100
1	7300001	7400000	527	37	0	1	0	0	0	26
1	7400001	7500000	188	40	0	0	0	0	0	0
1	7500001	7600000	123	37	0	0	0	0	0	0
1	7600001	7700000	685	87	1	3	1	0	11	0
1	7700001	7800000	278	44	0	1	0	0	0	0
1	7800001	7900000	470	63	0	0	0	0	46	0
1	7900001	8000000	486	55	0	1	0	0	0	0
1	8000001	8100000	308	75	0	5	1	1	8	0
1	8100001	8200000	686	96	1	1	0	1	0	0
1	8200001	8300000	378	57	0	1	0	0	0	0
1	8300001	8400000	228	35	0	1	0	0	0	0
1	8400001	8500000	150	37	0	0	0	0	0	0
1	8500001	8600000	447	52	0	0	0	0	0	0
1	8600001	8700000	189	36	0	0	0	0	11	0
1	8700001	8800000	680	89	0	1	0	0	0	0
1	8800001	8900000	285	48	1	3	2	0	0	0
1	8900001	9000000	174	73	1	0	0	0	0	55
1	9000001	9100000	243	80	0	0	0	0	0	38
1	9100001	9200000	250	64	0	1	0	0	0	0
1	9200001	9300000	297	106	1	1	0	0	0	0
1	9300001	9400000	883	139	2	1	0	0	0	0
1	9400001	9500000	560	127	1	2	0	0	0	8
1	9500001	9600000	236	75	0	0	1	0	0	100
1	9600001	9700000	163	42	0	3	0	0	0	34
1	9700001	9800000	448	102	0	11	0	4	0	0
1	9800001	9900000	501	117	1	7	0	2	0	0
1	9900001	10000000	281	107	0	2	0	2	0	0
1	10000001	10100000	604	144	2	4	0	0	0	0
1	10100001	10200000	588	109	0	2	0	0	0	0
1	10200001	10300000	542	81	1	0	0	0	0	0
1	10300001	10400000	708	128	1	5	1	0	0	0
1	10400001	10500000	230	71	0	2	0	0	0	6
1	10500001	10600000	484	79	0	2	0	0	0	100
1	10600001	10700000	490	117	2	0	0	0	3	97
1	10700001	10800000	529	115	0	2	1	0	0	0
1	10800001	10900000	421	57	0	1	0	0	0	0
1	10900001	11000000	341	70	0	1	0	0	6	0
1	11000001	11100000	65	30	0	0	0	0	0	0
1	11100001	11200000	136	54	0	1	0	0	0	0
1	11200001	11300000	147	43	0	1	0	0	0	0
1	11300001	11400000	173	37	1	0	0	0	0	0
1	11400001	11500000	90	42	0	0	0	0	0	0
1	11500001	11600000	192	55	0	1	0	0	0	0
1	11600001	11700000	120	68	0	1	1	0	8	0
1	11700001	11800000	412	68	1	2	2	0	0	0
1	11800001	11900000	117	30	0	0	2	0	0	0
1	11900001	12000000	221	27	0	0	0	0	0	0
1	12000001	12100000	182	40	0	0	0	0	0	0
1	12100001	12200000	283	43	0	0	0	0	0	0
1	12200001	12300000	217	66	0	0	1	0	18	0
1	12300001	12400000	143	61	1	0	0	0	0	0
1	12400001	12500000	259	41	1	0	0	0	0	0
1	12500001	12600000	362	82	0	0	0	0	0	0
1	12600001	12700000	97	53	1	1	1	0	0	0
1	12700001	12800000	341	91	1	3	0	0	58	0
1	12800001	12900000	328	54	0	1	0	0	60	41
1	12900001	13000000	88	61	0	0	1	0	0	100
1	13000001	13100000	154	58	0	1	0	0	9	100
1	13100001	13200000	295	92	0	1	0	0	0	100
1	13200001	13300000	238	76	0	3	1	0	0	100
1	13300001	13400000	186	59	0	5	0	1	0	100
1	13400001	13500000	427	92	0	1	0	1	0	100
1	13500001	13600000	194	51	0	1	1	0	0	1
1	13600001	13700000	417	61	0	4	0	0	0	0
1	13700001	13800000	632	88	0	4	0	0	0	0
1	13800001	13900000	161	69	0	1	0	0	0	0
1	13900001	14000000	129	47	0	4	3	2	0	0
1	14000001	14100000	322	71	1	4	1	0	0	0
1	14100001	14200000	336	91	0	3	1	4	0	0
1	14200001	14300000	1683	208	2	6	2	0	11	0
1	14300001	14400000	656	102	0	2	0	2	13	0
1	14400001	14500000	287	43	0	0	0	0	0	0
1	14500001	14600000	449	95	0	0	0	0	0	0
1	14600001	14700000	401	76	2	0	0	0	0	0
1	14700001	14800000	729	92	0	4	1	1	0	0
1	14800001	14900000	395	71	0	0	0	0	0	58
1	14900001	15000000	447	85	0	3	1	1	6	100
1	15000001	15100000	569	133	0	3	1	0	6	100
1	15100001	15200000	255	92	0	1	1	0	0	100
1	15200001	15300000	262	34	0	0	0	3	0	100
1	15300001	15400000	306	54	0	0	0	0	0	100
1	15400001	15500000	233	30	0	0	0	1	0	100
1	15500001	15600000	99	32	0	0	0	0	0	100
1	15600001	15700000	243	68	1	2	1	0	0	100
1	15700001	15800000	355	121	1	4	0	1	0	100
1	15800001	15900000	1087	77	0	1	0	0	6	100
1	15900001	16000000	329	78	0	2	0	0	0	100
1	16000001	16100000	454	117	1	4	1	0	0	100
1	16100001	16200000	494	64	0	2	0	0	0	100
1	16200001	16300000	252	64	1	0	0	0	0	100
1	16300001	16400000	221	96	1	0	0	0	0	100
1	16400001	16500000	1096	128	1	5	1	0	29	100
1	16500001	16600000	139	34	0	1	0	0	0	100
1	16600001	16700000	167	39	0	0	0	0	6	100
1	16700001	16800000	284	61	0	0	0	0	0	100
1	16800001	16900000	101	51	0	1	0	0	3	100
1	16900001	17000000	548	119	3	3	0	0	0	100
1	17000001	17100000	640	91	2	4	2	0	0	37
1	17100001	17200000	190	56	1	0	0	0	0	0
1	17200001	17300000	266	90	0	0	0	0	0	0
1	17300001	17400000	458	141	1	2	0	0	0	0
1	17400001	17500000	149	52	1	0	0	0	12	0
1	17500001	17600000	128	39	0	1	0	0	0	0
1	17600001	17700000	707	82	0	0	1	0	0	74
1	17700001	17800000	485	113	1	5	1	0	0	100
1	17800001	17900000	540	90	0	0	1	0	0	100
1	17900001	18000000	358	102	0	0	3	0	0	100
1	18000001	18100000	414	46	0	0	0	0	0	100
1	18100001	18200000	260	68	0	2	0	0	0	100
1	18200001	18300000	430	60	0	1	0	0	0	100
1	18300001	18400000	163	44	0	0	0	0	0	100
1	18400001	18500000	274	46	0	0	1	0	0	100
1	18500001	18600000	382	77	2	0	0	0	0	100
1	18600001	18700000	238	40	0	0	0	0	0	100
1	18700001	18800000	234	51	0	0	0	0	0	100
1	18800001	18900000	313	68	0	2	0	0	2	100
1	18900001	19000000	241	46	0	1	0	0	0	100
1	19000001	19100000	440	86	2	2	1	0	0	100
1	19100001	19200000	408	88	3	3	0	0	0	100
1	19200001	19300000	114	77	2	0	0	0	0	100
1	19300001	19400000	271	113	3	1	0	0	6	100
1	19400001	19500000	538	94	3	2	0	0	0	100
1	19500001	19600000	436	89	1	1	1	0	0	87
1	19600001	19700000	295	50	0	1	0	0	0	0
1	19700001	19800000	227	57	0	1	0	0	0	0
1	19800001	19900000	203	77	0	0	3	1	0	0
1	19900001	20000000	493	106	1	1	0	0	0	0
1	20000001	20100000	283	72	0	1	0	0	0	0
1	20100001	20200000	473	79	0	0	0	0	0	0
1	20200001	20300000	216	48	0	0	1	0	0	0
1	20300001	20400000	485	98	5	4	3	1	67	0
1	20400001	20500000	396	47	1	0	2	0	31	0
1	20500001	20600000	483	85	0	0	3	1	0	0
1	20600001	20700000	660	81	0	3	0	0	0	0
1	20700001	20800000	533	66	1	4	0	1	0	0
1	20800001	20900000	688	108	0	3	0	2	0	0
1	20900001	21000000	519	64	0	0	0	0	0	0
1	21000001	21100000	264	47	1	1	0	2	0	0
1	21100001	21200000	363	87	0	3	1	1	0	0
1	21200001	21300000	92	36	0	1	0	0	0	0
1	21300001	21400000	187	43	1	1	1	0	0	0
1	21400001	21500000	599	100	1	0	1	0	0	0
1	21500001	21600000	366	90	0	2	0	0	2	0
1	21600001	21700000	94	49	0	0	0	0	4	52
1	21700001	21800000	193	23	1	2	0	1	0	100
1	21800001	21900000	345	73	2	3	0	1	0	100
1	21900001	22000000	417	92	0	0	0	0	0	100
1	22000001	22100000	320	80	1	1	1	1	0	100
1	22100001	22200000	432	47	1	0	0	0	0	42
1	22200001	22300000	650	116	4	5	0	2	0	0
1	22300001	22400000	568	81	2	2	2	0	0	0
1	22400001	22500000	416	89	1	0	1	0	0	84
1	22500001	22600000	139	53	0	2	0	0	0	100
1	22600001	22700000	304	61	0	0	0	0	0	100
1	22700001	22800000	206	65	0	1	2	0	0	100
1	22800001	22900000	345	96	0	1	3	1	0	100
1	22900001	23000000	287	122	1	2	1	0	4	100
1	23000001	23100000	360	106	1	1	0	0	0	100
1	23100001	23200000	357	89	0	2	2	0	0	100
1	23200001	23300000	240	43	1	1	0	2	10	100
1	23300001	23400000	202	51	0	0	0	0	0	100
1	23400001	23500000	305	56	0	0	0	0	0	100
1	23500001	23600000	180	51	0	0	0	0	0	100
1	23600001	23700000	324	75	0	0	0	0	4	100
1	23700001	23800000	341	123	0	4	0	1	7	100
1	23800001	23900000	117	26	0	0	0	1	0	100
1	23900001	24000000	259	77	0	0	1	1	9	100
1	24000001	24100000	397	104	0	0	4	0	0	100
1	24100001	24200000	207	57	0	2	0	0	0	100
1	24200001	24300000	321	70	0	2	0	0	0	100
1	24300001	24400000	217	59	0	0	0	0	0	100
1	24400001	24500000	560	139	1	4	0	3	0	100
1	24500001	24600000	451	113	1	5	0	0	0	100
1	24600001	24700000	255	64	0	3	0	2	91	75
1	24700001	24800000	679	102	1	4	0	1	100	0
1	24800001	24900000	909	87	3	3	0	1	91	0
1	24900001	25000000	280	73	1	1	0	1	12	0
1	25000001	25100000	623	111	2	1	0	0	1	0
1	25100001	25200000	1058	156	1	7	2	0	0	75
1	25200001	25300000	346	82	0	0	0	0	0	100
1	25300001	25400000	165	57	1	0	0	0	0	100
1	25400001	25500000	262	85	0	0	0	0	0	100
1	25500001	25600000	259	79	0	0	0	0	0	100
1	25600001	25700000	207	62	0	0	1	1	0	100
1	25700001	25800000	509	60	1	1	0	0	0	100
1	25800001	25900000	470	84	0	2	0	0	0	100
1	25900001	26000000	317	72	0	1	0	0	0	100
1	26000001	26100000	291	66	0	2	0	0	16	100
1	26100001	26200000	123	43	1	0	0	0	0	100
1	26200001	26300000	342	102	0	1	0	1	7	100
1	26300001	26400000	222	59	1	2	1	0	0	100
1	26400001	26500000	201	45	0	1	0	0	0	100
1	26500001	26600000	273	100	0	1	0	2	3	100
1	26600001	26700000	328	52	0	0	0	0	0	100
1	26700001	26800000	250	48	0	0	0	0	0	100
1	26800001	26900000	535	145	0	2	1	0	0	100
1	26900001	27000000	152	40	0	0	0	1	0	100
1	27000001	27100000	92	17	0	0	0	0	0	100
1	27100001	27200000	346	72	1	0	0	0	0	100
1	27200001	27300000	309	87	1	0	0	0	0	100
1	27300001	27400000	345	76	0	1	0	2	0	100
1	27400001	27500000	213	59	0	0	0	0	6	44
1	27500001	27600000	306	81	0	2	1	1	0	0
1	27600001	27700000	143	61	0	1	2	0	2	0
1	27700001	27800000	397	105	0	0	4	0	11	90
1	27800001	27900000	273	88	0	0	0	0	13	100
1	27900001	28000000	191	70	0	1	0	0	8	100
1	28000001	28100000	106	36	0	0	0	0	0	100
1	28100001	28200000	379	114	1	2	2	1	0	100
1	28200001	28300000	221	77	0	2	0	0	0	100
1	28300001	28400000	151	58	0	1	0	0	0	100
1	28400001	28500000	326	108	0	1	3	0	0	100
1	28500001	28600000	532	124	1	4	0	0	0	100
1	28600001	28700000	195	65	0	0	0	0	0	91
1	28700001	28800000	128	52	0	0	0	0	9	100
1	28800001	28900000	560	53	0	1	0	0	20	100
1	28900001	29000000	493	100	0	2	1	0	0	100
1	29000001	29100000	600	111	1	3	0	2	0	100
1	29100001	29200000	773	91	1	0	0	2	0	100
1	29200001	29300000	240	66	0	1	0	0	8	100
1	29300001	29400000	193	49	0	0	0	0	0	94
2	1	100000	220	44	0	0	1	0	0	100
2	100001	200000	244	72	0	1	0	0	3	48
2	200001	300000	267	31	0	0	0	0	0	0
2	300001	400000	491	86	0	3	0	0	0	0
2	400001	500000	180	41	0	0	1	0	0	0
2	500001	600000	362	88	0	1	0	0	0	34
2	600001	700000	284	85	0	0	0	0	0	100
2	700001	800000	507	91	1	0	0	0	0	100
2	800001	900000	744	104	3	0	0	0	0	100
2	900001	1000000	133	65	0	1	0	0	0	100
2	1000001	1100000	267	45	0	0	0	0	0	100
2	1100001	1200000	231	50	0	0	0	0	0	40
2	1200001	1300000	591	58	0	3	0	0	0	0
2	1300001	1400000	305	97	2	1	1	0	0	0
2	1400001	1500000	344	77	0	0	0	0	0	0
2	1500001	1600000	421	105	0	1	0	0	0	68
2	1600001	1700000	342	81	0	2	0	0	0	100
2	1700001	1800000	363	71	0	0	0	0	0	100
2	1800001	1900000	510	98	0	1	0	0	0	65
2	1900001	2000000	300	69	0	1	0	0	0	0
2	2000001	2100000	560	45	0	0	0	0	0	0
2	2100001	2200000	205	9	1	0	0	0	0	0
2	2200001	2300000	166	18	0	0	0	0	0	0
2	2300001	2400000	426	48	0	1	0	0	0	0
2	2400001	2500000	107	39	0	0	0	0	0	0
2	2500001	2600000	132	54	0	1	0	0	0	20
2	2600001	2700000	196	44	0	0	3	0	0	100
2	2700001	2800000	272	46	0	1	0	0	0	100
2	2800001	2900000	224	62	0	0	1	0	0	100
2	2900001	3000000	243	48	0	0	0	0	0	100
2	3000001	3100000	240	60	0	1	0	1	5	100
2	3100001	3200000	456	61	0	3	0	0	4	100
2	3200001	3300000	397	136	1	0	0	0	0	100
2	3300001	3400000	346	79	0	1	1	0	0	100
2	3400001	3500000	585	109	1	1	0	0	0	100
2	3500001	3600000	449	96	1	2	0	0	0	100
2	3600001	3700000	290	63	0	1	0	0	0	100
2	3700001	3800000	413	137	3	1	2	0	12	100
2	3800001	3900000	265	134	1	5	0	0	0	100
2	3900001	4000000	262	73	0	1	4	0	0	100
2	4000001	4100000	180	66	0	0	0	0	0	100
2	4100001	4200000	292	75	0	0	0	0	0	100
2	4200001	4300000	190	67	0	1	0	0	4	100
2	4300001	4400000	425	51	0	0	1	0	0	100
2	4400001	4500000	242	63	0	1	0	0	0	93
2	4500001	4600000	284	61	0	1	0	0	0	0
2	4600001	4700000	257	76	0	0	0	0	0	0
2	4700001	4800000	268	63	1	1	0	0	0	0
2	4800001	4900000	621	73	0	1	0	0	0	0
2	4900001	5000000	471	104	0	1	0	0	6	0
2	5000001	5100000	314	71	0	0	0	0	0	0
2	5100001	5200000	231	51	0	0	0	0	17	0
2	5200001	5300000	395	70	1	3	0	0	0	0
2	5300001	5400000	440	95	2	0	0	0	0	0
2	5400001	5500000	175	46	0	0	0	0	0	0
2	5500001	5600000	580	56	4	1	0	0	0	0
2	5600001	5700000	361	60	0	2	0	0	0	0
2	5700001	5800000	286	61	0	1	0	0	0	0
2	5800001	5900000	306	76	2	2	0	0	9	0
2	5900001	6000000	287	44	1	0	1	0	0	0
2	6000001	6100000	325	64	1	0	0	0	5	0
2	6100001	6200000	192	48	2	0	0	0	0	0
2	6200001	6300000	218	39	0	0	1	0	0	0
2	6300001	6400000	207	48	0	0	0	0	5	0
2	6400001	6500000	131	64	0	1	1	0	0	0
2	6500001	6600000	373	70	1	0	0	0	0	0
2	6600001	6700000	454	82	1	0	0	0	0	0
2	6700001	6800000	148	27	0	1	1	0	0	0
2	6800001	6900000	68	33	0	0	1	0	0	0
2	6900001	7000000	152	44	0	1	0	0	0	0
2	7000001	7100000	199	32	0	0	0	0	0	0
2	7100001	7200000	205	52	0	1	0	0	0	0
2	7200001	7300000	26	59	2	0	0	0	9	0
2	7300001	7400000	104	25	0	0	2	0	0	0
2	7400001	7500000	406	73	0	1	0	0	14	0
2	7500001	7600000	171	45	0	0	0	0	0	0
2	7600001	7700000	173	47	0	1	1	0	0	0
2	7700001	7800000	130	43	0	0	0	0	0	0
2	7800001	7900000	105	49	0	0	0	0	0	0
2	7900001	8000000	358	45	0	0	0	0	0	0
2	8000001	8100000	120	29	0	0	1	0	0	0
2	8100001	8200000	130	22	1	0	0	0	0	0
2	8200001	8300000	320	71	0	0	0	0	0	0
2	8300001	8400000	355	39	0	0	1	0	0	0
2	8400001	8500000	309	44	0	0	0	0	0	0
2	8500001	8600000	241	16	0	0	0	0	0	0
2	8600001	8700000	298	50	0	2	0	0	0	0
2	8700001	8800000	92	53	0	0	0	0	0	0
2	8800001	8900000	146	49	0	0	0	0	0	0
2	8900001	9000000	228	47	0	1	2	0	0	0
2	9000001	9100000	398	66	0	3	0	0	0	0
2	9100001	9200000	220	31	0	0	0	0	0	0
2	9200001	9300000	267	53	0	0	0	0	0	0
2	9300001	9400000	215	20	0	0	0	0	0	0
2	9400001	9500000	418	42	0	1	0	0	3	0
2	9500001	9600000	714	63	1	1	1	0	0	0
2	9600001	9700000	295	48	0	0	0	0	4	0
2	9700001	9800000	306	79	0	2	1	1	9	0
2	9800001	9900000	377	23	0	0	1	0	3	0
2	9900001	10000000	365	67	0	2	0	0	0	0
2	10000001	10100000	340	74	0	0	0	1	0	0
2	10100001	10200000	213	37	0	0	0	0	4	0
2	10200001	10300000	120	33	0	0	0	0	0	0
2	10300001	10400000	576	71	0	0	0	1	4	0
2	10400001	10500000	92	47	0	1	0	0	10	0
2	10500001	10600000	550	43	0	0	0	0	0	0
2	10600001	10700000	119	34	0	0	0	0	0	0
2	10700001	10800000	180	37	0	0	0	0	0	0
2	10800001	10900000	241	40	0	0	0	0	0	0
2	10900001	11000000	373	44	0	0	0	0	0	0
2	11000001	11100000	183	28	0	1	0	0	0	5
2	11100001	11200000	81	37	0	1	0	0	0	12
2	11200001	11300000	337	43	0	0	0	0	0	0
2	11300001	11400000	211	23	0	0	0	0	0	0
2	11400001	11500000	208	36	0	1	0	0	0	0
2	11500001	11600000	584	55	0	0	0	0	0	0
2	11600001	11700000	305	22	0	0	1	0	9	0
2	11700001	11800000	332	37	1	0	0	0	15	0
2	11800001	11900000	212	51	0	1	1	0	11	0
2	11900001	12000000	319	53	0	0	0	0	0	0
2	12000001	12100000	291	52	0	1	1	0	0	0
2	12100001	12200000	212	76	0	1	0	0	0	0
2	12200001	12300000	224	51	0	0	0	0	4	0
2	12300001	12400000	130	16	0	0	0	0	0	0
2	12400001	12500000	118	30	0	0	0	0	0	0
2	12500001	12600000	159	32	0	0	2	0	4	0
2	12600001	12700000	160	52	1	1	0	0	1	0
2	12700001	12800000	283	36	0	1	1	0	0	0
2	12800001	12900000	242	59	0	2	1	0	0	0
2	12900001	13000000	224	28	0	0	1	0	0	0
2	13000001	13100000	248	49	1	1	0	0	0	0
2	13100001	13200000	266	64	1	2	0	1	5	0
2	13200001	13300000	1019	82	0	0	0	0	9	0
2	13300001	13400000	584	80	0	0	0	1	0	0
2	13400001	13500000	390	47	0	0	0	0	0	0
2	13500001	13600000	550	64	0	0	0	0	0	0
2	13600001	13700000	448	37	0	0	0	0	0	0
2	13700001	13800000	463	34	0	1	0	0	0	0
2	13800001	13900000	330	81	1	3	0	0	0	0
2	13900001	14000000	650	93	1	1	0	0	0	0
2	14000001	14100000	128	26	0	0	0	0	0	0
2	14100001	14200000	372	62	0	0	0	0	0	0
2	14200001	14300000	487	98	0	0	0	0	0	0
2	14300001	14400000	324	56	0	1	1	0	0	0
2	14400001	14500000	199	44	0	0	0	0	2	0
2	14500001	14600000	184	25	0	0	0	0	0	0
2	14600001	14700000	198	27	0	0	0	0	0	0
2	14700001	14800000	194	50	0	1	0	0	0	0
2	14800001	14900000	449	61	0	3	0	0	0	0
2	14900001	15000000	471	67	0	0	0	0	0	0
2	15000001	15100000	574	63	1	1	0	0	0	0
2	15100001	15200000	262	49	0	1	0	0	0	0
2	15200001	15300000	764	58	0	0	0	0	0	0
2	15300001	15400000	269	59	0	0	0	0	0	0
2	15400001	15500000	383	41	1	3	2	1	8	0
2	15500001	15600000	138	53	0	1	0	0	0	0
2	15600001	15700000	260	43	0	0	0	0	0	0
2	15700001	15800000	313	96	0	1	0	0	10	0
2	15800001	15900000	67	23	0	0	2	0	0	0
2	15900001	16000000	225	46	0	0	1	0	0	0
2	16000001	16100000	294	35	0	0	0	0	0	0
2	16100001	16200000	167	34	0	1	0	0	47	0
2	16200001	16300000	367	42	0	0	0	0	0	0
2	16300001	16400000	604	77	1	0	0	0	0	0
2	16400001	16500000	541	69	1	2	0	1	9	0
2	16500001	16600000	53	33	0	0	0	0	7	0
2	16600001	16700000	358	55	0	1	0	0	0	0
2	16700001	16800000	119	66	0	0	0	0	0	0
2	16800001	16900000	146	40	0	0	0	0	0	0
2	16900001	17000000	342	53	0	0	0	0	0	0
2	17000001	17100000	160	28	0	0	0	0	0	0
2	17100001	17200000	302	73	0	3	1	0	0	0
2	17200001	17300000	200	55	0	1	0	0	0	0
2	17300001	17400000	144	34	1	0	0	0	0	0
2	17400001	17500000	493	61	0	0	0	0	0	0
2	17500001	17600000	297	32	1	1	1	0	9	0
2	17600001	17700000	189	65	1	1	0	0	0	0
2	17700001	17800000	407	46	0	1	1	0	0	0
2	17800001	17900000	308	45	0	0	0	0	0	0
2	17900001	18000000	241	34	0	0	0	0	0	0
2	18000001	18100000	286	50	0	1	1	0	0	0
2	18100001	18200000	300	53	0	1	0	0	0	0
2	18200001	18300000	215	40	1	0	0	0	0	0
2	18300001	18400000	319	50	1	2	0	0	0	0
2	18400001	18500000	278	44	0	1	0	0	0	0
2	18500001	18600000	471	89	0	2	0	0	0	0
2	18600001	18700000	149	50	0	1	0	0	0	0
2	18700001	18800000	161	44	1	0	0	0	0	0
2	18800001	18900000	130	35	1	0	0	0	0	0
2	18900001	19000000	168	34	1	0	1	0	0	0
2	19000001	19100000	157	28	0	0	0	0	0	0
2	19100001	19200000	183	36	0	0	0	0	0	0
2	19200001	19300000	298	46	0	0	0	0	0	0
2	19300001	19400000	114	54	0	0	0	0	0	0
2	19400001	19500000	249	76	1	1	0	0	0	0
2	19500001	19600000	81	39	1	0	1	0	0	0
2	19600001	19700000	222	31	0	0	0	0	0	0
2	19700001	19800000	326	56	1	1	0	0	0	0
2	19800001	19900000	287	46	0	0	0	0	0	0
2	19900001	20000000	324	49	0	1	1	0	0	0
2	20000001	20100000	609	53	0	0	0	0	0	0
2	20100001	20200000	741	54	1	1	0	0	0	0
2	20200001	20300000	294	35	0	0	0	0	0	0
2	20300001	20400000	360	40	0	1	0	0	4	0
2	20400001	20500000	226	51	0	1	0	2	0	0
2	20500001	20600000	379	79	0	4	0	1	0	0
2	20600001	20700000	471	61	1	0	0	1	12	12
2	20700001	20800000	179	43	0	0	0	0	0	0
2	20800001	20900000	541	73	0	0	1	0	24	0
2	20900001	21000000	466	64	0	0	0	0	0	0
2	21000001	21100000	717	84	0	1	0	0	0	0
2	21100001	21200000	285	60	0	1	0	0	0	0
2	21200001	21300000	131	43	0	1	0	0	0	70
2	21300001	21400000	85	24	0	0	0	0	0	0
2	21400001	21500000	85	41	0	1	0	0	0	0
2	21500001	21600000	140	49	0	0	0	0	0	0
2	21600001	21700000	391	80	1	1	0	0	5	0
2	21700001	21800000	515	52	0	1	0	0	7	0
2	21800001	21900000	162	27	0	0	0	0	0	0
2	21900001	22000000	304	17	0	0	0	0	0	0
2	22000001	22100000	181	30	0	0	0	0	0	0
2	22100001	22200000	452	35	0	0	0	0	0	0
2	22200001	22300000	238	51	0	1	0	0	0	0
2	22300001	22400000	444	61	0	4	0	0	14	0
2	22400001	22500000	293	46	0	1	0	0	0	0
2	22500001	22600000	402	63	0	0	0	0	0	0
2	22600001	22700000	278	37	0	0	0	0	0	0
2	22700001	22800000	241	61	1	0	0	0	0	0
2	22800001	22900000	397	55	0	1	0	0	0	0
2	22900001	23000000	4	1	0	0	0	0	0	0
2	23000001	23100000	167	16	0	1	0	0	4	0
2	23100001	23200000	522	103	3	1	1	0	0	0
2	23200001	23300000	145	23	0	0	0	0	0	0
2	23300001	23400000	525	54	0	4	1	0	0	0
2	23400001	23500000	148	23	0	0	0	0	0	0
2	23500001	23600000	379	57	0	1	0	0	0	0
2	23600001	23700000	195	31	0	2	0	1	0	0
2	23700001	23800000	235	38	0	3	0	0	0	0
2	23800001	23900000	180	29	0	0	0	0	0	0
2	23900001	24000000	209	62	0	3	1	0	0	0
2	24000001	24100000	146	26	0	0	0	0	0	0
2	24100001	24200000	353	22	0	0	0	0	0	0
2	24200001	24300000	225	29	0	0	0	0	0	0
2	24300001	24400000	480	71	0	0	1	1	0	70
2	24400001	24500000	338	35	0	0	0	0	0	3
2	24500001	24600000	240	40	0	0	0	0	0	0
2	24600001	24700000	226	40	0	2	1	0	0	0
2	24700001	24800000	568	52	0	4	0	0	6	0
2	24800001	24900000	171	24	0	1	0	0	0	0
2	24900001	25000000	388	50	0	0	0	0	0	0
2	25000001	25100000	402	46	0	0	0	0	4	0
2	25100001	25200000	118	35	1	1	0	0	0	0
2	25200001	25300000	309	39	0	0	0	0	0	0
2	25300001	25400000	651	64	0	0	0	0	0	0
2	25400001	25500000	226	36	0	1	0	0	0	0
2	25500001	25600000	141	42	0	0	0	0	0	0
2	25600001	25700000	106	31	0	1	0	0	0	0
2	25700001	25800000	274	42	0	0	0	0	0	0
2	25800001	25900000	88	32	0	1	0	0	0	0
2	25900001	26000000	173	40	0	0	0	0	0	0
2	26000001	26100000	160	46	0	0	0	0	0	0
2	26100001	26200000	344	57	0	1	0	0	0	39
2	26200001	26300000	305	77	0	0	0	0	0	100
2	26300001	26400000	186	32	0	2	0	0	0	100
2	26400001	26500000	152	51	0	0	1	0	0	100
2	26500001	26600000	160	54	1	0	0	1	0	100
2	26600001	26700000	48	33	1	0	0	0	0	100
2	26700001	26800000	133	44	0	2	0	2	0	100
2	26800001	26900000	156	64	0	0	0	0	0	100
2	26900001	27000000	363	78	0	1	0	0	0	100
2	27000001	27100000	97	41	0	1	0	1	0	100
2	27100001	27200000	278	70	2	1	0	2	86	10
2	27200001	27300000	385	47	0	0	0	0	0	0
2	27300001	27400000	126	58	0	0	0	0	0	0
2	27400001	27500000	186	90	0	0	2	0	17	49
2	27500001	27600000	249	103	0	3	0	1	0	0
2	27600001	27700000	187	34	0	0	1	1	0	10
2	27700001	27800000	239	34	0	1	0	0	0	100
2	27800001	27900000	232	66	0	2	2	0	8	100
2	27900001	28000000	478	86	0	1	1	0	13	12
2	28000001	28100000	396	64	2	0	2	0	12	0
2	28100001	28200000	393	63	0	0	0	0	6	0
2	28200001	28300000	121	28	0	0	0	0	0	0
2	28300001	28400000	308	67	0	0	1	0	0	0
2	28400001	28500000	104	34	0	0	0	0	0	0
2	28500001	28600000	390	53	0	6	1	0	22	0
2	28600001	28700000	259	73	0	1	0	0	0	0
2	28700001	28800000	187	56	0	0	0	0	0	0
2	28800001	28900000	154	95	0	2	0	0	14	0
2	28900001	29000000	86	33	0	1	0	0	0	0
2	29000001	29100000	87	30	0	0	0	0	0	0
2	29100001	29200000	290	62	0	0	0	0	0	0
2	29200001	29300000	248	67	0	1	0	0	0	0
2	29300001	29400000	265	92	0	2	1	0	0	0
2	29400001	29500000	92	37	0	0	0	0	0	0
2	29500001	29600000	210	47	0	1	0	0	0	0
2	29600001	29700000	123	65	1	0	0	0	0	0
2	29700001	29800000	75	36	0	0	0	1	4	0
2	29800001	29900000	224	71	0	2	0	0	3	56
2	29900001	30000000	278	52	0	3	0	1	0	89
2	30000001	30100000	304	87	0	0	0	0	0	0
2	30100001	30200000	770	184	2	8	0	2	0	0
2	30200001	30300000	308	42	0	0	0	0	0	0
2	30300001	30400000	409	85	1	1	0	0	0	0
2	30400001	30500000	948	149	1	10	5	5	4	0
2	30500001	30600000	311	52	0	3	0	0	0	0
2	30600001	30700000	741	124	2	3	1	5	12	0
2	30700001	30800000	178	59	0	2	0	0	0	0
2	30800001	30900000	618	128	0	3	0	0	0	0
2	30900001	31000000	233	74	0	1	0	0	0	44
2	31000001	31100000	519	123	2	4	3	0	0	54
2	31100001	31200000	335	67	0	0	0	0	0	0
2	31200001	31300000	672	109	2	6	0	1	0	0
2	31300001	31400000	219	63	0	0	1	0	0	0
2	31400001	31500000	309	69	0	0	1	0	0	0
2	31500001	31600000	434	63	0	1	0	0	0	0
2	31600001	31700000	811	114	0	0	1	0	0	0
2	31700001	31800000	162	39	0	1	1	0	0	0
2	31800001	31900000	284	115	1	0	0	0	0	0
2	31900001	32000000	521	74	0	1	0	0	0	0
2	32000001	32100000	324	96	0	2	0	0	0	0
2	32100001	32200000	463	95	0	1	0	0	0	0
2	32200001	32300000	186	79	1	0	0	0	0	0
2	32300001	32400000	462	90	0	1	0	1	0	0
2	32400001	32500000	682	100	2	4	0	0	0	0
2	32500001	32600000	294	33	0	2	0	0	0	0
2	32600001	32700000	531	76	1	0	0	0	0	0
2	32700001	32800000	287	53	0	1	0	0	0	43
2	32800001	32900000	240	64	0	1	0	0	0	100
2	32900001	33000000	170	68	1	1	0	0	0	100
2	33000001	33100000	515	86	2	0	0	0	0	100
2	33100001	33200000	187	47	1	1	0	0	0	55
2	33200001	33300000	190	54	0	1	0	0	0	0
2	33300001	33400000	178	31	0	1	0	0	0	0
2	33400001	33500000	211	44	0	0	0	0	0	0
2	33500001	33600000	659	68	0	3	0	0	3	0
2	33600001	33700000	312	47	0	0	0	0	0	0
2	33700001	33800000	133	41	0	0	0	0	0	0
2	33800001	33900000	555	142	1	3	0	0	11	0
2	33900001	34000000	262	69	0	2	0	0	12	0
2	34000001	34100000	172	46	0	0	0	0	0	0
2	34100001	34200000	159	52	0	2	1	0	0	0
2	34200001	34300000	356	62	2	1	0	0	0	0
2	34300001	34400000	407	85	0	0	1	0	0	0
2	34400001	34500000	266	53	0	0	0	0	6	0
2	34500001	34600000	664	126	2	1	1	0	0	0
2	34600001	34700000	416	99	0	2	0	0	0	59
2	34700001	34800000	404	84	0	2	0	0	0	0
2	34800001	34900000	230	46	0	0	0	0	0	0
2	34900001	35000000	575	90	0	4	1	0	0	0
2	35000001	35100000	645	76	0	1	0	0	0	0
2	35100001	35200000	175	33	0	1	0	0	9	0
2	35200001	35300000	384	99	1	3	0	0	8	0
2	35300001	35400000	363	39	0	2	1	0	0	0
2	35400001	35500000	149	52	0	1	0	0	9	0
2	35500001	35600000	388	73	0	1	0	0	0	0
2	35600001	35700000	375	55	0	1	0	0	0	0
2	35700001	35800000	189	44	0	1	0	0	0	0
2	35800001	35900000	181	63	1	0	0	0	0	0
2	35900001	36000000	685	103	0	3	1	0	2	92
2	36000001	36100000	233	67	0	0	0	2	0	100
2	36100001	36200000	391	78	0	2	0	1	0	100
2	36200001	36300000	400	116	0	0	1	0	2	100
2	36300001	36400000	279	40	0	1	0	0	0	9
2	36400001	36500000	169	72	0	1	0	0	0	0
2	36500001	36600000	288	65	0	1	0	0	0	0
2	36600001	36700000	376	81	2	2	0	0	0	0
2	36700001	36800000	336	83	1	0	0	0	5	0
2	36800001	36900000	400	88	1	1	0	0	8	0
2	36900001	37000000	453	45	0	0	1	0	0	0
2	37000001	37100000	750	94	0	1	0	0	0	1
2	37100001	37200000	502	98	3	1	1	0	0	45
2	37200001	37300000	276	76	1	1	0	0	0	0
2	37300001	37400000	300	47	0	0	0	0	0	83
2	37400001	37500000	173	41	0	1	0	0	0	100
2	37500001	37600000	176	54	0	0	0	1	0	100
2	37600001	37700000	90	35	0	0	0	0	4	97
2	37700001	37800000	389	81	2	2	0	1	0	69
2	37800001	37900000	342	93	0	1	3	0	0	0
2	37900001	38000000	377	89	0	2	0	0	0	33
2	38000001	38100000	272	86	0	3	0	0	0	12
2	38100001	38200000	168	32	0	0	2	0	0	87
2	38200001	38300000	150	79	0	1	0	0	0	100
2	38300001	38400000	569	131	0	4	0	0	0	86
2	38400001	38500000	244	48	0	0	0	0	0	0
2	38500001	38600000	224	45	0	0	1	0	0	0
2	38600001	38700000	607	118	1	2	0	0	0	0
2	38700001	38800000	306	53	2	2	0	0	0	0
2	38800001	38900000	534	153	2	2	0	0	0	21
2	38900001	39000000	466	115	0	3	0	0	0	100
2	39000001	39100000	336	100	0	3	1	0	7	93
2	39100001	39200000	599	133	2	0	4	0	9	100
2	39200001	39300000	666	173	1	0	2	0	0	100
2	39300001	39400000	470	138	3	2	3	0	0	100
2	39400001	39500000	826	157	0	4	3	0	0	100
2	39500001	39600000	704	101	0	2	1	0	0	100
2	39600001	39700000	323	70	0	1	0	0	0	100
2	39700001	39800000	634	108	1	4	2	0	4	4
2	39800001	39900000	638	76	0	0	0	0	0	38
2	39900001	40000000	220	69	1	0	0	0	0	100
2	40000001	40100000	167	92	0	1	0	1	0	100
2	40100001	40200000	349	95	0	1	1	0	0	100
2	40200001	40300000	215	56	1	1	0	1	2	100
2	40300001	40400000	304	69	1	0	0	1	0	100
2	40400001	40500000	162	41	0	0	0	0	0	100
2	40500001	40600000	269	80	0	1	1	0	0	100
2	40600001	40700000	454	71	0	2	0	1	4	100
2	40700001	40800000	26	50	0	0	2	0	0	100
2	40800001	40900000	213	48	1	1	0	1	2	100
2	40900001	41000000	118	48	0	0	0	0	0	100
2	41000001	41100000	252	67	1	2	0	0	4	100
2	41100001	41200000	197	61	0	0	0	0	0	100
2	41200001	41300000	112	52	0	1	0	0	0	100
2	41300001	41400000	25	52	0	0	0	0	6	100
2	41400001	41500000	320	80	0	0	0	0	0	100
2	41500001	41600000	217	95	0	0	0	2	7	100
2	41600001	41700000	164	48	0	0	0	0	0	100
2	41700001	41800000	242	92	0	2	1	1	0	100
2	41800001	41900000	274	61	0	0	0	1	0	100
2	41900001	42000000	216	79	1	0	1	1	6	100
2	42000001	42100000	257	73	1	1	1	0	0	100
2	42100001	42200000	189	78	0	1	1	1	0	100
2	42200001	42300000	419	85	0	1	1	0	0	100
2	42300001	42400000	360	69	0	0	0	0	0	100
2	42400001	42500000	228	66	1	2	0	0	0	100
2	42500001	42600000	82	32	0	0	1	0	0	100
2	42600001	42700000	77	40	0	0	0	0	3	100
2	42700001	42800000	355	96	0	4	1	0	0	100
2	42800001	42900000	298	59	0	0	0	0	4	100
2	42900001	43000000	655	82	1	1	1	1	0	100
2	43000001	43100000	135	17	0	0	0	0	0	100
2	43100001	43200000	568	106	0	1	1	2	0	100
2	43200001	43300000	216	94	0	0	0	1	0	100
2	43300001	43400000	666	114	0	1	2	2	19	100
2	43400001	43500000	754	88	0	3	0	0	53	100
2	43500001	43600000	300	101	0	1	1	0	0	100
2	43600001	43700000	366	70	0	4	3	0	3	55
2	43700001	43800000	784	101	1	1	0	1	23	64
2	43800001	43900000	253	80	1	1	0	0	0	100
2	43900001	44000000	176	61	0	0	1	0	0	100
2	44000001	44100000	363	69	1	1	0	1	0	100
2	44100001	44200000	188	45	0	1	0	0	0	100
2	44200001	44300000	607	90	1	2	0	1	0	100
2	44300001	44400000	146	46	0	1	0	0	0	100
2	44400001	44500000	617	98	1	1	0	3	0	100
2	44500001	44600000	305	63	0	0	0	0	0	100
2	44600001	44700000	215	85	0	1	0	1	0	100
2	44700001	44800000	101	34	0	0	0	0	0	100
2	44800001	44900000	283	84	1	1	0	1	5	100
2	44900001	45000000	368	77	1	0	2	1	0	100
2	45000001	45100000	358	95	1	0	0	0	2	100
2	45100001	45200000	339	89	0	0	0	2	0	100
2	45200001	45300000	293	55	1	0	0	1	0	100
2	45300001	45400000	274	76	0	1	0	0	0	100
2	45400001	45500000	297	58	0	0	0	0	0	100
2	45500001	45600000	28	17	0	1	0	0	9	31
3	1	100000	161	68	1	2	1	0	0	0
3	100001	200000	627	31	0	0	0	0	0	0
3	200001	300000	201	62	1	0	0	0	13	0
3	300001	400000	106	38	0	1	0	0	0	0
3	400001	500000	381	45	0	0	0	0	0	0
3	500001	600000	274	60	0	1	0	0	0	0
3	600001	700000	294	63	0	1	0	0	0	0
3	700001	800000	257	56	0	1	0	0	0	0
3	800001	900000	188	54	0	1	0	0	0	0
3	900001	1000000	258	50	0	0	0	0	0	0
3	1000001	1100000	653	135	5	10	1	0	42	0
3	1100001	1200000	422	81	0	0	1	0	0	0
3	1200001	1300000	155	47	0	1	0	0	0	0
3	1300001	1400000	90	37	0	0	0	0	12	0
3	1400001	1500000	169	41	0	0	0	0	0	0
3	1500001	1600000	608	42	0	0	0	0	10	0
3	1600001	1700000	69	29	0	0	0	0	2	0
3	1700001	1800000	138	53	0	0	0	0	0	0
3	1800001	1900000	182	25	0	0	0	0	0	0
3	1900001	2000000	103	45	1	3	1	0	0	0
3	2000001	2100000	180	49	0	1	1	0	0	0
3	2100001	2200000	188	46	0	0	0	0	0	0
3	2200001	2300000	234	39	0	0	0	0	12	0
3	2300001	2400000	38	25	0	0	0	0	0	0
3	2400001	2500000	194	54	0	3	0	0	11	0
3	2500001	2600000	1010	69	0	3	1	0	100	0
3	2600001	2700000	359	57	1	3	0	0	39	0
3	2700001	2800000	210	29	0	0	0	0	0	0
3	2800001	2900000	160	29	0	0	0	0	0	0
3	2900001	3000000	103	48	0	0	0	0	0	0
3	3000001	3100000	632	110	0	3	0	0	0	0
3	3100001	3200000	692	90	0	1	0	0	0	0
3	3200001	3300000	85	42	0	1	0	0	0	0
3	3300001	3400000	146	37	0	0	0	0	6	0
3	3400001	3500000	98	60	1	1	1	0	44	0
3	3500001	3600000	375	87	1	3	1	0	0	0
3	3600001	3700000	242	61	1	0	0	0	0	0
3	3700001	3800000	250	70	0	0	0	0	0	0
3	3800001	3900000	143	47	0	0	1	0	0	0
3	3900001	4000000	162	52	0	2	0	0	0	0
3	4000001	4100000	408	91	0	1	1	0	0	0
3	4100001	4200000	185	32	0	0	0	0	0	0
3	4200001	4300000	133	40	0	0	0	0	0	0
3	4300001	4400000	265	54	0	1	1	0	11	0
3	4400001	4500000	419	110	0	1	0	0	0	0
3	4500001	4600000	299	71	1	1	0	1	0	0
3	4600001	4700000	327	97	1	2	1	0	0	0
3	4700001	4800000	448	110	2	1	0	0	0	0
3	4800001	4900000	416	76	0	3	0	0	9	52
3	4900001	5000000	375	84	2	0	0	0	0	100
3	5000001	5100000	488	88	1	1	0	0	0	100
3	5100001	5200000	116	70	0	1	0	0	0	40
3	5200001	5300000	283	48	0	0	0	0	0	0
3	5300001	5400000	260	63	1	0	0	0	0	0
3	5400001	5500000	659	66	1	0	1	0	4	0
3	5500001	5600000	232	62	0	1	0	0	0	0
3	5600001	5700000	221	42	0	0	0	0	0	0
3	5700001	5800000	160	45	0	0	0	0	0	0
3	5800001	5900000	349	73	0	1	1	0	2	0
3	5900001	6000000	282	48	0	2	1	0	0	0
3	6000001	6100000	406	93	0	4	2	0	38	0
3	6100001	6200000	375	77	0	1	0	0	0	0
3	6200001	6300000	138	57	0	0	0	0	0	0
3	6300001	6400000	233	62	0	2	0	0	0	0
3	6400001	6500000	172	38	1	0	0	0	0	0
3	6500001	6600000	184	69	0	4	0	0	0	0
3	6600001	6700000	113	52	0	0	0	0	0	0
3	6700001	6800000	291	59	1	0	1	0	0	0
3	6800001	6900000	633	105	1	3	0	0	0	0
3	6900001	7000000	531	80	0	0	0	0	0	0
3	7000001	7100000	390	53	0	2	0	0	0	0
3	7100001	7200000	668	117	3	4	0	0	0	0
3	7200001	7300000	203	59	1	0	1	0	0	0
3	7300001	7400000	461	90	1	2	0	0	0	0
3	7400001	7500000	320	31	0	0	0	0	0	0
3	7500001	7600000	354	53	0	1	0	0	0	0
3	7600001	7700000	527	102	2	1	0	0	0	0
3	7700001	7800000	130	67	0	0	0	0	13	0
3	7800001	7900000	203	85	0	0	0	1	1	0
3	7900001	8000000	134	61	0	1	0	0	6	0
3	8000001	8100000	146	29	0	0	0	0	0	0
3	8100001	8200000	837	131	0	1	2	0	0	0
3	8200001	8300000	201	39	0	0	0	0	0	0
3	8300001	8400000	152	47	0	0	1	0	0	0
3	8400001	8500000	293	63	0	2	0	0	0	0
3	8500001	8600000	455	61	1	1	0	0	0	0
3	8600001	8700000	523	93	0	2	0	0	0	0
3	8700001	8800000	248	35	0	0	0	0	0	0
3	8800001	8900000	476	65	0	4	0	0	0	0
3	8900001	9000000	627	111	1	0	1	0	0	0
3	9000001	9100000	216	62	0	0	0	0	0	0
3	9100001	9200000	277	70	0	0	0	0	0	0
3	9200001	9300000	173	49	0	0	0	0	0	0
3	9300001	9400000	134	52	0	0	1	0	0	0
3	9400001	9500000	197	70	1	2	0	0	0	0
3	9500001	9600000	875	165	3	5	0	0	0	0
3	9600001	9700000	223	55	0	0	0	0	0	0
3	9700001	9800000	488	124	3	0	0	0	0	0
3	9800001	9900000	285	64	0	1	0	0	0	0
3	9900001	10000000	204	30	0	0	0	0	0	0
3	10000001	10100000	357	97	0	2	1	0	0	0
3	10100001	10200000	229	53	1	0	0	0	0	0
3	10200001	10300000	204	58	0	0	0	0	0	0
3	10300001	10400000	187	69	0	0	0	0	0	98
3	10400001	10500000	596	103	1	1	0	0	6	64
3	10500001	10600000	632	128	1	2	0	0	0	0
3	10600001	10700000	274	54	1	1	0	0	0	0
3	10700001	10800000	108	19	0	0	1	0	0	0
3	10800001	10900000	125	54	0	0	0	0	0	0
3	10900001	11000000	133	57	0	0	0	0	0	0
3	11000001	11100000	278	94	0	2	0	0	6	0
3	11100001	11200000	129	29	0	0	0	0	0	0
3	11200001	11300000	96	34	0	0	1	0	0	0
3	11300001	11400000	237	28	0	1	0	0	0	0
3	11400001	11500000	46	25	0	0	1	0	0	0
3	11500001	11600000	173	67	0	0	0	0	0	0
3	11600001	11700000	160	40	0	0	0	0	0	0
3	11700001	11800000	75	54	0	0	0	0	0	0
3	11800001	11900000	254	47	0	0	1	0	0	0
3	11900001	12000000	279	63	0	0	0	0	0	0
3	12000001	12100000	137	40	0	0	0	0	0	0
3	12100001	12200000	74	28	0	0	0	0	0	0
3	12200001	12300000	107	43	0	0	1	0	2	0
3	12300001	12400000	72	27	0	0	0	0	10	0
3	12400001	12500000	159	48	0	1	0	0	0	0
3	12500001	12600000	232	41	0	0	1	0	0	0
3	12600001	12700000	214	59	0	0	0	0	0	0
3	12700001	12800000	71	48	0	1	0	0	5	0
3	12800001	12900000	132	38	1	0	0	0	0	0
3	12900001	13000000	222	38	1	0	1	0	0	0
3	13000001	13100000	98	25	0	0	0	0	0	0
3	13100001	13200000	80	44	0	1	0	0	0	0
3	13200001	13300000	163	40	0	1	1	0	0	0
3	13300001	13400000	199	31	0	0	0	0	0	0
3	13400001	13500000	62	34	0	1	0	0	0	0
3	13500001	13600000	147	32	1	0	0	0	0	0
3	13600001	13700000	150	41	0	0	0	0	0	0
3	13700001	13800000	61	43	0	0	0	0	2	0
3	13800001	13900000	38	33	0	0	0	0	0	0
3	13900001	14000000	627	39	0	0	1	0	0	0
3	14000001	14100000	74	31	0	1	0	0	0	0
3	14100001	14200000	218	28	0	0	0	0	0	0
3	14200001	14300000	81	30	0	0	0	0	0	0
3	14300001	14400000	218	43	0	0	0	0	0	0
3	14400001	14500000	142	43	1	2	0	1	0	0
3	14500001	14600000	572	91	0	2	0	1	0	0
3	14600001	14700000	140	37	0	0	0	0	0	0
3	14700001	14800000	368	97	0	1	0	0	0	0
3	14800001	14900000	157	51	0	0	0	0	0	0
3	14900001	15000000	79	25	0	1	0	0	0	0
3	15000001	15100000	91	28	0	0	0	0	0	0
3	15100001	15200000	304	62	1	0	0	0	0	0
3	15200001	15300000	165	39	0	0	0	0	0	0
3	15300001	15400000	176	28	0	0	1	0	0	0
3	15400001	15500000	106	35	0	0	0	0	0	0
3	15500001	15600000	174	58	0	0	0	0	0	0
3	15600001	15700000	119	64	0	0	0	0	0	0
3	15700001	15800000	430	66	0	2	0	0	0	0
3	15800001	15900000	373	45	0	0	0	0	0	0
3	15900001	16000000	394	66	0	0	0	0	0	0
3	16000001	16100000	123	44	0	0	0	0	0	0
3	16100001	16200000	139	29	0	0	0	0	0	0
3	16200001	16300000	143	39	0	0	0	0	0	0
3	16300001	16400000	140	30	0	0	0	0	14	0
3	16400001	16500000	163	31	1	0	0	0	0	0
3	16500001	16600000	191	55	0	0	0	0	0	0
3	16600001	16700000	241	30	0	0	0	0	0	0
3	16700001	16800000	227	55	0	0	0	0	0	0
3	16800001	16900000	146	27	0	0	0	0	0	0
3	16900001	17000000	131	39	0	0	0	0	12	0
3	17000001	17100000	85	37	0	0	0	0	3	0
3	17100001	17200000	125	24	0	0	0	0	0	0
3	17200001	17300000	102	29	0	1	0	0	0	0
3	17300001	17400000	230	28	1	0	0	0	0	0
3	17400001	17500000	65	39	0	0	0	0	0	0
3	17500001	17600000	176	34	0	0	0	0	0	0
3	17600001	17700000	59	30	0	0	0	0	8	0
3	17700001	17800000	252	66	0	1	0	0	0	0
3	17800001	17900000	157	53	0	0	0	0	0	0
3	17900001	18000000	72	28	0	0	0	0	11	0
3	18000001	18100000	208	30	0	0	1	0	0	0
3	18100001	18200000	334	48	0	1	0	0	0	0
3	18200001	18300000	144	26	0	0	0	0	0	0
3	18300001	18400000	156	75	2	0	0	0	0	0
3	18400001	18500000	128	42	0	1	0	0	0	0
3	18500001	18600000	101	39	0	0	0	0	0	0
3	18600001	18700000	322	62	0	1	0	1	0	0
3	18700001	18800000	393	34	0	0	0	0	0	0
3	18800001	18900000	242	150	0	4	0	0	5	0
3	18900001	19000000	153	51	0	0	0	0	0	0
3	19000001	19100000	215	25	0	0	0	0	0	0
3	19100001	19200000	197	42	0	2	1	0	0	0
3	19200001	19300000	135	45	0	0	0	0	0	0
3	19300001	19400000	78	47	0	0	0	0	0	0
3	19400001	19500000	505	56	0	1	1	0	0	0
3	19500001	19600000	73	41	0	0	0	0	0	0
3	19600001	19700000	193	41	0	0	0	0	0	0
3	19700001	19800000	201	35	0	0	1	0	0	0
3	19800001	19900000	264	36	0	1	0	0	0	0
3	19900001	20000000	173	61	0	2	1	0	0	0
3	20000001	20100000	193	86	0	2	1	0	0	0
3	20100001	20200000	80	40	0	0	0	0	0	0
3	20200001	20300000	237	46	0	0	1	0	0	0
3	20300001	20400000	181	50	0	0	1	0	0	0
3	20400001	20500000	193	75	0	1	0	0	12	0
3	20500001	20600000	269	38	0	0	0	0	0	0
3	20600001	20700000	277	34	0	0	0	0	0	0
3	20700001	20800000	343	57	0	0	1	0	0	0
3	20800001	20900000	80	40	0	0	0	0	16	0
3	20900001	21000000	186	30	0	0	0	0	0	0
3	21000001	21100000	126	35	1	0	1	0	0	0
3	21100001	21200000	283	36	0	1	0	0	0	0
3	21200001	21300000	223	58	1	1	0	0	9	0
3	21300001	21400000	224	54	0	0	0	0	2	0
3	21400001	21500000	492	55	0	1	1	0	0	0
3	21500001	21600000	172	25	0	0	0	0	9	0
3	21600001	21700000	129	27	0	1	0	0	10	0
3	21700001	21800000	493	43	0	0	0	0	0	0
3	21800001	21900000	185	31	0	1	0	0	0	0
3	21900001	22000000	318	30	0	0	0	0	0	0
3	22000001	22100000	176	41	0	0	0	0	11	0
3	22100001	22200000	156	39	2	0	0	0	0	0
3	22200001	22300000	146	24	0	0	0	0	0	0
3	22300001	22400000	249	58	2	1	0	0	0	0
3	22400001	22500000	143	57	0	1	0	0	2	0
3	22500001	22600000	151	45	0	0	0	0	8	0
3	22600001	22700000	328	52	0	0	0	0	0	0
3	22700001	22800000	430	104	0	0	1	0	37	0
3	22800001	22900000	516	54	0	1	1	1	20	0
3	22900001	23000000	145	20	0	0	0	0	0	0
3	23000001	23100000	407	54	0	1	0	0	0	0
3	23100001	23200000	221	45	1	1	0	0	0	0
3	23200001	23300000	253	60	0	1	0	0	10	0
3	23300001	23400000	105	48	0	0	0	0	0	0
3	23400001	23500000	268	57	0	1	0	0	0	0
3	23500001	23600000	303	70	0	0	0	0	0	0
3	23600001	23700000	125	34	0	0	0	0	0	0
3	23700001	23800000	130	29	0	0	2	0	0	0
3	23800001	23900000	439	53	0	0	0	0	0	0
3	23900001	24000000	300	48	0	1	0	0	0	0
3	24000001	24100000	179	36	0	1	0	0	0	0
3	24100001	24200000	285	54	0	0	0	0	0	0
3	24200001	24300000	127	43	0	0	0	0	0	0
3	24300001	24400000	341	49	0	0	0	0	0	0
3	24400001	24500000	337	41	0	0	0	0	0	0
3	24500001	24600000	165	32	0	1	0	0	0	0
3	24600001	24700000	542	105	0	2	0	0	0	0
3	24700001	24800000	315	53	0	1	0	0	0	0
3	24800001	24900000	358	50	0	0	1	0	0	0
3	24900001	25000000	113	58	0	0	1	0	0	0
3	25000001	25100000	273	34	0	0	0	0	0	0
3	25100001	25200000	270	36	0	1	1	0	0	0
3	25200001	25300000	197	45	0	1	0	0	0	0
3	25300001	25400000	323	56	0	0	0	0	0	0
3	25400001	25500000	265	33	0	0	1	0	0	0
3	25500001	25600000	202	66	0	1	1	0	0	0
3	25600001	25700000	436	52	0	0	0	0	0	0
3	25700001	25800000	80	46	0	0	0	0	9	0
3	25800001	25900000	106	25	0	1	0	0	0	0
3	25900001	26000000	310	41	1	0	0	0	1	0
3	26000001	26100000	183	34	0	0	0	0	1	0
3	26100001	26200000	153	34	0	1	1	0	0	0
3	26200001	26300000	157	52	0	1	0	0	6	0
3	26300001	26400000	135	42	0	1	0	0	3	0
3	26400001	26500000	477	110	0	1	0	0	8	0
3	26500001	26600000	171	56	0	0	0	0	0	0
3	26600001	26700000	330	42	0	0	0	0	0	0
3	26700001	26800000	117	32	0	0	0	0	3	0
3	26800001	26900000	383	53	0	1	0	0	3	0
3	26900001	27000000	112	21	0	1	0	0	0	0
3	27000001	27100000	534	90	0	3	0	0	0	0
3	27100001	27200000	819	84	1	3	0	0	1	0
3	27200001	27300000	914	99	3	3	0	0	14	0
3	27300001	27400000	195	67	0	0	0	0	0	0
3	27400001	27500000	294	48	0	2	2	0	7	0
3	27500001	27600000	361	44	0	0	0	0	0	0
3	27600001	27700000	398	37	0	0	0	0	0	0
3	27700001	27800000	181	39	0	0	0	0	11	0
3	27800001	27900000	147	37	0	0	1	0	0	0
3	27900001	28000000	456	95	2	1	0	0	0	0
3	28000001	28100000	158	26	0	1	0	0	0	0
3	28100001	28200000	353	47	1	0	0	0	0	0
3	28200001	28300000	280	92	0	3	0	0	5	0
3	28300001	28400000	203	59	1	0	0	0	0	0
3	28400001	28500000	692	89	0	2	0	0	0	0
3	28500001	28600000	321	50	0	0	0	0	0	0
3	28600001	28700000	65	30	0	0	0	0	0	0
3	28700001	28800000	229	36	0	0	0	0	11	0
3	28800001	28900000	110	40	1	0	1	0	0	0
3	28900001	29000000	193	38	0	0	1	0	0	0
3	29000001	29100000	169	47	0	0	0	0	0	0
3	29100001	29200000	226	53	0	1	0	0	8	0
3	29200001	29300000	275	42	0	1	0	0	0	0
3	29300001	29400000	205	51	0	0	0	0	0	0
3	29400001	29500000	184	38	0	0	0	0	0	0
3	29500001	29600000	261	58	0	0	0	0	0	0
3	29600001	29700000	143	50	0	0	0	0	0	0
3	29700001	29800000	533	106	0	3	1	0	5	0
3	29800001	29900000	142	77	0	0	0	0	4	0
3	29900001	30000000	220	48	0	1	1	0	0	0
3	30000001	30100000	635	87	0	1	0	0	0	0
3	30100001	30200000	92	64	0	1	0	0	0	0
3	30200001	30300000	31	26	0	0	0	0	0	0
3	30300001	30400000	208	62	0	2	0	0	11	0
3	30400001	30500000	278	34	0	0	0	0	0	0
3	30500001	30600000	268	52	0	0	0	0	0	0
3	30600001	30700000	228	37	0	0	0	0	0	0
3	30700001	30800000	167	44	0	0	0	0	19	0
3	30800001	30900000	59	29	0	0	0	0	3	0
3	30900001	31000000	101	56	1	0	0	0	0	0
3	31000001	31100000	430	44	0	0	0	0	0	0
3	31100001	31200000	945	132	3	4	0	0	0	0
3	31200001	31300000	491	110	0	0	0	0	0	0
3	31300001	31400000	531	78	1	0	0	0	2	0
3	31400001	31500000	445	113	0	0	0	0	92	0
3	31500001	31600000	289	44	0	0	1	0	2	0
3	31600001	31700000	225	64	0	0	0	0	0	0
3	31700001	31800000	175	34	1	0	0	0	0	0
3	31800001	31900000	265	36	0	1	0	0	0	0
3	31900001	32000000	483	81	0	0	1	0	0	0
3	32000001	32100000	355	58	0	1	0	0	0	0
3	32100001	32200000	449	62	0	0	0	0	10	0
3	32200001	32300000	822	117	4	6	0	0	0	0
3	32300001	32400000	656	101	2	3	0	0	0	0
3	32400001	32500000	181	27	0	0	0	0	0	0
3	32500001	32600000	347	88	1	1	0	0	0	74
3	32600001	32700000	395	74	0	0	0	0	0	0
3	32700001	32800000	439	89	2	1	0	0	0	0
3	32800001	32900000	521	84	0	3	1	0	0	0
3	32900001	33000000	1098	107	1	0	1	0	0	0
3	33000001	33100000	403	82	0	2	0	0	0	0
3	33100001	33200000	365	77	1	0	2	0	0	92
3	33200001	33300000	263	60	2	1	0	0	0	70
3	33300001	33400000	230	40	0	0	2	0	0	0
3	33400001	33500000	364	79	1	0	0	0	0	0
3	33500001	33600000	625	54	0	1	0	0	0	0
3	33600001	33700000	241	46	0	0	0	0	0	0
3	33700001	33800000	379	48	0	1	0	0	0	0
3	33800001	33900000	488	86	1	2	0	0	0	0
3	33900001	34000000	248	49	0	0	0	0	0	0
3	34000001	34100000	191	56	0	0	0	0	0	0
3	34100001	34200000	275	62	0	2	0	0	4	0
3	34200001	34300000	320	45	0	0	0	0	8	0
3	34300001	34400000	374	71	1	0	0	0	0	48
3	34400001	34500000	577	100	0	0	1	0	0	100
3	34500001	34600000	318	77	0	2	0	0	0	100
3	34600001	34700000	166	71	0	3	0	0	0	100
3	34700001	34800000	401	90	0	0	0	0	0	9
3	34800001	34900000	348	68	0	1	0	0	0	0
3	34900001	35000000	386	63	0	0	0	0	10	35
3	35000001	35100000	418	68	0	1	0	0	14	100
3	35100001	35200000	511	85	0	3	0	0	0	100
3	35200001	35300000	170	79	0	0	1	0	0	100
3	35300001	35400000	352	62	2	2	0	0	4	100
3	35400001	35500000	244	57	1	1	0	0	0	100
3	35500001	35600000	293	85	0	3	0	0	6	100
3	35600001	35700000	562	83	2	1	0	0	0	73
3	35700001	35800000	410	55	0	0	1	0	0	0
3	35800001	35900000	187	40	0	1	0	0	0	0
3	35900001	36000000	432	59	0	1	0	0	0	0
3	36000001	36100000	254	37	0	0	0	0	0	0
3	36100001	36200000	285	97	1	1	0	0	0	0
3	36200001	36300000	269	61	1	0	0	0	0	0
3	36300001	36400000	379	72	0	0	0	0	0	0
3	36400001	36500000	196	35	0	0	0	0	13	0
3	36500001	36600000	404	44	0	0	0	0	0	0
3	36600001	36700000	186	57	0	0	0	0	0	0
3	36700001	36800000	361	64	2	0	0	0	0	0
3	36800001	36900000	275	47	0	1	0	0	0	0
3	36900001	37000000	334	101	1	2	0	0	9	0
3	37000001	37100000	464	107	1	4	0	0	0	0
3	37100001	37200000	318	57	0	0	0	0	0	0
3	37200001	37300000	523	109	1	4	0	0	0	0
3	37300001	37400000	596	83	1	0	0	0	0	0
3	37400001	37500000	478	42	1	1	0	0	0	0
3	37500001	37600000	594	117	1	1	0	0	0	0
3	37600001	37700000	183	47	0	0	0	0	0	0
3	37700001	37800000	383	62	0	0	0	0	0	0
3	37800001	37900000	423	94	0	2	2	0	22	0
3	37900001	38000000	170	51	0	0	0	0	6	0
3	38000001	38100000	228	46	0	0	0	0	0	0
3	38100001	38200000	184	63	0	0	0	0	0	0
3	38200001	38300000	326	57	0	0	1	0	0	0
3	38300001	38400000	181	35	0	1	0	0	0	0
3	38400001	38500000	253	37	1	0	0	0	0	0
3	38500001	38600000	198	55	0	0	0	0	0	0
3	38600001	38700000	246	47	0	0	0	0	9	0
3	38700001	38800000	341	55	0	0	1	0	0	0
3	38800001	38900000	171	35	0	0	0	0	0	0
3	38900001	39000000	286	18	0	0	0	0	0	0
3	39000001	39100000	255	40	0	0	0	0	0	0
3	39100001	39200000	210	50	0	0	0	0	5	0
3	39200001	39300000	359	45	0	1	0	0	0	0
3	39300001	39400000	427	67	0	0	0	0	7	0
3	39400001	39500000	312	40	0	0	0	0	0	0
3	39500001	39600000	245	69	0	0	0	0	9	0
3	39600001	39700000	397	77	0	2	0	0	0	0
3	39700001	39800000	120	40	0	0	0	0	0	0
3	39800001	39900000	328	30	0	2	1	0	0	0
3	39900001	40000000	401	60	0	2	0	0	10	0
3	40000001	40100000	176	54	1	0	1	0	0	0
3	40100001	40200000	342	61	0	1	0	0	0	0
3	40200001	40300000	527	64	1	2	1	0	0	0
3	40300001	40400000	351	45	2	1	0	0	0	0
3	40400001	40500000	200	41	0	1	0	0	5	0
3	40500001	40600000	342	47	0	0	1	0	0	0
3	40600001	40700000	531	41	0	1	0	0	0	0
3	40700001	40800000	420	41	0	0	2	0	0	0
3	40800001	40900000	539	79	1	5	0	2	0	0
3	40900001	41000000	467	83	0	1	0	0	0	0
3	41000001	41100000	279	33	0	0	0	0	0	0
3	41100001	41200000	195	51	0	1	0	0	0	0
3	41200001	41300000	676	73	1	1	0	0	0	0
3	41300001	41400000	517	77	0	0	0	0	0	0
3	41400001	41500000	144	28	0	0	1	0	0	0
3	41500001	41600000	226	42	0	1	0	0	0	0
3	41600001	41700000	159	29	0	1	0	0	0	0
3	41700001	41800000	351	81	0	2	1	0	0	0
3	41800001	41900000	164	28	0	0	1	0	8	0
3	41900001	42000000	320	54	1	0	0	1	9	0
3	42000001	42100000	192	27	0	0	1	0	0	0
3	42100001	42200000	329	39	0	0	0	0	0	0
3	42200001	42300000	599	60	2	0	0	0	10	0
3	42300001	42400000	437	60	1	0	0	0	3	0
3	42400001	42500000	611	93	0	2	1	0	0	0
3	42500001	42600000	587	67	0	1	0	1	0	0
3	42600001	42700000	430	51	0	1	1	0	0	0
3	42700001	42800000	1288	85	0	0	0	0	0	0
3	42800001	42900000	518	39	0	0	0	0	0	0
3	42900001	43000000	411	51	0	3	0	0	0	0
3	43000001	43100000	293	47	0	1	1	0	0	0
3	43100001	43200000	382	39	0	1	0	0	0	0
3	43200001	43300000	680	62	0	0	0	0	0	0
3	43300001	43400000	185	28	0	0	0	0	0	0
3	43400001	43500000	70	57	0	1	0	0	0	0
3	43500001	43600000	203	57	0	0	1	0	9	0
3	43600001	43700000	162	69	1	0	1	0	0	0
3	43700001	43800000	144	44	0	0	0	0	0	0
3	43800001	43900000	238	40	0	0	1	0	0	0
3	43900001	44000000	163	37	0	0	0	0	0	0
3	44000001	44100000	188	27	0	1	1	0	0	0
3	44100001	44200000	492	48	1	0	0	0	0	0
3	44200001	44300000	216	40	0	0	1	0	0	0
3	44300001	44400000	610	60	0	1	0	0	10	0
3	44400001	44500000	442	54	1	1	0	0	0	0
3	44500001	44600000	92	33	0	0	1	0	0	0
3	44600001	44700000	182	43	0	0	0	0	0	0
3	44700001	44800000	226	57	0	1	0	0	27	0
3	44800001	44900000	506	91	0	2	0	0	0	0
3	44900001	45000000	362	34	0	0	0	0	0	0
3	45000001	45100000	498	57	0	2	0	0	0	0
3	45100001	45200000	217	29	0	0	0	0	0	0
3	45200001	45300000	135	39	0	0	0	0	0	0
3	45300001	45400000	226	61	0	0	0	0	0	0
3	45400001	45500000	374	62	1	1	0	0	0	0
3	45500001	45600000	311	59	1	0	1	0	0	0
3	45600001	45700000	214	53	0	1	0	0	0	0
3	45700001	45800000	392	53	0	1	0	0	0	0
3	45800001	45900000	193	42	0	0	0	0	0	0
3	45900001	46000000	421	83	0	1	0	0	0	0
3	46000001	46100000	270	60	0	1	0	0	0	0
3	46100001	46200000	260	93	1	0	0	0	0	0
3	46200001	46300000	330	55	0	0	1	0	0	0
3	46300001	46400000	116	18	0	0	0	0	0	0
3	46400001	46500000	707	70	0	1	0	0	0	0
3	46500001	46600000	383	66	0	1	0	0	0	0
3	46600001	46700000	392	61	0	1	0	0	0	0
3	46700001	46800000	176	44	0	0	0	0	0	0
3	46800001	46900000	246	44	1	1	1	0	0	0
3	46900001	47000000	469	96	0	1	0	0	0	0
3	47000001	47100000	139	55	0	1	0	0	0	0
3	47100001	47200000	510	99	0	2	1	0	0	0
3	47200001	47300000	410	61	0	0	0	0	0	0
3	47300001	47400000	342	28	0	2	0	0	0	0
3	47400001	47500000	396	50	0	0	0	0	0	0
3	47500001	47600000	275	45	0	0	0	0	0	0
3	47600001	47700000	320	46	0	0	0	0	0	0
3	47700001	47800000	197	31	0	0	0	0	0	0
3	47800001	47900000	679	80	1	3	0	0	0	0
3	47900001	48000000	319	73	1	1	0	0	0	0
3	48000001	48100000	362	48	0	0	0	0	0	0
3	48100001	48200000	457	36	0	0	0	0	0	0
3	48200001	48300000	95	58	1	0	0	0	0	0
3	48300001	48400000	368	62	0	0	0	0	0	0
3	48400001	48500000	477	77	0	1	0	0	5	0
3	48500001	48600000	582	87	1	0	0	0	0	0
3	48600001	48700000	522	108	1	2	0	0	0	0
3	48700001	48800000	334	83	0	1	0	0	11	0
3	48800001	48900000	437	75	0	1	0	0	0	0
3	48900001	49000000	150	30	0	1	1	0	12	0
3	49000001	49100000	91	35	0	1	0	0	0	0
3	49100001	49200000	348	41	0	0	0	0	8	0
3	49200001	49300000	190	46	0	1	0	0	0	0
3	49300001	49400000	542	44	0	0	0	0	0	0
3	49400001	49500000	653	93	0	2	0	0	4	0
3	49500001	49600000	463	104	0	2	0	0	1	0
3	49600001	49700000	294	53	0	2	0	0	0	0
3	49700001	49800000	328	48	0	0	0	0	0	0
3	49800001	49900000	543	69	0	1	0	1	0	0
3	49900001	50000000	248	37	0	0	0	0	0	0
3	50000001	50100000	308	53	0	0	0	0	0	0
3	50100001	50200000	177	44	0	0	0	0	0	0
3	50200001	50300000	496	60	0	1	0	0	0	0
3	50300001	50400000	430	55	0	1	0	1	0	0
3	50400001	50500000	191	39	0	0	0	1	0	0
3	50500001	50600000	153	28	0	0	0	0	0	0
3	50600001	50700000	106	43	0	0	1	0	10	0
3	50700001	50800000	202	51	0	0	0	0	0	0
3	50800001	50900000	131	37	0	0	0	0	0	0
3	50900001	51000000	211	51	0	0	0	0	0	0
3	51000001	51100000	94	35	0	0	0	0	21	0
3	51100001	51200000	566	75	1	1	0	0	0	0
3	51200001	51300000	78	34	0	0	0	0	0	0
3	51300001	51400000	137	50	0	0	0	0	0	0
3	51400001	51500000	499	57	0	0	0	0	0	0
3	51500001	51600000	727	55	0	0	0	0	2	0
3	51600001	51700000	210	51	0	1	0	0	14	0
3	51700001	51800000	198	64	0	0	0	0	7	0
3	51800001	51900000	176	32	0	0	0	0	6	0
3	51900001	52000000	144	30	0	0	0	0	0	0
3	52000001	52100000	554	52	0	1	0	0	0	0
3	52100001	52200000	598	59	1	1	0	0	0	0
3	52200001	52300000	286	45	0	0	1	0	0	0
3	52300001	52400000	213	25	0	0	0	0	0	0
3	52400001	52500000	145	42	0	0	0	0	0	0
3	52500001	52600000	106	34	0	1	0	0	0	0
3	52600001	52700000	264	70	0	1	1	0	0	0
3	52700001	52800000	56	25	0	0	1	0	0	0
3	52800001	52900000	172	38	0	0	0	0	6	0
3	52900001	53000000	466	49	0	0	0	0	0	0
3	53000001	53100000	559	108	1	0	0	0	0	0
3	53100001	53200000	605	101	0	1	0	0	11	0
3	53200001	53300000	41	24	0	0	0	0	0	0
3	53300001	53400000	541	67	1	1	0	0	0	0
3	53400001	53500000	429	58	0	0	0	0	0	0
3	53500001	53600000	286	52	0	0	1	0	0	0
3	53600001	53700000	99	38	0	0	0	0	8	0
3	53700001	53800000	173	36	0	2	0	0	12	0
3	53800001	53900000	419	73	0	1	0	0	0	0
3	53900001	54000000	479	75	0	0	0	0	0	0
3	54000001	54100000	404	40	1	1	0	0	0	0
3	54100001	54200000	361	42	0	1	0	0	0	0
3	54200001	54300000	296	60	0	1	0	0	0	0
3	54300001	54400000	198	27	0	0	0	0	0	0
3	54400001	54500000	255	54	0	0	0	0	0	0
3	54500001	54600000	207	50	0	1	0	0	0	0
3	54600001	54700000	273	55	0	2	0	0	0	0
3	54700001	54800000	315	61	0	0	0	0	17	0
3	54800001	54900000	256	28	0	0	1	0	0	0
3	54900001	55000000	199	42	0	1	0	0	0	0
3	55000001	55100000	205	61	0	1	0	0	0	0
3	55100001	55200000	128	39	0	0	0	0	0	0
3	55200001	55300000	327	50	0	0	0	0	0	0
3	55300001	55400000	171	51	0	2	0	0	11	0
3	55400001	55500000	205	46	0	0	0	0	0	0
3	55500001	55600000	436	74	1	2	0	0	0	0
3	55600001	55700000	273	49	1	0	0	0	0	0
3	55700001	55800000	161	37	0	1	0	0	0	0
3	55800001	55900000	183	37	0	0	0	0	0	0
3	55900001	56000000	514	66	1	1	0	1	0	0
3	56000001	56100000	375	57	0	0	0	0	0	0
3	56100001	56200000	108	40	0	0	0	0	0	0
3	56200001	56300000	166	34	0	0	1	0	0	0
3	56300001	56400000	235	33	0	0	0	0	0	0
3	56400001	56500000	165	35	0	0	0	0	0	0
3	56500001	56600000	263	41	0	0	0	0	0	0
3	56600001	56700000	193	52	0	1	1	0	0	0
3	56700001	56800000	268	52	0	0	1	0	0	0
3	56800001	56900000	275	41	0	0	0	0	0	0
3	56900001	57000000	330	47	1	0	0	0	0	0
3	57000001	57100000	589	52	2	0	0	0	0	0
3	57100001	57200000	242	40	0	0	0	0	0	0
3	57200001	57300000	84	28	0	0	0	0	0	0
3	57300001	57400000	343	33	0	0	0	0	0	0
3	57400001	57500000	145	46	0	0	0	0	0	0
3	57500001	57600000	381	113	0	0	0	0	0	0
3	57600001	57700000	269	29	0	1	0	0	0	0
3	57700001	57800000	457	53	1	1	1	0	0	0
3	57800001	57900000	490	59	0	2	1	0	0	0
3	57900001	58000000	198	53	0	1	0	0	0	0
3	58000001	58100000	299	53	1	2	0	0	0	0
3	58100001	58200000	129	46	0	0	0	0	0	0
3	58200001	58300000	126	38	0	0	0	0	0	0
3	58300001	58400000	178	69	0	0	0	0	0	0
3	58400001	58500000	162	29	0	0	0	0	0	0
3	58500001	58600000	328	40	0	0	0	0	0	0
3	58600001	58700000	130	49	0	0	0	0	0	0
3	58700001	58800000	197	61	0	1	0	0	0	0
3	58800001	58900000	372	42	0	0	1	0	0	0
3	58900001	59000000	271	42	0	0	0	0	0	0
3	59000001	59100000	299	50	0	0	0	0	0	0
3	59100001	59200000	340	55	0	0	0	0	0	0
3	59200001	59300000	262	58	0	2	0	0	0	0
3	59300001	59400000	194	74	3	1	2	0	0	0
3	59400001	59500000	176	53	0	0	0	0	0	0
3	59500001	59600000	171	30	0	1	1	0	0	0
3	59600001	59700000	181	27	0	0	0	0	0	0
3	59700001	59800000	117	45	0	0	0	0	0	0
3	59800001	59900000	178	35	1	0	0	0	0	0
3	59900001	60000000	107	28	0	0	0	0	0	0
3	60000001	60100000	56	26	0	0	0	0	0	0
3	60100001	60200000	488	48	0	3	0	1	0	0
3	60200001	60300000	467	111	0	0	0	0	9	0
3	60300001	60400000	139	22	0	0	0	0	0	0
3	60400001	60500000	265	51	1	1	0	0	6	0
3	60500001	60600000	418	70	0	1	0	0	0	0
3	60600001	60700000	160	44	1	0	0	0	0	0
3	60700001	60800000	283	30	0	0	0	0	11	0
3	60800001	60900000	282	36	0	0	0	0	0	0
3	60900001	61000000	259	65	0	0	0	0	0	0
3	61000001	61100000	288	67	0	0	0	0	0	0
3	61100001	61200000	392	53	0	1	0	0	3	0
3	61200001	61300000	615	59	0	0	0	0	3	0
3	61300001	61400000	112	38	0	0	0	0	0	0
3	61400001	61500000	465	52	0	2	0	0	0	0
3	61500001	61600000	62	22	0	0	0	0	0	0
3	61600001	61700000	87	42	0	0	1	1	0	0
3	61700001	61800000	215	39	0	0	0	0	0	0
3	61800001	61900000	194	43	0	0	0	0	0	0
3	61900001	62000000	249	76	0	1	0	0	0	0
3	62000001	62100000	361	49	1	0	0	0	0	0
3	62100001	62200000	140	59	0	0	0	0	0	0
3	62200001	62300000	441	98	0	0	0	0	0	0
3	62300001	62400000	369	90	1	2	0	0	0	0
3	62400001	62500000	279	46	0	0	0	0	0	0
3	62500001	62600000	527	48	0	1	0	0	0	0
3	62600001	62700000	569	92	1	5	0	0	0	0
3	62700001	62800000	326	45	0	0	0	0	0	0
3	62800001	62900000	501	74	2	0	1	0	0	18
3	62900001	63000000	202	65	1	3	0	0	0	100
3	63000001	63100000	350	74	1	0	1	0	0	100
3	63100001	63200000	306	74	0	0	0	0	0	100
3	63200001	63300000	578	90	0	1	0	0	0	11
3	63300001	63400000	333	43	0	1	0	0	0	0
3	63400001	63500000	528	94	1	3	1	0	12	0
3	63500001	63600000	378	59	0	0	0	0	0	0
3	63600001	63700000	184	47	0	0	0	1	0	0
3	63700001	63800000	282	49	0	1	0	1	0	0
3	63800001	63900000	266	63	0	0	0	0	0	0
3	63900001	64000000	298	75	0	0	0	0	25	0
3	64000001	64100000	65	69	1	1	0	0	19	0
3	64100001	64200000	249	32	0	1	1	0	0	0
3	64200001	64300000	118	34	0	0	0	0	0	0
3	64300001	64400000	699	46	0	1	0	0	0	0
3	64400001	64500000	327	45	0	1	1	0	0	0
3	64500001	64600000	52	55	0	1	0	0	0	0
3	64600001	64700000	210	56	0	0	0	0	13	0
3	64700001	64800000	169	53	0	0	0	0	0	0
3	64800001	64900000	228	57	0	1	1	0	0	0
3	64900001	65000000	246	48	1	0	0	0	0	0
3	65000001	65100000	487	65	1	0	0	0	0	0
3	65100001	65200000	303	64	0	0	0	0	0	0
3	65200001	65300000	113	11	0	0	0	0	0	0
3	65300001	65400000	104	36	0	0	0	0	0	0
3	65400001	65500000	227	64	0	0	0	1	0	0
3	65500001	65600000	130	26	0	0	0	0	13	0
3	65600001	65700000	252	37	0	0	0	0	0	0
3	65700001	65800000	364	91	1	1	0	0	5	0
3	65800001	65900000	509	79	1	1	0	0	0	0
3	65900001	66000000	317	100	0	2	0	0	0	0
3	66000001	66100000	90	38	0	0	0	0	0	0
3	66100001	66200000	318	48	0	0	0	0	0	0
3	66200001	66300000	131	64	0	0	0	0	0	0
3	66300001	66400000	299	43	0	0	0	1	0	0
3	66400001	66500000	563	32	0	0	0	0	0	0
3	66500001	66600000	290	36	1	0	0	0	2	0
3	66600001	66700000	112	58	0	1	0	0	0	0
3	66700001	66800000	121	41	0	0	0	0	0	0
3	66800001	66900000	112	32	0	0	0	0	0	0
3	66900001	67000000	172	57	0	0	1	0	0	0
3	67000001	67100000	345	36	0	3	0	0	0	0
3	67100001	67200000	270	16	0	0	0	0	0	0
3	67200001	67300000	510	42	0	0	0	0	0	0
3	67300001	67400000	477	54	0	0	0	0	11	0
3	67400001	67500000	309	46	0	2	1	0	0	0
3	67500001	67600000	314	58	0	1	0	0	6	0
3	67600001	67700000	450	83	0	3	0	0	9	0
3	67700001	67800000	492	70	0	1	0	0	0	0
3	67800001	67900000	436	79	0	0	0	0	11	0
3	67900001	68000000	434	42	0	0	0	0	0	0
3	68000001	68100000	273	46	0	3	0	0	0	0
3	68100001	68200000	449	88	0	0	0	0	0	0
3	68200001	68300000	132	41	0	0	0	0	0	0
3	68300001	68400000	264	71	0	2	0	0	0	0
3	68400001	68500000	398	52	0	0	0	0	0	0
3	68500001	68600000	182	45	0	0	0	0	0	0
3	68600001	68700000	198	51	0	0	0	0	0	0
3	68700001	68800000	275	52	0	1	0	0	0	0
3	68800001	68900000	461	45	1	1	1	0	7	0
3	68900001	69000000	71	38	0	0	0	0	0	0
3	69000001	69100000	373	73	0	0	1	0	0	0
3	69100001	69200000	418	41	0	1	0	0	0	0
3	69200001	69300000	201	27	0	0	0	0	0	0
3	69300001	69400000	437	53	1	0	0	0	0	0
3	69400001	69500000	111	30	0	1	0	0	0	0
3	69500001	69600000	175	39	0	0	0	0	0	0
3	69600001	69700000	132	47	1	0	1	0	10	0
3	69700001	69800000	259	38	0	0	0	0	0	0
3	69800001	69900000	224	26	0	0	1	0	0	0
3	69900001	70000000	294	57	0	0	1	0	0	0
3	70000001	70100000	165	46	0	0	0	0	0	0
3	70100001	70200000	599	78	0	2	1	0	0	0
3	70200001	70300000	206	49	0	0	0	0	5	0
3	70300001	70400000	210	41	0	0	0	0	0	0
3	70400001	70500000	70	21	0	0	0	0	0	0
3	70500001	70600000	98	39	1	0	0	0	0	0
3	70600001	70700000	88	74	0	0	0	0	0	0
3	70700001	70800000	71	48	0	0	0	0	0	0
3	70800001	70900000	223	81	1	0	1	0	0	0
3	70900001	71000000	167	38	0	0	0	0	0	0
3	71000001	71100000	160	39	1	0	0	0	0	0
3	71100001	71200000	334	46	0	0	0	0	0	0
3	71200001	71300000	309	75	0	0	1	0	0	0
3	71300001	71400000	210	52	0	2	0	4	0	0
3	71400001	71500000	276	75	0	4	4	1	5	0
3	71500001	71600000	404	119	3	5	1	3	1	0
3	71600001	71700000	396	90	1	0	0	0	0	0
3	71700001	71800000	193	54	0	0	0	1	0	0
3	71800001	71900000	307	49	1	0	0	0	0	0
3	71900001	72000000	337	89	0	2	1	1	0	0
3	72000001	72100000	346	52	1	0	0	0	0	0
3	72100001	72200000	463	99	2	2	0	2	11	0
3	72200001	72300000	183	40	1	0	1	0	5	0
3	72300001	72400000	263	50	0	0	1	0	14	0
3	72400001	72500000	347	91	0	0	0	0	0	0
3	72500001	72600000	400	94	2	1	1	0	0	0
3	72600001	72700000	314	62	1	3	0	0	0	0
3	72700001	72800000	120	40	1	2	0	0	0	0
3	72800001	72900000	185	75	1	1	0	0	23	0
3	72900001	73000000	264	56	0	1	1	0	0	0
3	73000001	73100000	117	33	1	1	1	0	0	0
3	73100001	73200000	142	42	1	2	0	0	0	0
3	73200001	73300000	372	53	0	0	0	0	0	0
3	73300001	73400000	654	95	1	2	1	0	0	10
3	73400001	73500000	89	34	0	1	0	0	8	100
3	73500001	73600000	200	68	2	2	2	0	0	100
3	73600001	73700000	461	75	1	0	0	0	12	33
3	73700001	73800000	678	102	4	0	0	0	0	0
3	73800001	73900000	500	73	1	1	0	0	0	0
3	73900001	74000000	492	112	0	2	0	0	0	61
3	74000001	74100000	886	118	1	2	0	0	0	100
3	74100001	74200000	520	108	0	2	1	0	0	100
3	74200001	74300000	499	94	0	4	0	0	0	100
3	74300001	74400000	332	53	0	0	0	0	0	24
3	74400001	74500000	669	80	0	0	0	0	0	0
3	74500001	74600000	317	38	0	1	0	0	0	0
3	74600001	74700000	258	29	0	0	0	0	12	0
3	74700001	74800000	102	33	0	1	0	0	0	0
3	74800001	74900000	265	46	0	0	1	0	0	0
3	74900001	75000000	386	63	0	0	0	0	0	0
3	75000001	75100000	327	61	0	1	0	0	0	0
3	75100001	75200000	501	85	1	1	0	0	0	0
3	75200001	75300000	207	51	0	0	0	0	0	0
3	75300001	75400000	474	92	1	0	2	0	0	0
3	75400001	75500000	218	53	0	1	0	0	0	0
3	75500001	75600000	686	122	1	1	1	0	0	0
3	75600001	75700000	472	67	0	1	0	0	0	0
3	75700001	75800000	686	75	2	0	0	0	0	0
3	75800001	75900000	565	105	1	1	0	0	0	0
3	75900001	76000000	213	47	0	1	0	0	0	0
3	76000001	76100000	278	66	0	1	0	0	0	0
3	76100001	76200000	869	75	0	2	0	0	0	0
3	76200001	76300000	540	48	1	2	0	0	0	0
3	76300001	76400000	725	93	1	2	0	0	0	0
3	76400001	76500000	506	76	2	2	1	0	0	0
3	76500001	76600000	209	67	0	0	0	0	0	0
3	76600001	76700000	137	48	0	2	0	0	0	40
3	76700001	76800000	302	72	0	6	0	2	0	100
3	76800001	76900000	454	62	0	1	0	0	0	4
3	76900001	77000000	629	93	1	0	1	2	0	0
3	77000001	77100000	355	86	1	2	0	0	0	0
3	77100001	77200000	346	77	1	3	0	0	0	0
3	77200001	77300000	385	75	1	1	0	0	0	0
3	77300001	77400000	243	41	0	0	0	0	0	0
3	77400001	77500000	207	68	0	0	0	0	3	44
3	77500001	77600000	378	55	0	2	1	0	0	100
3	77600001	77700000	568	108	1	1	1	0	0	60
3	77700001	77800000	911	83	0	1	0	0	0	0
3	77800001	77900000	645	88	2	3	0	0	0	0
3	77900001	78000000	277	57	0	1	0	0	0	0
3	78000001	78100000	275	86	1	0	1	0	0	0
3	78100001	78200000	508	110	0	3	0	0	0	52
3	78200001	78300000	738	112	3	2	0	0	0	100
3	78300001	78400000	190	42	0	1	0	0	0	2
3	78400001	78500000	478	101	1	2	0	0	0	0
3	78500001	78600000	219	70	2	0	1	0	0	0
3	78600001	78700000	252	42	0	1	0	0	0	19
3	78700001	78800000	676	102	2	0	0	0	0	36
3	78800001	78900000	477	77	1	0	0	0	0	0
3	78900001	79000000	181	22	0	0	0	0	0	0
3	79000001	79100000	220	51	2	1	0	0	0	0
3	79100001	79200000	149	50	0	0	0	0	5	72
3	79200001	79300000	165	72	1	0	0	0	0	100
3	79300001	79400000	87	27	0	0	0	0	18	38
3	79400001	79500000	183	71	0	0	1	0	0	0
3	79500001	79600000	272	61	0	0	0	0	0	0
3	79600001	79700000	295	70	1	1	0	0	0	0
3	79700001	79800000	236	70	0	2	0	0	0	90
3	79800001	79900000	497	105	1	2	0	1	0	100
3	79900001	80000000	461	93	1	1	0	0	9	25
3	80000001	80100000	280	55	1	1	0	1	0	0
3	80100001	80200000	285	60	0	0	0	0	0	0
3	80200001	80300000	294	53	0	0	0	0	0	0
3	80300001	80400000	210	30	0	1	1	0	7	0
3	80400001	80500000	477	73	0	1	0	0	0	0
3	80500001	80600000	171	26	1	0	1	0	0	0
3	80600001	80700000	352	76	0	0	0	0	0	0
3	80700001	80800000	249	38	0	0	0	0	10	0
3	80800001	80900000	249	43	0	0	2	0	2	0
3	80900001	81000000	260	31	0	0	0	0	0	0
3	81000001	81100000	583	87	3	2	1	0	0	0
3	81100001	81200000	271	52	0	0	2	0	0	0
3	81200001	81300000	365	74	0	0	0	0	0	0
3	81300001	81400000	131	46	0	0	0	0	0	0
3	81400001	81500000	642	108	1	2	0	0	0	0
3	81500001	81600000	388	74	0	1	0	0	0	0
3	81600001	81700000	232	53	0	0	1	0	0	0
3	81700001	81800000	293	60	0	0	1	0	0	0
3	81800001	81900000	217	84	0	0	0	0	0	0
3	81900001	82000000	368	45	0	1	0	0	0	0
3	82000001	82100000	248	42	0	0	0	0	12	0
3	82100001	82200000	237	54	0	0	0	0	12	0
3	82200001	82300000	204	58	0	0	1	0	0	0
3	82300001	82400000	137	55	0	0	1	0	0	0
3	82400001	82500000	321	54	0	1	0	0	11	0
3	82500001	82600000	174	47	0	0	0	0	0	0
3	82600001	82700000	348	60	0	0	0	0	0	0
3	82700001	82800000	411	80	1	2	2	0	9	0
3	82800001	82900000	537	53	0	0	0	0	0	0
3	82900001	83000000	560	116	3	2	0	0	7	0
3	83000001	83100000	481	75	0	2	1	1	0	0
3	83100001	83200000	246	43	1	1	0	0	0	0
3	83200001	83300000	277	45	0	0	0	0	0	0
3	83300001	83400000	128	29	0	0	0	0	0	0
3	83400001	83500000	275	71	0	0	0	0	0	0
3	83500001	83600000	289	63	0	3	0	0	0	0
3	83600001	83700000	325	42	0	0	1	0	0	0
3	83700001	83800000	395	57	0	1	0	0	0	0
3	83800001	83900000	288	41	0	1	1	0	0	0
3	83900001	84000000	148	43	0	0	0	1	0	0
3	84000001	84100000	223	75	0	0	0	0	0	0
3	84100001	84200000	672	119	2	1	0	0	0	0
3	84200001	84300000	121	36	0	0	0	0	0	0
3	84300001	84400000	93	58	0	1	0	0	0	0
3	84400001	84500000	312	73	0	2	0	0	0	0
3	84500001	84600000	226	75	0	1	1	0	0	0
3	84600001	84700000	813	160	2	1	0	0	0	0
3	84700001	84800000	936	123	1	2	0	0	0	0
3	84800001	84900000	508	77	0	1	0	0	0	0
3	84900001	85000000	91	22	0	0	0	0	0	0
3	85000001	85100000	153	37	0	0	0	0	0	0
3	85100001	85200000	347	52	0	0	1	0	0	0
3	85200001	85300000	312	85	1	2	0	0	0	0
3	85300001	85400000	162	44	1	1	0	0	0	0
3	85400001	85500000	358	85	0	1	0	0	0	0
3	85500001	85600000	355	54	0	1	0	0	0	0
3	85600001	85700000	191	60	0	0	1	0	0	48
3	85700001	85800000	431	74	0	1	0	0	0	0
3	85800001	85900000	197	46	0	2	0	0	0	0
3	85900001	86000000	159	34	0	0	0	0	0	0
3	86000001	86100000	266	70	1	1	0	0	0	45
3	86100001	86200000	664	86	1	2	0	0	0	16
3	86200001	86300000	117	23	0	0	0	0	10	0
3	86300001	86400000	470	78	2	2	0	0	0	0
3	86400001	86500000	212	42	1	1	0	0	0	0
3	86500001	86600000	273	35	0	1	0	0	0	0
3	86600001	86700000	205	81	0	0	0	0	0	0
3	86700001	86800000	204	59	0	0	0	0	0	0
3	86800001	86900000	475	57	0	0	0	0	0	0
3	86900001	87000000	449	47	0	0	1	0	0	0
3	87000001	87100000	668	120	0	2	0	0	0	0
3	87100001	87200000	190	57	0	0	0	0	0	0
3	87200001	87300000	132	43	0	1	0	0	0	0
3	87300001	87400000	190	34	0	0	0	0	0	0
3	87400001	87500000	325	84	0	1	0	0	0	0
3	87500001	87600000	85	39	0	0	0	0	0	0
3	87600001	87700000	398	74	1	1	0	0	0	19
3	87700001	87800000	86	38	0	0	1	0	0	100
3	87800001	87900000	168	85	2	3	0	0	0	90
3	87900001	88000000	335	81	0	1	0	0	0	0
3	88000001	88100000	424	67	1	0	0	0	0	0
3	88100001	88200000	821	85	1	2	0	0	0	0
3	88200001	88300000	354	79	0	1	0	0	0	0
3	88300001	88400000	290	50	0	0	0	0	0	0
3	88400001	88500000	154	70	0	0	0	0	0	0
3	88500001	88600000	136	42	0	0	0	0	9	0
3	88600001	88700000	608	63	0	0	0	0	0	4
3	88700001	88800000	320	74	1	1	0	0	0	88
3	88800001	88900000	587	115	0	2	0	0	0	0
3	88900001	89000000	408	79	0	1	0	0	0	0
3	89000001	89100000	331	40	0	0	0	0	0	0
3	89100001	89200000	466	55	0	0	1	0	0	0
3	89200001	89300000	201	58	0	2	0	0	13	26
3	89300001	89400000	519	100	0	1	0	0	0	29
3	89400001	89500000	121	27	0	1	0	0	0	0
3	89500001	89600000	248	66	2	1	0	0	8	0
3	89600001	89700000	497	66	0	4	0	0	4	0
3	89700001	89800000	167	31	0	0	0	0	0	0
3	89800001	89900000	113	45	0	0	0	0	5	0
3	89900001	90000000	288	65	1	0	0	0	0	0
3	90000001	90100000	268	57	0	1	1	0	7	0
3	90100001	90200000	239	59	1	2	0	0	0	0
3	90200001	90300000	566	63	2	0	0	0	0	0
3	90300001	90400000	660	92	0	2	0	0	0	0
3	90400001	90500000	427	139	1	2	0	0	0	0
3	90500001	90600000	883	145	1	3	0	0	0	0
3	90600001	90700000	187	51	0	0	0	0	0	0
3	90700001	90800000	166	36	0	1	0	0	0	0
3	90800001	90900000	271	43	0	0	0	0	0	0
3	90900001	91000000	387	61	0	0	0	0	0	0
3	91000001	91100000	525	100	0	0	0	0	0	0
3	91100001	91200000	102	46	0	1	0	0	0	0
3	91200001	91300000	343	66	1	1	0	0	0	0
3	91300001	91400000	470	96	2	2	0	0	0	0
3	91400001	91500000	281	69	0	0	0	0	0	0
3	91500001	91600000	196	95	0	1	0	0	8	0
3	91600001	91700000	164	50	0	0	0	0	0	0
3	91700001	91800000	112	42	0	0	0	0	0	0
3	91800001	91900000	241	56	0	0	0	0	0	0
3	91900001	92000000	52	24	0	0	0	0	0	0
3	92000001	92100000	57	24	0	0	0	0	0	0
3	92100001	92200000	141	38	1	0	0	0	0	0
3	92200001	92300000	334	42	0	0	0	0	0	0
3	92300001	92400000	95	23	0	0	1	0	0	0
3	92400001	92500000	157	24	0	0	1	0	0	0
3	92500001	92600000	111	48	0	1	0	0	0	0
3	92600001	92700000	133	41	1	0	0	0	0	0
3	92700001	92800000	85	24	0	0	0	0	0	0
3	92800001	92900000	138	28	0	0	0	0	0	0
3	92900001	93000000	216	46	0	0	0	0	6	0
3	93000001	93100000	63	19	0	0	0	0	0	0
3	93100001	93200000	232	57	1	0	0	0	0	0
3	93200001	93300000	427	53	0	3	0	0	0	0
3	93300001	93400000	307	33	0	1	0	0	0	0
3	93400001	93500000	123	49	0	1	0	0	0	0
3	93500001	93600000	255	48	0	1	1	0	0	0
3	93600001	93700000	78	39	0	0	1	0	10	0
3	93700001	93800000	431	68	0	0	0	0	0	0
3	93800001	93900000	213	75	1	1	0	0	9	0
3	93900001	94000000	637	99	1	3	0	0	0	0
3	94000001	94100000	303	68	0	1	0	0	0	0
3	94100001	94200000	180	78	0	0	0	0	0	0
3	94200001	94300000	127	32	0	0	0	0	0	0
3	94300001	94400000	241	65	0	0	0	0	0	0
3	94400001	94500000	356	75	0	2	1	0	0	0
3	94500001	94600000	380	70	1	0	0	0	0	0
3	94600001	94700000	375	61	0	0	0	0	0	0
3	94700001	94800000	470	91	0	1	0	0	0	0
3	94800001	94900000	346	81	3	0	0	0	0	0
3	94900001	95000000	303	72	0	0	1	0	0	0
3	95000001	95100000	274	75	1	2	1	0	0	0
3	95100001	95200000	213	64	1	1	0	0	0	0
3	95200001	95300000	237	70	1	1	1	0	0	0
3	95300001	95400000	360	65	0	2	0	0	0	0
3	95400001	95500000	347	75	0	1	1	0	0	0
3	95500001	95600000	250	54	0	1	1	0	0	0
3	95600001	95700000	252	70	0	0	0	0	0	0
3	95700001	95800000	489	115	1	0	0	0	0	0
3	95800001	95900000	794	128	2	1	0	0	0	0
3	95900001	96000000	233	78	0	0	0	0	0	0
3	96000001	96100000	287	62	0	2	0	0	0	0
3	96100001	96200000	105	36	1	0	1	0	0	0
3	96200001	96300000	499	73	0	1	1	0	0	0
3	96300001	96400000	487	113	0	3	1	0	0	0
3	96400001	96500000	300	72	1	2	0	0	0	0
3	96500001	96600000	204	75	0	1	0	0	0	0
3	96600001	96700000	483	117	0	2	1	0	0	0
3	96700001	96800000	373	105	0	1	0	0	0	0
3	96800001	96900000	412	76	1	1	0	0	0	0
3	96900001	97000000	328	75	0	0	0	0	0	0
3	97000001	97100000	199	60	0	0	0	0	0	0
3	97100001	97200000	836	156	2	5	1	0	0	0
3	97200001	97300000	344	117	1	3	0	0	0	0
3	97300001	97400000	301	58	1	1	0	0	0	39
3	97400001	97500000	49	61	0	2	0	0	0	100
3	97500001	97600000	266	77	0	0	0	0	13	38
3	97600001	97700000	213	54	1	0	0	0	0	0
3	97700001	97800000	113	67	0	0	0	0	4	0
3	97800001	97900000	464	97	1	4	1	0	0	0
3	97900001	98000000	461	117	0	2	0	0	0	0
3	98000001	98100000	127	62	0	0	0	0	0	0
3	98100001	98200000	171	39	0	0	0	0	8	0
3	98200001	98300000	272	67	0	0	0	0	17	0
3	98300001	98400000	557	143	1	4	0	0	0	0
3	98400001	98500000	166	52	0	0	0	0	0	0
3	98500001	98600000	257	77	0	1	0	0	0	0
3	98600001	98700000	429	113	1	6	1	0	0	0
3	98700001	98800000	315	54	0	1	0	0	0	0
3	98800001	98900000	265	87	1	3	0	0	0	0
3	98900001	99000000	263	67	0	0	0	0	0	0
3	99000001	99100000	364	52	0	0	0	0	0	0
3	99100001	99200000	158	72	0	1	0	0	0	0
3	99200001	99300000	228	56	0	1	0	0	0	0
3	99300001	99400000	62	25	0	0	0	0	0	0
3	99400001	99500000	271	41	0	0	0	0	0	0
3	99500001	99600000	352	75	1	1	0	0	0	0
3	99600001	99700000	350	67	1	1	0	0	0	0
3	99700001	99800000	317	60	0	0	0	0	0	0
3	99800001	99900000	399	69	0	0	0	0	0	0
3	99900001	100000000	173	75	0	1	0	0	0	0
3	100000001	100100000	91	34	0	0	0	0	0	0
3	100100001	100200000	71	51	1	0	0	0	0	0
3	100200001	100300000	60	30	0	1	0	0	0	0
3	100300001	100400000	132	30	0	0	0	0	0	0
3	100400001	100500000	164	52	0	0	0	0	0	0
3	100500001	100600000	193	48	0	0	0	0	0	0
3	100600001	100700000	508	97	0	1	0	0	2	0
3	100700001	100800000	84	40	0	0	0	0	0	0
3	100800001	100900000	141	66	0	1	1	0	0	0
3	100900001	101000000	78	69	1	2	0	0	5	0
3	101000001	101100000	238	52	0	0	0	0	0	0
3	101100001	101200000	208	50	1	1	0	0	3	0
3	101200001	101300000	227	71	0	0	0	0	0	0
3	101300001	101400000	378	76	0	0	0	0	0	0
3	101400001	101500000	98	30	0	0	0	0	0	0
3	101500001	101600000	158	40	0	0	0	0	0	0
3	101600001	101700000	209	68	0	0	0	0	0	0
3	101700001	101800000	122	67	0	1	0	0	0	0
3	101800001	101900000	103	45	0	0	0	0	0	0
3	101900001	102000000	116	49	0	0	0	0	0	0
3	102000001	102100000	76	34	0	0	0	0	0	0
3	102100001	102200000	220	50	0	0	0	0	0	0
3	102200001	102300000	266	77	0	1	0	0	0	0
3	102300001	102400000	137	42	0	0	0	0	0	0
3	102400001	102500000	207	61	0	0	1	0	0	0
3	102500001	102600000	317	77	0	1	0	0	0	0
3	102600001	102700000	64	32	1	0	0	0	0	0
3	102700001	102800000	170	33	0	0	0	0	0	0
3	102800001	102900000	110	41	1	0	0	0	12	0
3	102900001	103000000	163	49	0	0	0	0	0	0
3	103000001	103100000	217	46	0	0	0	0	0	0
3	103100001	103200000	81	37	0	1	0	0	0	0
3	103200001	103300000	176	44	0	0	0	0	0	0
3	103300001	103400000	199	74	0	0	0	0	0	0
3	103400001	103500000	247	85	0	1	0	0	0	0
3	103500001	103600000	380	46	0	0	0	0	0	0
3	103600001	103700000	144	40	0	0	0	0	0	0
3	103700001	103800000	572	49	0	0	0	0	9	0
3	103800001	103900000	343	38	0	1	0	0	0	0
4	1	100000	187	48	0	1	0	0	1	0
4	100001	200000	728	105	0	1	0	0	17	0
4	200001	300000	231	63	0	3	0	0	0	0
4	300001	400000	252	121	0	2	0	0	0	0
4	400001	500000	390	75	0	0	0	0	0	0
4	500001	600000	569	135	0	1	0	0	0	0
4	600001	700000	244	57	1	1	0	0	0	0
4	700001	800000	343	82	1	3	0	0	0	0
4	800001	900000	647	96	1	0	0	0	0	0
4	900001	1000000	632	140	3	1	0	0	0	0
4	1000001	1100000	327	68	1	1	0	0	0	0
4	1100001	1200000	92	42	1	0	1	0	0	0
4	1200001	1300000	110	30	1	0	0	0	0	0
4	1300001	1400000	355	93	0	0	0	0	0	0
4	1400001	1500000	813	150	1	4	0	0	0	0
4	1500001	1600000	304	74	1	0	0	0	0	0
4	1600001	1700000	188	34	1	0	0	0	0	0
4	1700001	1800000	161	53	0	1	0	0	0	0
4	1800001	1900000	455	57	1	1	0	0	0	0
4	1900001	2000000	78	42	0	0	1	0	0	0
4	2000001	2100000	93	46	0	0	1	0	0	0
4	2100001	2200000	338	66	0	0	0	0	0	0
4	2200001	2300000	133	37	0	0	0	0	0	0
4	2300001	2400000	147	58	0	0	0	0	0	0
4	2400001	2500000	129	50	0	0	0	0	0	0
4	2500001	2600000	186	50	0	0	0	0	0	0
4	2600001	2700000	71	51	0	0	0	0	0	0
4	2700001	2800000	67	42	0	0	2	0	0	0
4	2800001	2900000	68	30	0	0	0	0	0	0
4	2900001	3000000	99	18	0	0	0	0	0	0
4	3000001	3100000	109	32	1	1	0	0	0	0
4	3100001	3200000	443	88	1	1	1	0	0	0
4	3200001	3300000	90	47	0	0	0	0	0	0
4	3300001	3400000	140	26	0	0	0	0	0	0
4	3400001	3500000	167	49	0	0	2	0	0	0
4	3500001	3600000	99	50	0	0	0	0	0	0
4	3600001	3700000	143	73	0	0	0	0	0	0
4	3700001	3800000	68	39	0	0	0	0	0	0
4	3800001	3900000	43	31	0	1	0	0	0	0
4	3900001	4000000	246	54	0	1	0	0	0	0
4	4000001	4100000	148	58	0	0	0	0	0	0
4	4100001	4200000	190	29	0	0	0	0	0	0
4	4200001	4300000	68	31	0	0	0	0	0	0
4	4300001	4400000	67	44	0	0	0	0	0	0
4	4400001	4500000	59	55	0	0	0	0	0	0
4	4500001	4600000	114	35	1	0	0	0	0	0
4	4600001	4700000	138	50	0	1	0	0	0	0
4	4700001	4800000	128	36	0	0	0	0	0	0
4	4800001	4900000	254	57	2	0	0	0	0	0
4	4900001	5000000	120	47	0	1	0	0	0	0
4	5000001	5100000	51	49	1	1	0	0	0	0
4	5100001	5200000	134	77	0	3	0	0	0	0
4	5200001	5300000	90	65	0	1	0	0	8	0
4	5300001	5400000	166	47	0	1	0	0	0	0
4	5400001	5500000	377	67	2	1	2	0	40	0
4	5500001	5600000	315	66	0	0	0	0	16	0
4	5600001	5700000	210	44	0	1	1	0	0	0
4	5700001	5800000	302	74	0	1	0	0	0	0
4	5800001	5900000	245	50	1	0	0	0	0	0
4	5900001	6000000	72	39	0	0	0	0	0	0
4	6000001	6100000	309	85	1	5	0	0	0	0
4	6100001	6200000	284	67	1	0	0	0	0	0
4	6200001	6300000	180	55	0	0	0	0	0	0
4	6300001	6400000	194	54	0	0	1	0	0	0
4	6400001	6500000	119	100	0	1	0	0	0	0
4	6500001	6600000	299	54	0	0	0	0	0	0
4	6600001	6700000	222	58	1	1	0	0	0	0
4	6700001	6800000	81	37	0	0	0	0	0	0
4	6800001	6900000	102	51	0	0	1	0	0	0
4	6900001	7000000	72	30	0	1	0	0	0	0
4	7000001	7100000	104	30	0	1	0	0	9	0
4	7100001	7200000	242	51	1	0	1	0	4	0
4	7200001	7300000	143	59	2	0	1	0	0	0
4	7300001	7400000	270	71	0	0	0	0	0	0
4	7400001	7500000	105	65	0	2	0	0	0	0
4	7500001	7600000	139	54	0	0	0	0	0	0
4	7600001	7700000	354	69	0	0	2	0	0	0
4	7700001	7800000	217	46	1	0	0	0	0	0
4	7800001	7900000	119	27	0	0	1	0	0	0
4	7900001	8000000	62	31	1	0	0	0	0	0
4	8000001	8100000	205	52	0	0	0	0	0	0
4	8100001	8200000	88	35	0	0	0	0	0	0
4	8200001	8300000	210	46	0	3	0	0	0	0
4	8300001	8400000	73	55	0	1	0	0	21	0
4	8400001	8500000	242	61	0	2	1	0	0	0
4	8500001	8600000	230	45	0	0	0	0	0	0
4	8600001	8700000	110	44	0	0	0	0	0	0
4	8700001	8800000	114	46	0	0	1	0	5	0
4	8800001	8900000	205	30	0	0	0	0	2	0
4	8900001	9000000	279	75	1	1	1	0	3	0
4	9000001	9100000	295	42	0	0	0	0	0	0
4	9100001	9200000	216	45	0	0	0	0	0	0
4	9200001	9300000	70	40	0	0	0	0	0	0
4	9300001	9400000	252	43	0	2	0	0	0	0
4	9400001	9500000	119	48	0	0	0	0	0	0
4	9500001	9600000	91	35	1	0	1	0	0	0
4	9600001	9700000	184	44	0	0	0	0	0	0
4	9700001	9800000	74	25	0	0	0	0	0	0
4	9800001	9900000	366	70	0	0	0	0	9	0
4	9900001	10000000	350	36	1	0	0	0	0	0
4	10000001	10100000	224	45	0	0	0	0	0	0
4	10100001	10200000	78	37	0	0	0	0	0	0
4	10200001	10300000	183	29	0	0	0	0	13	0
4	10300001	10400000	132	37	0	0	0	0	0	0
4	10400001	10500000	163	59	0	2	0	0	0	0
4	10500001	10600000	441	82	0	1	0	0	0	0
4	10600001	10700000	235	59	0	0	0	0	7	0
4	10700001	10800000	794	124	0	0	1	0	0	0
4	10800001	10900000	817	125	1	2	0	0	0	0
4	10900001	11000000	871	102	1	0	0	0	0	0
4	11000001	11100000	470	55	1	0	0	0	0	37
4	11100001	11200000	354	84	1	3	0	0	0	100
4	11200001	11300000	89	74	0	1	1	0	0	100
4	11300001	11400000	225	60	0	0	0	0	18	3
4	11400001	11500000	232	46	0	0	0	0	0	0
4	11500001	11600000	622	160	1	5	0	0	0	0
4	11600001	11700000	205	78	2	1	0	0	0	0
4	11700001	11800000	523	73	1	0	0	0	0	0
4	11800001	11900000	166	60	0	0	0	0	0	0
4	11900001	12000000	150	38	0	0	0	0	0	0
4	12000001	12100000	260	64	0	0	0	0	0	0
4	12100001	12200000	221	56	0	2	0	0	0	0
4	12200001	12300000	157	52	0	0	0	0	0	0
4	12300001	12400000	879	80	0	0	1	0	2	0
4	12400001	12500000	203	57	1	0	0	0	0	0
4	12500001	12600000	232	26	0	0	0	0	0	0
4	12600001	12700000	106	34	0	0	0	0	0	0
4	12700001	12800000	165	42	0	0	0	0	0	0
4	12800001	12900000	357	57	0	0	0	0	0	0
4	12900001	13000000	273	46	0	0	1	0	0	0
4	13000001	13100000	357	34	0	0	0	0	0	0
4	13100001	13200000	275	32	0	0	0	0	0	0
4	13200001	13300000	206	33	1	0	0	0	13	0
4	13300001	13400000	189	53	0	1	0	0	14	45
4	13400001	13500000	397	77	0	2	0	0	0	100
4	13500001	13600000	422	60	1	2	0	0	0	100
4	13600001	13700000	228	115	1	1	0	0	12	12
4	13700001	13800000	263	40	0	0	0	0	0	0
4	13800001	13900000	244	76	0	2	0	0	35	6
4	13900001	14000000	287	93	1	4	0	0	0	100
4	14000001	14100000	403	52	0	1	0	0	0	40
4	14100001	14200000	196	57	0	3	0	0	0	0
4	14200001	14300000	463	65	0	1	0	0	5	0
4	14300001	14400000	362	40	0	0	0	0	2	0
4	14400001	14500000	566	60	1	0	0	0	6	0
4	14500001	14600000	375	68	0	3	0	0	3	0
4	14600001	14700000	150	41	0	0	1	0	4	0
4	14700001	14800000	34	37	0	0	0	0	2	0
4	14800001	14900000	756	65	0	3	0	0	2	0
4	14900001	15000000	172	41	1	0	0	0	0	0
4	15000001	15100000	331	34	0	1	1	0	4	0
4	15100001	15200000	153	42	0	0	0	0	0	0
4	15200001	15300000	326	63	0	0	0	0	0	0
4	15300001	15400000	176	33	0	1	0	0	0	0
4	15400001	15500000	215	26	0	0	1	0	0	0
4	15500001	15600000	189	45	0	0	0	0	0	0
4	15600001	15700000	140	23	0	0	0	0	0	0
4	15700001	15800000	391	55	0	1	0	0	0	0
4	15800001	15900000	262	60	0	0	0	0	5	0
4	15900001	16000000	161	52	0	1	0	0	0	0
4	16000001	16100000	307	45	0	0	0	0	0	0
4	16100001	16200000	23	34	0	0	0	0	0	0
4	16200001	16300000	217	36	0	0	0	0	0	0
4	16300001	16400000	173	57	0	1	1	0	0	0
4	16400001	16500000	95	51	0	3	0	0	4	0
4	16500001	16600000	184	43	0	0	0	0	0	0
4	16600001	16700000	203	60	0	0	0	0	0	0
4	16700001	16800000	222	52	0	1	0	0	0	0
4	16800001	16900000	457	36	0	1	0	0	0	0
4	16900001	17000000	259	35	0	0	1	0	0	0
4	17000001	17100000	387	59	1	0	0	0	0	0
4	17100001	17200000	238	48	1	1	0	0	0	0
4	17200001	17300000	124	29	0	0	0	0	0	0
4	17300001	17400000	397	62	0	0	0	0	0	0
4	17400001	17500000	340	69	0	0	0	0	0	0
4	17500001	17600000	385	59	0	1	0	0	2	0
4	17600001	17700000	261	64	1	1	0	0	0	0
4	17700001	17800000	272	67	2	0	1	0	0	0
4	17800001	17900000	111	41	1	0	0	0	0	0
4	17900001	18000000	258	60	1	1	1	0	0	0
4	18000001	18100000	258	32	0	0	0	0	0	0
4	18100001	18200000	117	32	0	1	0	0	0	0
4	18200001	18300000	433	96	2	1	0	0	9	0
4	18300001	18400000	129	27	1	1	0	0	0	0
4	18400001	18500000	227	41	0	0	0	0	0	0
4	18500001	18600000	118	29	0	0	0	0	0	0
4	18600001	18700000	197	57	0	0	0	0	0	0
4	18700001	18800000	156	42	0	2	0	0	0	0
4	18800001	18900000	291	45	0	0	0	0	0	0
4	18900001	19000000	107	34	0	0	0	0	12	0
4	19000001	19100000	144	53	1	2	0	0	0	0
4	19100001	19200000	750	94	1	3	0	0	0	0
4	19200001	19300000	559	106	1	1	0	0	0	0
4	19300001	19400000	102	71	0	3	0	0	9	0
4	19400001	19500000	339	78	2	0	0	0	0	0
4	19500001	19600000	182	67	0	0	0	0	0	0
4	19600001	19700000	211	36	0	0	0	0	0	0
4	19700001	19800000	276	52	0	0	0	0	0	0
4	19800001	19900000	292	40	0	0	0	2	0	0
4	19900001	20000000	338	39	0	0	1	1	0	0
4	20000001	20100000	426	68	1	0	0	0	0	0
4	20100001	20200000	166	41	0	0	1	2	0	0
4	20200001	20300000	420	74	0	1	0	1	0	0
4	20300001	20400000	93	60	0	1	0	0	6	0
4	20400001	20500000	344	59	0	0	0	0	0	0
4	20500001	20600000	631	107	2	1	0	0	0	22
4	20600001	20700000	292	60	0	0	0	0	0	100
4	20700001	20800000	311	61	1	0	0	0	0	68
4	20800001	20900000	624	55	2	1	1	0	0	0
4	20900001	21000000	961	78	0	3	0	0	0	0
[truncated: 15,783 more rows]

## Sheet: Figure 1c
Chromosome	Start (bp)	End (bp)	Number of SNPs	Freqency of heterozygous genotypes (%)
1	1	200000	303	23.3891			Statistics for freqency of heterozygous genotypes (%)
1	200001	400000	183	38.8106
1	400001	600000	322	39.2977			standard deviation	37.8233
1	600001	800000	452	38.5308			mean value	20.1232
1	800001	1000000	831	54.0733
1	1000001	1200000	613	83.7426
1	1200001	1400000	684	62.6481
1	1400001	1600000	482	51.806
1	1600001	1800000	698	54.401
1	1800001	2000000	889	70.0919
1	2000001	2200000	435	50.9548
1	2200001	2400000	248	20.5201
1	2400001	2600000	220	30.8112
1	2600001	2800000	504	65.6049
1	2800001	3000000	446	78.0673
1	3000001	3200000	1314	82.7557
1	3200001	3400000	400	65.2564
1	3400001	3600000	479	48.5418
1	3600001	3800000	333	41.2375
1	3800001	4000000	665	55.2098
1	4000001	4200000	500	44.1171
1	4200001	4400000	316	20.0998
1	4400001	4600000	718	48.9696
1	4600001	4800000	1079	49.2658
1	4800001	5000000	769	36.4703
1	5000001	5200000	780	55.2051
1	5200001	5400000	628	50.6
1	5400001	5600000	887	68.7656
1	5600001	5800000	709	49.7455
1	5800001	6000000	1300	72.7276
1	6000001	6200000	1193	49.9659
1	6200001	6400000	514	37.0484
1	6400001	6600000	822	73.9107
1	6600001	6800000	570	40.2309
1	6800001	7000000	548	22.9111
1	7000001	7200000	271	58.2118
1	7200001	7400000	560	18.4727
1	7400001	7600000	303	17.3171
1	7600001	7800000	892	56.5261
1	7800001	8000000	911	24.5521
1	8000001	8200000	959	63.6048
1	8200001	8400000	583	32.7017
1	8400001	8600000	573	33.3914
1	8600001	8800000	835	29.2443
1	8800001	9000000	438	42.8566
1	9000001	9200000	472	70.2849
1	9200001	9400000	1096	70.7775
1	9400001	9600000	737	63.6564
1	9600001	9800000	563	58.6936
1	9800001	10000000	718	54.6219
1	10000001	10200000	1063	76.0133
1	10200001	10400000	1178	74.6925
1	10400001	10600000	669	80.5274
1	10600001	10800000	944	55.9994
1	10800001	11000000	698	35.3308
1	11000001	11200000	186	26.0835
1	11200001	11400000	292	19.2583
1	11400001	11600000	270	35.5174
1	11600001	11800000	494	39.7311
1	11800001	12000000	316	25.3291
1	12000001	12200000	435	32.7729
1	12200001	12400000	345	15.4669
1	12400001	12600000	576	19.0192
1	12600001	12800000	409	42.1872
1	12800001	13000000	394	43.7898
1	13000001	13200000	431	37.4642
1	13200001	13400000	399	42.0671
1	13400001	13600000	570	72.2203
1	13600001	13800000	993	69.531
1	13800001	14000000	273	60.7981
1	14000001	14200000	609	38.7901
1	14200001	14400000	2196	73.823
1	14400001	14600000	696	57.9999
1	14600001	14800000	1072	41.0127
1	14800001	15000000	774	46.1824
1	15000001	15200000	778	34.9822
1	15200001	15400000	547	48.2795
1	15400001	15600000	313	26.7353
1	15600001	15800000	539	56.1944
1	15800001	16000000	1281	45.8737
1	16000001	16200000	892	72.264
1	16200001	16400000	439	61.999
1	16400001	16600000	1168	80.9853
1	16600001	16800000	430	22.8577
1	16800001	17000000	608	66.5491
1	17000001	17200000	790	47.1402
1	17200001	17400000	672	62.4178
1	17400001	17600000	259	32.6124
1	17600001	17800000	1137	53.1461
1	17800001	18000000	851	68.1273
1	18000001	18200000	654	62.5192
1	18200001	18400000	567	33.2301
1	18400001	18600000	626	67.2434
1	18600001	18800000	455	16.519
1	18800001	19000000	521	44.2182
1	19000001	19200000	782	77.1842
1	19200001	19400000	365	46.6498
1	19400001	19600000	919	73.8811
1	19600001	19800000	496	37.0311
1	19800001	20000000	636	74.662
1	20000001	20200000	725	52.2923
1	20200001	20400000	670	66.081
1	20400001	20600000	847	49.6446
1	20600001	20800000	1159	61.895
1	20800001	21000000	1123	41.5677
1	21000001	21200000	576	47.3723
1	21200001	21400000	269	39.7151
1	21400001	21600000	896	91.269
1	21600001	21800000	273	43.2681
1	21800001	22000000	731	75.2464
1	22000001	22200000	710	56.345
1	22200001	22400000	1160	61.9809
1	22400001	22600000	534	36.5686
1	22600001	22800000	481	35.5115
1	22800001	23000000	596	66.2614
1	23000001	23200000	674	43.4437
1	23200001	23400000	419	31.1162
1	23400001	23600000	468	29.305
1	23600001	23800000	625	54.3314
1	23800001	24000000	361	34.2582
1	24000001	24200000	560	55.0849
1	24200001	24400000	516	42.4255
1	24400001	24600000	967	69.935
1	24600001	24800000	895	64.4209
1	24800001	25000000	1149	57.4027
1	25000001	25200000	1552	86.4098
1	25200001	25400000	478	34.2993
1	25400001	25600000	490	33.3117
1	25600001	25800000	697	61.944
1	25800001	26000000	740	59.1686
1	26000001	26200000	394	38.8123
1	26200001	26400000	522	40.2084
1	26400001	26600000	451	45.8253
1	26600001	26800000	561	45.7618
1	26800001	27000000	654	41.4853
1	27000001	27200000	416	35.5809
1	27200001	27400000	608	46.006
1	27400001	27600000	486	42.4355
1	27600001	27800000	503	66.8467
1	27800001	28000000	428	35.1381
1	28000001	28200000	462	47.5623
1	28200001	28400000	354	39.3952
1	28400001	28600000	797	60.9087
1	28600001	28800000	305	35.9297
1	28800001	29000000	1004	57.6243
1	29000001	29200000	1306	57.7391
1	29200001	29400000	405	52.9899
2	1	200000	433	46.6459
2	200001	400000	712	47.3913
2	400001	600000	499	67.2934
2	600001	800000	735	74.7382
2	800001	1000000	843	75.9429
2	1000001	1200000	482	62.4404
2	1200001	1400000	870	66.7929
2	1400001	1600000	711	52.1497
2	1600001	1800000	649	68.4642
2	1800001	2000000	738	39.0552
2	2000001	2200000	732	12.3485
2	2200001	2400000	574	21.726
2	2400001	2600000	222	30.8543
2	2600001	2800000	432	58.9709
2	2800001	3000000	443	60.4501
2	3000001	3200000	663	60.2032
2	3200001	3400000	680	75.2029
2	3400001	3600000	959	73.9505
2	3600001	3800000	655	74.4398
2	3800001	4000000	492	67.7462
2	4000001	4200000	452	46.699
2	4200001	4400000	571	43.9453
2	4400001	4600000	503	36.384
2	4600001	4800000	479	66.2094
2	4800001	5000000	1028	78.9952
2	5000001	5200000	513	47.6638
2	5200001	5400000	793	61.9419
2	5400001	5600000	713	29.7109
2	5600001	5800000	606	32.3834
2	5800001	6000000	564	32.8288
2	6000001	6200000	481	29.6854
2	6200001	6400000	395	35.8249
2	6400001	6600000	472	70.9651
2	6600001	6800000	546	60.1059
2	6800001	7000000	208	22.1604
2	7000001	7200000	383	21.6515
2	7200001	7400000	128	19.2147
2	7400001	7600000	524	24.6608
2	7600001	7800000	284	19.9492
2	7800001	8000000	430	24.1703
2	8000001	8200000	240	10.3445
2	8200001	8400000	640	27.0382
2	8400001	8600000	521	26.1126
2	8600001	8800000	372	21.319
2	8800001	9000000	351	18.2416
2	9000001	9200000	591	15.9255
2	9200001	9400000	460	29.7734
2	9400001	9600000	1074	33.2348
2	9600001	9800000	581	31.3515
2	9800001	10000000	706	22.365
2	10000001	10200000	530	14.5517
2	10200001	10400000	657	18.8851
2	10400001	10600000	619	28.8465
2	10600001	10800000	274	26.8107
2	10800001	11000000	582	21.7618
2	11000001	11200000	253	16.5564
2	11200001	11400000	536	23.2256
2	11400001	11600000	760	29.3467
2	11600001	11800000	618	51.1297
2	11800001	12000000	506	45.2398
2	12000001	12200000	487	29.1422
2	12200001	12400000	343	26.0772
2	12400001	12600000	257	20.3638
2	12600001	12800000	422	27.3888
2	12800001	13000000	442	30.5059
2	13000001	13200000	495	32.6374
2	13200001	13400000	1507	33.4161
2	13400001	13600000	883	26.4499
2	13600001	13800000	866	36.5645
2	13800001	14000000	941	45.5149
2	14000001	14200000	480	23.1557
2	14200001	14400000	785	31.76
2	14400001	14600000	360	20.2602
2	14600001	14800000	380	23.1209
2	14800001	15000000	888	46.2408
2	15000001	15200000	800	33.6912
2	15200001	15400000	988	20.795
2	15400001	15600000	489	40.782
2	15600001	15800000	560	25.5951
2	15800001	16000000	275	32.2274
2	16000001	16200000	436	16.9483
2	16200001	16400000	931	30.0674
2	16400001	16600000	546	37.1027
2	16600001	16800000	456	37.9597
2	16800001	17000000	456	30.41
2	17000001	17200000	440	25.123
2	17200001	17400000	310	20.2569
2	17400001	17600000	756	29.0014
2	17600001	17800000	565	20.9956
2	17800001	18000000	525	20.2543
2	18000001	18200000	553	27.3602
2	18200001	18400000	513	26.2313
2	18400001	18600000	715	26.5102
2	18600001	18800000	290	19.2264
2	18800001	19000000	290	10.2762
2	19000001	19200000	322	19.0692
2	19200001	19400000	398	28.2878
2	19400001	19600000	315	21.5843
2	19600001	19800000	529	42.0266
2	19800001	20000000	576	27.9908
2	20000001	20200000	1268	29.1938
2	20200001	20400000	614	27.8475
2	20400001	20600000	521	34.1799
2	20600001	20800000	624	41.5901
2	20800001	21000000	948	23.0029
2	21000001	21200000	961	25.004
2	21200001	21400000	203	26.6218
2	21400001	21600000	198	21.2239
2	21600001	21800000	834	22.4392
2	21800001	22000000	447	19.6899
2	22000001	22200000	611	26.9152
2	22200001	22400000	661	22.2032
2	22400001	22600000	661	22.0275
2	22600001	22800000	496	20.6821
2	22800001	23000000	379	10.0443
2	23000001	23200000	664	61.4969
2	23200001	23400000	642	24.109
2	23400001	23600000	501	23.4692
2	23600001	23800000	414	37.3995
2	23800001	24000000	356	28.9451
2	24000001	24200000	476	29.2096
2	24200001	24400000	673	28.838
2	24400001	24600000	561	28.8524
2	24600001	24800000	770	33.4904
2	24800001	25000000	535	23.1277
2	25000001	25200000	487	28.5243
2	25200001	25400000	919	33.4339
2	25400001	25600000	351	31.5926
2	25600001	25800000	363	20.4302
2	25800001	26000000	248	14.3358
2	26000001	26200000	479	37.6311
2	26200001	26400000	455	54.5225
2	26400001	26600000	291	47.0364
2	26600001	26800000	175	50.7474
2	26800001	27000000	475	37.4175
2	27000001	27200000	369	52.8811
2	27200001	27400000	491	35.7016
2	27400001	27600000	387	70.3097
2	27600001	27800000	408	59.2219
2	27800001	28000000	671	48.1678
2	28000001	28200000	740	54.5838
2	28200001	28400000	409	32.6283
2	28400001	28600000	474	66.7245
2	28600001	28800000	426	18.1284
2	28800001	29000000	225	18.5876
2	29000001	29200000	356	24.5796
2	29200001	29400000	486	29.0837
2	29400001	29600000	289	28.0852
2	29600001	29800000	189	33.0198
2	29800001	30000000	462	83.9563
2	30000001	30200000	1001	77.7735
2	30200001	30400000	666	29.0187
2	30400001	30600000	1199	60.0368
2	30600001	30800000	853	61.1527
2	30800001	31000000	765	73.8798
2	31000001	31200000	810	63.8604
2	31200001	31400000	830	80.2929
2	31400001	31600000	688	50.2645
2	31600001	31800000	914	66.9256
2	31800001	32000000	750	75.6943
2	32000001	32200000	722	69.8664
2	32200001	32400000	592	73.8959
2	32400001	32600000	902	52.1399
2	32600001	32800000	767	70.213
2	32800001	33000000	399	48.2007
2	33000001	33200000	653	74.7281
2	33200001	33400000	347	47.6368
2	33400001	33600000	802	66.6162
2	33600001	33800000	435	60.428
2	33800001	34000000	724	91.4957
2	34000001	34200000	307	49.8074
2	34200001	34400000	714	75.1937
2	34400001	34600000	874	76.4176
2	34600001	34800000	749	76.3785
2	34800001	35000000	771	45.3765
2	35000001	35200000	788	46.2767
2	35200001	35400000	706	64.4645
2	35400001	35600000	490	59.773
2	35600001	35800000	539	39.2109
2	35800001	36000000	821	50.588
2	36000001	36200000	583	45.33
2	36200001	36400000	620	54.3148
2	36400001	36600000	405	41.7058
2	36600001	36800000	677	60.6052
2	36800001	37000000	802	34.8216
2	37000001	37200000	1148	79.6506
2	37200001	37400000	542	50.4701
2	37400001	37600000	313	47.2372
2	37600001	37800000	450	65.7315
2	37800001	38000000	660	70.7874
2	38000001	38200000	418	62.1281
2	38200001	38400000	651	77.5014
2	38400001	38600000	447	43.2317
2	38600001	38800000	846	60.6114
2	38800001	39000000	936	68.5072
2	39000001	39200000	875	63.1146
2	39200001	39400000	1085	64.406
2	39400001	39600000	1449	62.5812
2	39600001	39800000	902	75.7988
2	39800001	40000000	807	59.6763
2	40000001	40200000	482	63.1429
2	40200001	40400000	490	38.7397
2	40400001	40600000	407	52.9383
2	40600001	40800000	450	77.3302
2	40800001	41000000	320	21.2573
2	41000001	41200000	427	26.9732
2	41200001	41400000	128	18.9311
2	41400001	41600000	524	43.4073
2	41600001	41800000	381	49.7858
2	41800001	42000000	473	52.87
2	42000001	42200000	432	67.3356
2	42200001	42400000	763	71.2567
2	42400001	42600000	303	40.8592
2	42600001	42800000	402	30.1904
2	42800001	43000000	925	57.4867
2	43000001	43200000	681	50.8376
2	43200001	43400000	837	74.2226
2	43400001	43600000	1017	66.135
2	43600001	43800000	1094	56.92
2	43800001	44000000	406	36.3771
2	44000001	44200000	530	37.8096
2	44200001	44400000	733	66.1508
2	44400001	44600000	885	67.1829
2	44600001	44800000	301	30.1664
2	44800001	45000000	621	29.9717
2	45000001	45200000	661	47.7064
2	45200001	45400000	533	34.3761
2	45400001	45600000	305	28.2958
3	1	200000	749	20.6927
3	200001	400000	292	38.2607
3	400001	600000	639	23.0498
3	600001	800000	513	22.5815
3	800001	1000000	424	31.9109
3	1000001	1200000	997	55.437
3	1200001	1400000	230	10.3818
3	1400001	1600000	745	20.5278
3	1600001	1800000	202	16.4897
3	1800001	2000000	274	31.1911
3	2000001	2200000	338	19.8911
3	2200001	2400000	257	41.1914
3	2400001	2600000	1144	29.7915
3	2600001	2800000	535	33.4404
3	2800001	3000000	255	40.2884
3	3000001	3200000	1243	52.9342
3	3200001	3400000	208	22.8258
3	3400001	3600000	439	33.0275
3	3600001	3800000	461	17.9921
3	3800001	4000000	293	36.0424
3	4000001	4200000	560	25.7059
3	4200001	4400000	376	32.0625
3	4400001	4600000	671	89.4135
3	4600001	4800000	687	78.8348
3	4800001	5000000	738	77.9028
3	5000001	5200000	549	79.8322
3	5200001	5400000	492	39.7517
3	5400001	5600000	833	42.9106
3	5600001	5800000	368	49.3916
3	5800001	6000000	597	57.035
3	6000001	6200000	721	58.1589
3	6200001	6400000	355	36.9687
3	6400001	6600000	336	50.2495
3	6600001	6800000	380	63.1924
3	6800001	7000000	1089	77.2911
3	7000001	7200000	999	82.0434
3	7200001	7400000	624	36.257
3	7400001	7600000	630	37.1934
3	7600001	7800000	599	60.5345
3	7800001	8000000	317	57.9127
3	8000001	8200000	922	76.6565
3	8200001	8400000	326	53.3857
3	8400001	8600000	704	77.643
3	8600001	8800000	724	70.8447
3	8800001	9000000	1026	71.1688
3	9000001	9200000	471	31.8248
3	9200001	9400000	296	33.8407
3	9400001	9600000	981	93.2037
3	9600001	9800000	658	72.6494
3	9800001	10000000	460	58.3016
3	10000001	10200000	551	52.4875
3	10200001	10400000	362	29.527
3	10400001	10600000	1160	77.5442
3	10600001	10800000	362	60.0327
3	10800001	11000000	241	28.7075
3	11000001	11200000	380	23.8709
3	11200001	11400000	321	27.0649
3	11400001	11600000	205	10.3627
3	11600001	11800000	225	22.1129
3	11800001	12000000	508	29.1417
3	12000001	12200000	205	19.703
3	12200001	12400000	168	25.6956
3	12400001	12600000	373	25.9137
3	12600001	12800000	276	39.1661
3	12800001	13000000	337	18.5227
3	13000001	13200000	168	22.1911
3	13200001	13400000	350	20.9281
3	13400001	13600000	199	18.7883
3	13600001	13800000	199	9.7443
3	13800001	14000000	635	26.9745
3	14000001	14200000	280	14.1937
3	14200001	14400000	285	33.3539
3	14400001	14600000	684	26.02
3	14600001	14800000	486	22.0439
3	14800001	15000000	225	22.3034
3	15000001	15200000	379	15.5395
3	15200001	15400000	323	27.0365
3	15400001	15600000	269	24.47
3	15600001	15800000	521	23.644
3	15800001	16000000	736	25.3347
3	16000001	16200000	247	27.172
3	16200001	16400000	271	14.1492
3	16400001	16600000	340	7.5548
3	16600001	16800000	450	14.5641
3	16800001	17000000	264	31.9096
3	17000001	17200000	196	18.9923
3	17200001	17400000	316	16.1726
3	17400001	17600000	234	12.9516
3	17600001	17800000	287	10.147
3	17800001	18000000	210	7.8209
3	18000001	18200000	526	10.3632
3	18200001	18400000	281	24.8944
3	18400001	18600000	220	23.4309
3	18600001	18800000	677	19.1038
3	18800001	19000000	381	21.0343
3	19000001	19200000	391	22.7106
3	19200001	19400000	199	17.8927
3	19400001	19600000	544	23.2009
3	19600001	19800000	382	22.7056
3	19800001	20000000	427	16.0556
3	20000001	20200000	256	30.982
3	20200001	20400000	393	25.0979
3	20400001	20600000	436	26.417
3	20600001	20800000	603	30.337
3	20800001	21000000	251	23.6944
3	21000001	21200000	387	17.5281
3	21200001	21400000	427	24.7712
3	21400001	21600000	637	11.503
3	21600001	21800000	585	17.5232
3	21800001	22000000	480	20.0102
3	22000001	22200000	318	33.5241
3	22200001	22400000	376	25.076
3	22400001	22600000	269	28.0621
3	22600001	22800000	710	42.6032
3	22800001	23000000	642	21.2878
3	23000001	23200000	605	22.4248
3	23200001	23400000	341	37.4817
3	23400001	23600000	550	22.3598
3	23600001	23800000	245	20.7188
3	23800001	24000000	707	13.6686
3	24000001	24200000	441	24.3209
3	24200001	24400000	444	17.2817
3	24400001	24600000	472	20.9627
3	24600001	24800000	794	36.6891
3	24800001	25000000	453	14.6099
3	25000001	25200000	525	17.7107
3	25200001	25400000	491	20.2612
3	25400001	25600000	455	19.1507
3	25600001	25800000	479	21.5623
3	25800001	26000000	399	23.7866
3	26000001	26200000	317	25.965
3	26200001	26400000	272	16.2376
3	26400001	26600000	608	26.2453
3	26600001	26800000	432	24.125
3	26800001	27000000	482	21.2177
3	27000001	27200000	1294	51.1912
3	27200001	27400000	1062	64.7477
3	27400001	27600000	633	17.8818
3	27600001	27800000	543	26.6772
3	27800001	28000000	578	20.5732
3	28000001	28200000	489	22.3086
3	28200001	28400000	459	20.2614
3	28400001	28600000	957	38.8546
3	28600001	28800000	275	21.4034
3	28800001	29000000	289	16.0717
3	29000001	29200000	377	25.0132
3	29200001	29400000	453	33.8472
3	29400001	29600000	411	19.9052
3	29600001	29800000	654	29.4008
3	29800001	30000000	345	22.6888
3	30000001	30200000	690	28.0216
3	30200001	30400000	230	26.4372
3	30400001	30600000	512	19.2207
3	30600001	30800000	375	20.0781
3	30800001	31000000	150	39.0882
3	31000001	31200000	1287	63.771
3	31200001	31400000	948	73.771
3	31400001	31600000	685	31.4566
3	31600001	31800000	386	33.9214
3	31800001	32000000	717	25.0772
3	32000001	32200000	768	33.5004
3	32200001	32400000	1386	86.4709
3	32400001	32600000	479	68.102
3	32600001	32800000	791	60.5198
3	32800001	33000000	1518	57.4509
3	33000001	33200000	715	49.4771
3	33200001	33400000	471	32.3419
3	33400001	33600000	948	35.7605
3	33600001	33800000	598	38.7979
3	33800001	34000000	697	27.4818
3	34000001	34200000	443	34.0361
3	34200001	34400000	659	43.2612
3	34400001	34600000	839	68.5552
3	34600001	34800000	537	57.8707
3	34800001	35000000	718	32.6479
3	35000001	35200000	887	72.0282
3	35200001	35400000	486	64.9179
3	35400001	35600000	511	59.4082
3	35600001	35800000	923	68.6358
3	35800001	36000000	593	30.8265
3	36000001	36200000	507	45.8712
3	36200001	36400000	620	33.9594
3	36400001	36600000	572	34.5196
3	36600001	36800000	523	27.7439
3	36800001	37000000	583	41.65
3	37000001	37200000	752	39.1854
3	37200001	37400000	1050	71.8684
3	37400001	37600000	1008	78.6874
3	37600001	37800000	539	38.1637
3	37800001	38000000	573	28.2216
3	38000001	38200000	389	21.4138
3	38200001	38400000	478	41.4148
3	38400001	38600000	422	20.7776
3	38600001	38800000	560	25.3203
3	38800001	39000000	437	17.6432
3	39000001	39200000	439	28.079
3	39200001	39400000	741	29.0667
3	39400001	39600000	532	17.3601
3	39600001	39800000	501	30.2253
3	39800001	40000000	687	33.62
3	40000001	40200000	497	23.062
3	40200001	40400000	843	28.3861
3	40400001	40600000	526	31.1115
3	40600001	40800000	897	27.6916
3	40800001	41000000	960	35.4808
3	41000001	41200000	455	34.8133
3	41200001	41400000	1121	28.9529
3	41400001	41600000	357	30.2816
3	41600001	41800000	482	29.3556
3	41800001	42000000	457	38.1994
3	42000001	42200000	498	30.8038
3	42200001	42400000	1004	34.7451
3	42400001	42600000	1137	29.8227
3	42600001	42800000	1651	30.3414
3	42800001	43000000	889	35.0922
3	43000001	43200000	657	23.3247
3	43200001	43400000	836	25.0115
3	43400001	43600000	257	31.5412
3	43600001	43800000	285	19.419
3	43800001	44000000	389	32.4955
3	44000001	44200000	660	26.9214
3	44200001	44400000	776	30.0888
3	44400001	44600000	502	33.6359
3	44600001	44800000	384	33.0192
3	44800001	45000000	832	35.4531
3	45000001	45200000	689	31.2247
3	45200001	45400000	340	17.5899
3	45400001	45600000	657	25.1134
3	45600001	45800000	569	19.0782
3	45800001	46000000	557	31.9031
3	46000001	46200000	513	31.1366
3	46200001	46400000	430	33.1485
3	46400001	46600000	1034	40.4341
3	46600001	46800000	536	34.5813
3	46800001	47000000	683	28.426
3	47000001	47200000	616	26.2679
3	47200001	47400000	721	28.5958
3	47400001	47600000	657	36.8437
3	47600001	47800000	499	22.2013
3	47800001	48000000	938	26.614
3	48000001	48200000	788	24.9837
3	48200001	48400000	442	14.2444
3	48400001	48600000	1000	35.9005
3	48600001	48800000	810	37.7402
3	48800001	49000000	556	22.2765
3	49000001	49200000	419	22.3338
3	49200001	49400000	702	44.2783
3	49400001	49600000	1067	42.2092
3	49600001	49800000	584	22.0862
3	49800001	50000000	745	28.4501
3	50000001	50200000	457	14.8115
3	50200001	50400000	886	25.9044
3	50400001	50600000	325	37.2985
3	50600001	50800000	289	23.9022
3	50800001	51000000	334	22.474
3	51000001	51200000	627	25.6524
3	51200001	51400000	207	16.14
3	51400001	51600000	1186	26.13
3	51600001	51800000	390	26.854
3	51800001	52000000	292	32.1757
3	52000001	52200000	1115	28.1295
3	52200001	52400000	474	21.2522
3	52400001	52600000	237	7.7086
3	52600001	52800000	312	18.3495
3	52800001	53000000	608	22.427
3	53000001	53200000	1113	34.5697
3	53200001	53400000	551	21.0344
3	53400001	53600000	689	30.1985
3	53600001	53800000	257	34.008
3	53800001	54000000	853	26.2185
3	54000001	54200000	728	19.7786
3	54200001	54400000	469	33.9553
3	54400001	54600000	424	16.8618
3	54600001	54800000	554	27.1172
3	54800001	55000000	443	16.8079
3	55000001	55200000	311	20.2128
3	55200001	55400000	483	25.5919
3	55400001	55600000	609	27.3586
3	55600001	55800000	404	34.3601
3	55800001	56000000	662	30.3887
3	56000001	56200000	471	15.3478
3	56200001	56400000	367	24.5608
3	56400001	56600000	400	16.6177
3	56600001	56800000	439	22.0871
3	56800001	57000000	579	16.1277
3	57000001	57200000	790	28.0773
3	57200001	57400000	392	21.5128
3	57400001	57600000	495	33.9489
3	57600001	57800000	684	27.4933
3	57800001	58000000	665	27.5621
3	58000001	58200000	415	39.2139
3	58200001	58400000	291	20.9228
3	58400001	58600000	468	22.1367
3	58600001	58800000	310	17.3431
3	58800001	59000000	619	19.2378
3	59000001	59200000	619	19.6933
3	59200001	59400000	444	18.0544
3	59400001	59600000	332	11.4754
3	59600001	59800000	280	34.2272
3	59800001	60000000	260	17.1528
3	60000001	60200000	511	21.2326
3	60200001	60400000	571	35.8302
3	60400001	60600000	647	25.1769
3	60600001	60800000	413	19.3274
3	60800001	61000000	515	18.6526
3	61000001	61200000	650	34.7725
3	61200001	61400000	691	26.5627
3	61400001	61600000	504	24.2779
3	61600001	61800000	284	15.1903
3	61800001	62000000	420	49.7909
3	62000001	62200000	462	36.7869
3	62200001	62400000	749	75.2454
3	62400001	62600000	770	31.7771
3	62600001	62800000	855	68.0124
3	62800001	63000000	650	85.6505
3	63000001	63200000	618	53.3283
3	63200001	63400000	866	29.1466
3	63400001	63600000	876	51.9297
3	63600001	63800000	444	18.6911
3	63800001	64000000	540	31.177
3	64000001	64200000	295	14.3595
3	64200001	64400000	772	31.0483
3	64400001	64600000	358	18.2029
3	64600001	64800000	370	39.2879
3	64800001	65000000	465	18.8739
3	65000001	65200000	762	30.2424
3	65200001	65400000	203	7.3615
3	65400001	65600000	342	18.8127
3	65600001	65800000	590	21.1797
3	65800001	66000000	781	23.0966
3	66000001	66200000	385	17.2317
3	66200001	66400000	391	19.9459
3	66400001	66600000	798	16.1188
3	66600001	66800000	218	15.5953
3	66800001	67000000	261	13.025
3	67000001	67200000	588	27.5291
3	67200001	67400000	944	25.7512
3	67400001	67600000	595	27.0663
3	67600001	67800000	890	27.6699
3	67800001	68000000	828	26.7711
3	68000001	68200000	698	29.9638
3	68200001	68400000	370	32.3919
3	68400001	68600000	562	16.9977
3	68600001	68800000	448	14.2381
3	68800001	69000000	512	36.5491
3	69000001	69200000	745	28.037
3	69200001	69400000	607	19.1902
3	69400001	69600000	268	16.1243
3	69600001	69800000	378	16.3761
3	69800001	70000000	503	12.8647
3	70000001	70200000	730	29.9028
3	70200001	70400000	390	23.8918
3	70400001	70600000	162	11.1733
3	70600001	70800000	149	4.8677
3	70800001	71000000	352	52.8376
3	71000001	71200000	478	29.0721
3	71200001	71400000	486	29.6846
3	71400001	71600000	619	54.5944
3	71600001	71800000	547	17.1037
3	71800001	72000000	625	33.5528
3	72000001	72200000	780	61.8399
3	72200001	72400000	422	48.4678
3	72400001	72600000	698	28.8922
3	72600001	72800000	405	40.0931
3	72800001	73000000	413	40.8997
3	73000001	73200000	250	19.26
3	73200001	73400000	978	56.7904
3	73400001	73600000	268	60.5081
3	73600001	73800000	1081	58.2616
3	73800001	74000000	895	91.3985
3	74000001	74200000	1322	85.4721
3	74200001	74400000	773	89.076
3	74400001	74600000	928	51.6002
3	74600001	74800000	347	21.7758
3	74800001	75000000	623	58.6112
3	75000001	75200000	768	58.5843
3	75200001	75400000	634	71.262
3	75400001	75600000	846	77.5303
3	75600001	75800000	1093	73.1429
3	75800001	76000000	739	71.89
3	76000001	76200000	1092	39.978
3	76200001	76400000	1198	64.2634
3	76400001	76600000	674	46.623
3	76600001	76800000	416	46.9763
3	76800001	77000000	1002	68.5965
3	77000001	77200000	641	77.7108
3	77200001	77400000	578	56.2134
3	77400001	77600000	549	58.4286
3	77600001	77800000	1415	90.6947
3	77800001	78000000	873	69.2079
3	78000001	78200000	719	87.5553
3	78200001	78400000	877	85.3306
3	78400001	78600000	652	53.9392
3	78600001	78800000	871	75.7631
3	78800001	79000000	624	53.2888
3	79000001	79200000	357	30.2528
3	79200001	79400000	248	65.7862
3	79400001	79600000	425	44.7896
3	79600001	79800000	497	66.9803
3	79800001	80000000	884	75.9188
3	80000001	80200000	541	52.5988
3	80200001	80400000	478	32.8893
3	80400001	80600000	619	33.8527
3	80600001	80800000	561	46.747
3	80800001	81000000	486	36.545
3	81000001	81200000	803	76.9454
3	81200001	81400000	459	42.5959
3	81400001	81600000	963	68.7598
3	81600001	81800000	496	63.9528
3	81800001	82000000	546	62.9007
3	82000001	82200000	451	37.8726
3	82200001	82400000	330	44.835
3	82400001	82600000	464	42.4357
3	82600001	82800000	717	45.9644
3	82800001	83000000	1050	54.8625
3	83000001	83200000	679	46.31
3	83200001	83400000	382	22.2029
3	83400001	83600000	525	78.7206
3	83600001	83800000	676	30.5666
3	83800001	84000000	417	40.1895
3	84000001	84200000	833	86.9929
3	84200001	84400000	200	48.274
3	84400001	84600000	499	50.6226
3	84600001	84800000	1623	85.7784
3	84800001	85000000	552	75.0361
3	85000001	85200000	471	43.8312
3	85200001	85400000	448	77.6326
3	85400001	85600000	689	45.0726
3	85600001	85800000	572	74.1771
3	85800001	86000000	326	62.854
3	86000001	86200000	862	61.6156
3	86200001	86400000	556	62.8389
3	86400001	86600000	443	63.5897
3	86600001	86800000	376	39.5635
3	86800001	87000000	871	56.4521
3	87000001	87200000	805	81.3126
3	87200001	87400000	305	38.6225
3	87400001	87600000	378	77.6774
3	87600001	87800000	447	64.5867
3	87800001	88000000	469	49.7011
3	88000001	88200000	1178	75.2422
3	88200001	88400000	612	56.4851
3	88400001	88600000	270	32.727
3	88600001	88800000	878	54.3379
3	88800001	89000000	896	84.0462
3	89000001	89200000	758	48.0885
3	89200001	89400000	684	67.1395
3	89400001	89600000	348	55.4503
3	89600001	89800000	631	73.1956
3	89800001	90000000	369	56.3965
3	90000001	90200000	479	36.6743
3	90200001	90400000	1156	87.5856
3	90400001	90600000	1182	86.8331
3	90600001	90800000	333	46.0444
3	90800001	91000000	621	33.6215
3	91000001	91200000	572	79.2085
3	91200001	91400000	760	66.4865
3	91400001	91600000	442	43.9529
3	91600001	91800000	257	29.0571
3	91800001	92000000	276	14.3578
3	92000001	92200000	192	25.3671
3	92200001	92400000	413	25.6392
3	92400001	92600000	255	9.2308
3	92600001	92800000	205	22.8971
3	92800001	93000000	336	21.0536
3	93000001	93200000	284	16.5328
3	93200001	93400000	694	20.9838
3	93400001	93600000	348	24.0249
3	93600001	93800000	482	34.1692
3	93800001	94000000	795	67.708
3	94000001	94200000	443	77.5154
3	94200001	94400000	344	40.2313
3	94400001	94600000	665	65.8023
3	94600001	94800000	801	59.2067
3	94800001	95000000	607	72.733
3	95000001	95200000	447	56.4565
3	95200001	95400000	561	78.6171
3	95400001	95600000	559	37.4531
3	95600001	95800000	686	51.6892
3	95800001	96000000	957	84.0297
3	96000001	96200000	374	73.5563
3	96200001	96400000	910	88.6453
3	96400001	96600000	460	54.0688
3	96600001	96800000	776	83.5257
3	96800001	97000000	688	66.839
3	97000001	97200000	969	80.6305
3	97200001	97400000	588	68.8094
3	97400001	97600000	303	63.5588
3	97600001	97800000	297	49.0187
3	97800001	98000000	842	91.4614
3	98000001	98200000	278	61.0559
3	98200001	98400000	775	85.209
3	98400001	98600000	405	62.4165
3	98600001	98800000	697	74.5241
3	98800001	99000000	502	37.857
3	99000001	99200000	491	61.1804
3	99200001	99400000	271	26.6979
3	99400001	99600000	580	51.2
3	99600001	99800000	608	57.6428
3	99800001	100000000	517	44.877
3	100000001	100200000	156	13.8984
3	100200001	100400000	181	6.2818
3	100400001	100600000	339	28.3642
3	100600001	100800000	569	15.6316
3	100800001	101000000	202	23.4749
3	101000001	101200000	417	56.2274
3	101200001	101400000	572	55.5531
3	101400001	101600000	238	33.1559
3	101600001	101800000	310	35.5405
3	101800001	102000000	205	26.6853
3	102000001	102200000	281	10.9745
3	102200001	102400000	370	18.3936
3	102400001	102600000	500	29.0539
3	102600001	102800000	224	15.1817
3	102800001	103000000	260	31.4781
3	103000001	103200000	287	24.8709
3	103200001	103400000	359	46.066
3	103400001	103600000	601	35.8076
3	103600001	103800000	682	42.84
3	103800001	104000000	332	42.0819
4	1	200000	882	35.9652
4	200001	400000	453	32.6788
4	400001	600000	898	80.138
4	600001	800000	558	55.6748
4	800001	1000000	1151	78.7854
4	1000001	1200000	393	59.7815
4	1200001	1400000	405	62.4026
4	1400001	1600000	1034	81.3652
4	1600001	1800000	321	70.8792
4	1800001	2000000	510	50.4643
4	2000001	2200000	407	29.8074
4	2200001	2400000	274	25.7774
4	2400001	2600000	284	28.2243
4	2600001	2800000	133	32.9383
4	2800001	3000000	155	8.4294
4	3000001	3200000	528	34.7633
4	3200001	3400000	217	22.8224
4	3400001	3600000	255	12.9908
4	3600001	3800000	201	26.7363
4	3800001	4000000	280	35.0418
4	4000001	4200000	319	11.971
4	4200001	4400000	129	4.0993
4	4400001	4600000	159	12.0513
4	4600001	4800000	253	24.0329
4	4800001	5000000	361	38.2473
4	5000001	5200000	172	28.7498
4	5200001	5400000	236	11.0487
4	5400001	5600000	645	58.5179
4	5600001	5800000	465	43.9883
4	5800001	6000000	286	28.1383
4	6000001	6200000	552	38.6154
4	6200001	6400000	361	26.5733
4	6400001	6600000	401	16.7333
4	6600001	6800000	258	19.0013
4	6800001	7000000	169	17.1237
4	7000001	7200000	337	10.5414
4	7200001	7400000	393	34.2814
4	7400001	7600000	231	32.6652
4	7600001	7800000	536	22.8315
4	7800001	8000000	164	3.9641
4	8000001	8200000	276	25.1578
4	8200001	8400000	265	19.8453
4	8400001	8600000	450	38.3466
4	8600001	8800000	218	25.3583
4	8800001	9000000	467	13.6413
4	9000001	9200000	475	35.8393
4	9200001	9400000	302	22.5499
4	9400001	9600000	193	31.4922
4	9600001	9800000	240	25.7172
4	9800001	10000000	688	27.0996
4	10000001	10200000	288	19.9917
4	10200001	10400000	291	15.8196
4	10400001	10600000	572	64.8143
4	10600001	10800000	972	72.4868
4	10800001	11000000	1553	79.5322
4	11000001	11200000	769	88.4354
4	11200001	11400000	295	62.0331
4	11400001	11600000	789	78.5938
4	11600001	11800000	686	48.7987
4	11800001	12000000	297	37.149
4	12000001	12200000	447	37.6551
4	12200001	12400000	937	74.564
4	12400001	12600000	421	27.8238
4	12600001	12800000	250	44.489
4	12800001	13000000	589	34.8306
4	13000001	13200000	600	23.8521
4	13200001	13400000	377	32.298
4	13400001	13600000	770	82.6798
4	13600001	13800000	447	73.453
4	13800001	14000000	492	68.0233
4	14000001	14200000	567	55.3912
4	14200001	14400000	794	13.3749
4	14400001	14600000	893	26.7695
4	14600001	14800000	166	9.0573
4	14800001	15000000	866	29.3989
4	15000001	15200000	452	21.7436
4	15200001	15400000	485	19.1028
4	15400001	15600000	393	21.7012
4	15600001	15800000	515	28.0644
4	15800001	16000000	393	16.6568
4	16000001	16200000	313	39.8246
4	16200001	16400000	372	24.966
4	16400001	16600000	266	17.781
4	16600001	16800000	405	19.904
4	16800001	17000000	677	31.0676
4	17000001	17200000	594	63.5532
4	17200001	17400000	499	31.6859
4	17400001	17600000	682	48.0801
4	17600001	17800000	509	31.7236
4	17800001	18000000	339	51.0656
4	18000001	18200000	359	37.1641
4	18200001	18400000	526	61.3752
4	18400001	18600000	328	29.8888
4	18600001	18800000	325	45.8829
4	18800001	19000000	377	31.0016
4	19000001	19200000	806	79.0296
4	19200001	19400000	621	69.1519
4	19400001	19600000	492	29.007
4	19600001	19800000	466	37.6451
4	19800001	20000000	602	40.4335
4	20000001	20200000	565	53.1558
4	20200001	20400000	495	58.8536
4	20400001	20600000	938	63.3372
4	20600001	20800000	559	61.0085
4	20800001	21000000	1498	85.9277
4	21000001	21200000	1081	60.1211
4	21200001	21400000	972	58.3432
4	21400001	21600000	687	36.5452
4	21600001	21800000	1092	77.7011
4	21800001	22000000	522	74.6768
4	22000001	22200000	474	73.6657
4	22200001	22400000	1067	86.3659
4	22400001	22600000	1140	80.5536
4	22600001	22800000	749	64.5989
4	22800001	23000000	1063	84.2349
4	23000001	23200000	606	40.5322
4	23200001	23400000	600	75.1948
4	23400001	23600000	1023	72.1018
4	23600001	23800000	558	25.6394
4	23800001	24000000	615	43.0083
4	24000001	24200000	423	48.5769
4	24200001	24400000	928	84.2849
4	24400001	24600000	618	54.6929
4	24600001	24800000	766	32.4283
4	24800001	25000000	389	36.4075
4	25000001	25200000	457	44.5144
4	25200001	25400000	412	65.4305
4	25400001	25600000	511	57.768
4	25600001	25800000	355	73.3991
4	25800001	26000000	887	58.6956
4	26000001	26200000	1304	83.4871
4	26200001	26400000	1058	82.5436
4	26400001	26600000	364	43.3686
4	26600001	26800000	1390	72.6917
4	26800001	27000000	224	23.0522
4	27000001	27200000	294	17.9738
4	27200001	27400000	475	15.1909
4	27400001	27600000	330	13.2425
4	27600001	27800000	383	39.9839
4	27800001	28000000	453	44.0276
4	28000001	28200000	452	34.7501
4	28200001	28400000	1008	62.5088
4	28400001	28600000	526	34.0171
4	28600001	28800000	624	64.3292
4	28800001	29000000	1054	66.7385
4	29000001	29200000	857	53.95
4	29200001	29400000	1798	93.3361
4	29400001	29600000	599	65.4451
4	29600001	29800000	529	54.7677
4	29800001	30000000	377	43.1789
4	30000001	30200000	385	65.1364
4	30200001	30400000	581	41.4641
4	30400001	30600000	1115	74.965
4	30600001	30800000	766	73.1654
4	30800001	31000000	528	33.6882
4	31000001	31200000	496	26.7149
4	31200001	31400000	768	61.3425
4	31400001	31600000	603	60.5245
4	31600001	31800000	798	41.6571
4	31800001	32000000	787	32.9434
4	32000001	32200000	799	49.1364
4	32200001	32400000	938	45.2046
4	32400001	32600000	952	51.6416
4	32600001	32800000	1364	39.784
4	32800001	33000000	832	34.0896
4	33000001	33200000	939	44.4192
4	33200001	33400000	411	31.7196
4	33400001	33600000	288	33.0308
4	33600001	33800000	462	29.6015
4	33800001	34000000	241	20.2795
4	34000001	34200000	567	54.5052
4	34200001	34400000	415	54.6249
4	34400001	34600000	535	82.3993
4	34600001	34800000	1423	76.3798
4	34800001	35000000	1053	85.8784
4	35000001	35200000	692	71.9707
4	35200001	35400000	1083	67.7137
4	35400001	35600000	702	69.0673
4	35600001	35800000	822	58.4078
4	35800001	36000000	849	59.3408
4	36000001	36200000	969	55.968
4	36200001	36400000	784	55.3344
4	36400001	36600000	982	45.2584
4	36600001	36800000	865	61.4715
4	36800001	37000000	946	74.7058
4	37000001	37200000	812	83.3124
4	37200001	37400000	796	77.6017
4	37400001	37600000	591	74.5032
4	37600001	37800000	689	48.7106
4	37800001	38000000	583	44.2848
4	38000001	38200000	389	42.5236
4	38200001	38400000	659	69.5728
4	38400001	38600000	810	63.4149
4	38600001	38800000	912	64.8304
4	38800001	39000000	479	56.5464
4	39000001	39200000	645	80.8304
4	39200001	39400000	602	69.853
4	39400001	39600000	952	73.9646
4	39600001	39800000	1042	83.6317
4	39800001	40000000	772	80.0163
4	40000001	40200000	436	39.7675
4	40200001	40400000	474	41.0646
4	40400001	40600000	459	64.3033
4	40600001	40800000	847	63.7633
4	40800001	41000000	743	67.494
4	41000001	41200000	777	79.9192
4	41200001	41400000	1005	65.3277
4	41400001	41600000	703	81.266
4	41600001	41800000	504	35.4253
4	41800001	42000000	1125	43.6072
4	42000001	42200000	1003	65.3375
4	42200001	42400000	713	38.0813
4	42400001	42600000	485	29.6415
4	42600001	42800000	585	84.2127
4	42800001	43000000	693	73.7745
4	43000001	43200000	503	52.8105
4	43200001	43400000	844	57.283
4	43400001	43600000	789	77.1103
4	43600001	43800000	635	44.3161
4	43800001	44000000	594	34.8307
4	44000001	44200000	562	19.6905
4	44200001	44400000	377	80.5422
4	44400001	44600000	612	67.5411
4	44600001	44800000	616	47.6904
4	44800001	45000000	955	63.9533
4	45000001	45200000	537	55.807
4	45200001	45400000	602	44.9365
4	45400001	45600000	930	66.3589
4	45600001	45800000	114	38.3726
4	45800001	46000000	1112	62.0445
4	46000001	46200000	590	48.8227
4	46200001	46400000	777	67.9612
4	46400001	46600000	607	32.6137
4	46600001	46800000	622	23.8149
4	46800001	47000000	289	36.1823
4	47000001	47200000	529	58.3258
4	47200001	47400000	665	59.1256
4	47400001	47600000	697	71.9396
4	47600001	47800000	373	61.6434
4	47800001	48000000	1211	85.7327
4	48000001	48200000	912	83.8151
4	48200001	48400000	808	56.5411
4	48400001	48600000	514	38.115
4	48600001	48800000	514	43.0936
4	48800001	49000000	917	67.4192
4	49000001	49200000	480	77.945
4	49200001	49400000	950	70.494
4	49400001	49600000	582	57.7143
4	49600001	49800000	691	65.1288
4	49800001	50000000	851	85.8571
4	50000001	50200000	718	67.3524
4	50200001	50400000	879	73.6706
4	50400001	50600000	848	63.8786
4	50600001	50800000	481	35.5246
4	50800001	51000000	1340	94.3551
4	51000001	51200000	696	80.8831
4	51200001	51400000	230	24.0474
4	51400001	51600000	347	35.3805
4	51600001	51800000	1081	63.7481
4	51800001	52000000	538	42.993
4	52000001	52200000	744	86.9879
4	52200001	52400000	1115	69.9216
4	52400001	52600000	395	33.1735
4	52600001	52800000	282	25.9256
4	52800001	53000000	467	35.0706
4	53000001	53200000	654	79.7993
4	53200001	53400000	650	83.1155
4	53400001	53600000	607	75.2736
4	53600001	53800000	694	58.6533
4	53800001	54000000	204	30.4806
4	54000001	54200000	628	75.3408
4	54200001	54400000	403	46.9105
4	54400001	54600000	535	68.9558
4	54600001	54800000	202	32.7034
4	54800001	55000000	363	23.0244
4	55000001	55200000	282	26.4014
4	55200001	55400000	289	24.9791
4	55400001	55600000	752	26.2971
4	55600001	55800000	451	33.7823
4	55800001	56000000	377	33.9746
4	56000001	56200000	350	40.6444
4	56200001	56400000	237	18.9844
4	56400001	56600000	431	17.7013
4	56600001	56800000	398	46.15
4	56800001	57000000	591	41.1508
4	57000001	57200000	697	67.449
4	57200001	57400000	1052	80.9309
4	57400001	57600000	729	72.5337
4	57600001	57800000	646	36.7391
4	57800001	58000000	790	36.4936
4	58000001	58200000	588	50.7591
4	58200001	58400000	879	70.7657
4	58400001	58600000	952	79.6125
4	58600001	58800000	771	34.7525
4	58800001	59000000	668	23.6506
4	59000001	59200000	315	24.6556
4	59200001	59400000	187	18.9533
4	59400001	59600000	407	43.6006
4	59600001	59800000	710	32.6566
4	59800001	60000000	395	26.3582
4	60000001	60200000	790	29.2669
4	60200001	60400000	352	35.3098
4	60400001	60600000	274	18.1815
4	60600001	60800000	613	30.4606
4	60800001	61000000	287	42.3986
4	61000001	61200000	366	23.5421
4	61200001	61400000	641	51.1412
4	61400001	61600000	896	55.8969
4	61600001	61800000	529	52.2239
4	61800001	62000000	561	60.8469
4	62000001	62200000	885	66.3467
4	62200001	62400000	487	39.125
4	62400001	62600000	778	58.1717
4	62600001	62800000	870	69.8616
4	62800001	63000000	1119	63.2402
4	63000001	63200000	830	52.2181
4	63200001	63400000	765	59.1734
4	63400001	63600000	646	57.6544
4	63600001	63800000	63	24.553
5	1	200000	561	17.4609
5	200001	400000	638	25.8918
5	400001	600000	308	45.9473
5	600001	800000	337	26.2921
5	800001	1000000	354	18.9094
5	1000001	1200000	382	17.4344
5	1200001	1400000	360	22.5124
5	1400001	1600000	528	35.2583
5	1600001	1800000	370	21.4684
5	1800001	2000000	435	12.5435
5	2000001	2200000	385	29.9109
5	2200001	2400000	692	32.1967
5	2400001	2600000	247	12.7687
5	2600001	2800000	245	38.5719
5	2800001	3000000	909	30.4506
5	3000001	3200000	950	28.4218
5	3200001	3400000	594	25.5955
5	3400001	3600000	549	24.6008
5	3600001	3800000	419	35.173
5	3800001	4000000	221	28.9699
5	4000001	4200000	634	24.571
5	4200001	4400000	714	19.5793
5	4400001	4600000	418	26.2867
5	4600001	4800000	192	6.2659
5	4800001	5000000	428	35.7219
5	5000001	5200000	288	13.7067
5	5200001	5400000	514	22.2373
5	5400001	5600000	247	22.3288
5	5600001	5800000	842	61.429
5	5800001	6000000	708	53.1411
5	6000001	6200000	420	59.6543
5	6200001	6400000	663	47.7547
5	6400001	6600000	483	51.0791
5	6600001	6800000	213	23.0916
5	6800001	7000000	492	24.7587
5	7000001	7200000	683	35.3856
5	7200001	7400000	406	27.9877
5	7400001	7600000	450	16.9888
5	7600001	7800000	1272	33.6638
5	7800001	8000000	672	27.2447
5	8000001	8200000	506	27.2667
5	8200001	8400000	332	22.0775
5	8400001	8600000	585	39.0204
5	8600001	8800000	380	30.0086
5	8800001	9000000	586	30.8874
5	9000001	9200000	193	35.2319
5	9200001	9400000	630	35.6176
5	9400001	9600000	793	40.4842
5	9600001	9800000	592	36.4766
5	9800001	10000000	1110	35.601
5	10000001	10200000	834	36.3989
5	10200001	10400000	155	47.7011
5	10400001	10600000	197	30.0087
5	10600001	10800000	678	24.1912
5	10800001	11000000	462	39.4462
5	11000001	11200000	408	36.8818
5	11200001	11400000	481	39.3404
5	11400001	11600000	1299	40.0512
5	11600001	11800000	660	26.2086
5	11800001	12000000	627	57.4906
5	12000001	12200000	808	39.1622
5	12200001	12400000	338	24.5174
5	12400001	12600000	265	27.237
5	12600001	12800000	338	13.5021
5	12800001	13000000	437	19.8152
5	13000001	13200000	379	26.4859
5	13200001	13400000	182	15.494
5	13400001	13600000	332	28.5079
5	13600001	13800000	707	39.4632
5	13800001	14000000	866	37.7633
5	14000001	14200000	261	28.9976
5	14200001	14400000	455	47.5518
5	14400001	14600000	229	20.2735
5	14600001	14800000	113	39.3007
5	14800001	15000000	351	15.7916
5	15000001	15200000	663	26.1543
5	15200001	15400000	762	19.288
5	15400001	15600000	447	22.3195
5	15600001	15800000	676	27.7857
5	15800001	16000000	631	22.8922
5	16000001	16200000	652	30.0499
5	16200001	16400000	306	8.9766
5	16400001	16600000	385	35.9026
5	16600001	16800000	1036	49.2301
5	16800001	17000000	451	21.5945
5	17000001	17200000	1291	64.6789
5	17200001	17400000	316	18.413
5	17400001	17600000	407	22.4019
5	17600001	17800000	384	18.2481
5	17800001	18000000	751	25.5902
5	18000001	18200000	501	30.8367
5	18200001	18400000	888	25.5586
5	18400001	18600000	167	25.2086
5	18600001	18800000	290	35.7159
5	18800001	19000000	743	23.1437
5	19000001	19200000	689	24.3179
5	19200001	19400000	364	36.7958
5	19400001	19600000	267	28.2881
5	19600001	19800000	783	21.2355
5	19800001	20000000	886	22.5551
5	20000001	20200000	745	40.0421
5	20200001	20400000	672	27.4768
5	20400001	20600000	531	20.1595
5	20600001	20800000	501	15.6231
5	20800001	21000000	496	29.1239
5	21000001	21200000	235	10.1271
5	21200001	21400000	595	28.8332
5	21400001	21600000	312	18.3826
5	21600001	21800000	541	14.8229
5	21800001	22000000	736	32.2297
5	22000001	22200000	259	23.5928
5	22200001	22400000	320	20.1295
5	22400001	22600000	654	21.4572
5	22600001	22800000	386	17.0912
5	22800001	23000000	477	24.6761
5	23000001	23200000	169	31.0492
5	23200001	23400000	647	15.2471
5	23400001	23600000	419	26.8343
5	23600001	23800000	823	28.6044
5	23800001	24000000	349	32.1729
5	24000001	24200000	543	30.6227
5	24200001	24400000	572	19.8158
5	24400001	24600000	220	23.6353
5	24600001	24800000	155	18.6251
5	24800001	25000000	579	36.068
5	25000001	25200000	622	28.7506
5	25200001	25400000	313	27.179
5	25400001	25600000	307	14.8113
5	25600001	25800000	289	32.0098
5	25800001	26000000	676	24.9487
5	26000001	26200000	592	35.3503
5	26200001	26400000	478	19.558
5	26400001	26600000	558	28.2055
5	26600001	26800000	488	21.2899
5	26800001	27000000	674	26.839
5	27000001	27200000	405	22.2361
5	27200001	27400000	238	24.047
5	27400001	27600000	226	8.7843
5	27600001	27800000	604	21.5414
5	27800001	28000000	216	24.9783
5	28000001	28200000	262	16.2647
5	28200001	28400000	700	33.5677
5	28400001	28600000	264	24.9867
5	28600001	28800000	267	19.3046
5	28800001	29000000	515	31.1225
5	29000001	29200000	457	20.1538
5	29200001	29400000	604	37.3602
5	29400001	29600000	795	43.6198
5	29600001	29800000	323	22.5709
5	29800001	30000000	259	28.8734
5	30000001	30200000	375	16.6601
5	30200001	30400000	339	17.1672
5	30400001	30600000	679	22.7011
5	30600001	30800000	688	34.6907
5	30800001	31000000	552	19.1944
5	31000001	31200000	471	21.2056
5	31200001	31400000	687	19.4996
5	31400001	31600000	533	32.4872
5	31600001	31800000	952	30.5704
5	31800001	32000000	458	33.2098
5	32000001	32200000	223	7.7094
5	32200001	32400000	738	21.5682
5	32400001	32600000	670	28.0691
5	32600001	32800000	963	63.6331
5	32800001	33000000	443	18.0835
5	33000001	33200000	273	29.63
5	33200001	33400000	376	21.616
5	33400001	33600000	493	43.2053
5	33600001	33800000	1222	54.483
5	33800001	34000000	399	30.7701
5	34000001	34200000	403	69.4458
5	34200001	34400000	717	75.1146
5	34400001	34600000	708	70.7558
5	34600001	34800000	338	49.7284
5	34800001	35000000	1079	75.3271
5	35000001	35200000	886	78.5704
5	35200001	35400000	737	79.3209
5	35400001	35600000	1090	87.7438
5	35600001	35800000	441	67.34
5	35800001	36000000	892	73.8141
5	36000001	36200000	342	58.9691
5	36200001	36400000	790	65.3491
5	36400001	36600000	582	35.8712
5	36600001	36800000	376	33.3892
5	36800001	37000000	393	41.3572
5	37000001	37200000	822	71.9767
5	37200001	37400000	1185	67.4062
5	37400001	37600000	457	34.6655
5	37600001	37800000	593	29.8328
5	37800001	38000000	699	63.7572
5	38000001	38200000	305	24.5994
5	38200001	38400000	796	80.3923
5	38400001	38600000	306	40.8879
5	38600001	38800000	505	33.8155
5	38800001	39000000	501	31.7351
5	39000001	39200000	511	45.6954
5	39200001	39400000	566	62.9592
5	39400001	39600000	469	33.427
5	39600001	39800000	478	48.1583
5	39800001	40000000	840	55.0513
5	40000001	40200000	608	84.4775
5	40200001	40400000	798	76.3178
5	40400001	40600000	648	51.5971
5	40600001	40800000	488	55.7396
5	40800001	41000000	327	42.9058
5	41000001	41200000	749	69.3187
5	41200001	41400000	722	50.4518
5	41400001	41600000	758	61.4797
5	41600001	41800000	336	41.8583
5	41800001	42000000	378	41.8243
5	42000001	42200000	447	58.635
5	42200001	42400000	673	44.0528
5	42400001	42600000	555	70.5272
5	42600001	42800000	422	32.6359
5	42800001	43000000	351	33.1632
5	43000001	43200000	1041	30.9811
5	43200001	43400000	428	30.3913
5	43400001	43600000	483	19.5024
5	43600001	43800000	303	36.6252
5	43800001	44000000	326	34.8853
5	44000001	44200000	780	74.6661
5	44200001	44400000	440	47.2041
5	44400001	44600000	781	81.3819
5	44600001	44800000	1339	64.8943
5	44800001	45000000	626	41.2361
5	45000001	45200000	284	55.3048
5	45200001	45400000	509	80.961
5	45400001	45600000	1296	52.4207
5	45600001	45800000	1035	84.0206
5	45800001	46000000	754	79.7346
5	46000001	46200000	556	84.5113
5	46200001	46400000	581	63.3153
5	46400001	46600000	480	68.567
5	46600001	46800000	889	67.3585
5	46800001	47000000	1642	41.1277
5	47000001	47200000	856	64.4023
5	47200001	47400000	275	64.4752
5	47400001	47600000	601	72.1132
5	47600001	47800000	549	57.9022
5	47800001	48000000	517	77.2209
5	48000001	48200000	715	74.5235
5	48200001	48400000	1102	79.149
5	48400001	48600000	714	66.5906
5	48600001	48800000	1113	81.1561
5	48800001	49000000	845	79.8007
5	49000001	49200000	594	65.2047
5	49200001	49400000	341	46.3213
5	49400001	49600000	589	62.6736
5	49600001	49800000	1045	79.0939
5	49800001	50000000	678	76.8709
5	50000001	50200000	281	49.3428
5	50200001	50400000	871	73.2118
5	50400001	50600000	911	86.7017
5	50600001	50800000	762	86.7469
5	50800001	51000000	843	65.1818
5	51000001	51200000	1465	89.3322
5	51200001	51400000	822	76.9694
5	51400001	51600000	497	54.3118
5	51600001	51800000	515	50.2462
5	51800001	52000000	233	31.6089
5	52000001	52200000	705	62.6685
5	52200001	52400000	544	45.3618
5	52400001	52600000	125	10.1265
5	52600001	52800000	681	40.4121
5	52800001	53000000	192	6.3781
5	53000001	53200000	130	12.7689
5	53200001	53400000	177	20.339
5	53400001	53600000	197	46.1798
5	53600001	53800000	574	67.1209
5	53800001	54000000	288	36.873
5	54000001	54200000	380	43.6688
5	54200001	54400000	527	81.1455
5	54400001	54600000	247	33.6573
5	54600001	54800000	660	71.942
5	54800001	55000000	650	68.8669
5	55000001	55200000	709	74.6977
5	55200001	55400000	798	53.0037
5	55400001	55600000	844	71.7893
5	55600001	55800000	112	25.897
6	1	200000	385	24.6735
6	200001	400000	424	14.9259
6	400001	600000	272	21.7342
6	600001	800000	449	16.6089
6	800001	1000000	348	23.9959
6	1000001	1200000	220	19.6998
6	1200001	1400000	238	26.3535
6	1400001	1600000	257	18.5613
6	1600001	1800000	449	19.9387
6	1800001	2000000	322	45.8013
6	2000001	2200000	295	29.4487
6	2200001	2400000	212	8.5635
6	2400001	2600000	820	34.8058
6	2600001	2800000	267	44.5561
6	2800001	3000000	294	33.4289
6	3000001	3200000	219	17.1089
6	3200001	3400000	449	37.8901
6	3400001	3600000	313	24.5385
6	3600001	3800000	351	34.9633
6	3800001	4000000	274	26.8637
6	4000001	4200000	164	23.6291
6	4200001	4400000	212	23.0171
6	4400001	4600000	334	23.272
6	4600001	4800000	378	34.5669
6	4800001	5000000	207	10.5341
6	5000001	5200000	654	28.0232
6	5200001	5400000	494	14.8788
6	5400001	5600000	253	16.4129
6	5600001	5800000	374	32.4588
6	5800001	6000000	389	16.022
6	6000001	6200000	285	12.0227
6	6200001	6400000	268	13.598
6	6400001	6600000	487	20.6945
6	6600001	6800000	362	23.4147
6	6800001	7000000	272	9.9402
6	7000001	7200000	226	7.748
6	7200001	7400000	211	30.324
6	7400001	7600000	447	19.0078
6	7600001	7800000	269	6.2709
6	7800001	8000000	282	26.4355
6	8000001	8200000	329	23.8556
6	8200001	8400000	278	12.06
6	8400001	8600000	528	80.7115
6	8600001	8800000	599	46.4728
6	8800001	9000000	1012	93.0659
6	9000001	9200000	297	76.6589
6	9200001	9400000	729	77.7408
6	9400001	9600000	689	78.7511
6	9600001	9800000	391	56.2283
6	9800001	10000000	413	54.8038
6	10000001	10200000	163	8.3964
6	10200001	10400000	317	23.2249
6	10400001	10600000	382	21.908
6	10600001	10800000	248	16.6569
6	10800001	11000000	214	17.6235
6	11000001	11200000	159	8.7505
6	11200001	11400000	205	13.686
6	11400001	11600000	236	22.286
6	11600001	11800000	354	22.5889
6	11800001	12000000	591	32.2658
6	12000001	12200000	982	20.6432
6	12200001	12400000	359	25.2686
6	12400001	12600000	258	10.4923
6	12600001	12800000	501	18.7564
6	12800001	13000000	193	24.3839
6	13000001	13200000	173	30.5695
6	13200001	13400000	206	31.5739
6	13400001	13600000	247	34.3409
6	13600001	13800000	243	39.9244
6	13800001	14000000	134	12.933
6	14000001	14200000	196	19.0102
6	14200001	14400000	410	15.5132
6	14400001	14600000	551	28.4605
6	14600001	14800000	552	45.7871
6	14800001	15000000	375	37.901
6	15000001	15200000	368	18.0417
6	15200001	15400000	258	21.8398
6	15400001	15600000	127	8.9011
6	15600001	15800000	116	8.0796
6	15800001	16000000	188	15.1963
6	16000001	16200000	301	25.3223
6	16200001	16400000	249	14.6544
6	16400001	16600000	151	7.0165
6	16600001	16800000	197	25.093
6	16800001	17000000	195	11.9258
6	17000001	17200000	341	19.7339
6	17200001	17400000	175	31.8675
6	17400001	17600000	367	40.856
6	17600001	17800000	183	43.7517
6	17800001	18000000	437	41.8721
6	18000001	18200000	423	28.5238
6	18200001	18400000	363	19.316
6	18400001	18600000	193	6.885
6	18600001	18800000	475	23.7333
6	18800001	19000000	199	20.8584
6	19000001	19200000	445	23.7487
6	19200001	19400000	387	36.2586
6	19400001	19600000	267	17.8425
6	19600001	19800000	110	16.5467
6	19800001	20000000	405	31.517
6	20000001	20200000	633	57.8036
6	20200001	20400000	369	23.5112
6	20400001	20600000	117	26.802
6	20600001	20800000	220	27.0641
6	20800001	21000000	113	14.7417
6	21000001	21200000	320	14.899
6	21200001	21400000	287	25.9153
6	21400001	21600000	674	16.6843
6	21600001	21800000	572	69.2607
6	21800001	22000000	546	76.0416
6	22000001	22200000	405	51.4719
6	22200001	22400000	420	57.3698
6	22400001	22600000	664	73.4256
6	22600001	22800000	332	51.7564
6	22800001	23000000	618	72.0516
6	23000001	23200000	425	65.1241
6	23200001	23400000	896	39.1292
6	23400001	23600000	565	28.8927
6	23600001	23800000	270	28.986
6	23800001	24000000	563	44.9782
6	24000001	24200000	486	61.2484
6	24200001	24400000	762	68.1511
6	24400001	24600000	455	71.0467
6	24600001	24800000	388	57.362
6	24800001	25000000	1211	70.3063
6	25000001	25200000	663	57.6222
6	25200001	25400000	453	32.9921
6	25400001	25600000	326	40.0138
6	25600001	25800000	440	39.7408
6	25800001	26000000	494	27.9855
6	26000001	26200000	593	47.4948
6	26200001	26400000	824	67.7173
6	26400001	26600000	1244	80.3847
6	26600001	26800000	563	54.3937
6	26800001	27000000	608	49.5339
6	27000001	27200000	1234	73.137
6	27200001	27400000	695	43.0024
6	27400001	27600000	740	48.33
6	27600001	27800000	983	77.2302
6	27800001	28000000	823	80.7453
6	28000001	28200000	986	75.7785
6	28200001	28400000	487	75.6084
6	28400001	28600000	691	76.5079
6	28600001	28800000	788	79.7816
6	28800001	29000000	787	65.5601
6	29000001	29200000	559	57.4491
6	29200001	29400000	917	86.223
6	29400001	29600000	673	69.1608
6	29600001	29800000	644	72.8181
6	29800001	30000000	509	47.1071
6	30000001	30200000	1460	57.0596
6	30200001	30400000	787	40.9815
6	30400001	30600000	584	47.2707
6	30600001	30800000	443	64.8606
6	30800001	31000000	558	33.4882
6	31000001	31200000	626	52.4025
6	31200001	31400000	505	67.2794
6	31400001	31600000	526	52.8802
6	31600001	31800000	830	86.784
6	31800001	32000000	604	66.2953
6	32000001	32200000	696	48.9286
6	32200001	32400000	977	80.2497
6	32400001	32600000	659	41.5508
6	32600001	32800000	393	46.174
6	32800001	33000000	477	66.3952
6	33000001	33200000	961	76.0844
6	33200001	33400000	967	67.3567
6	33400001	33600000	783	86.6663
6	33600001	33800000	513	37.2283
6	33800001	34000000	422	48.1975
6	34000001	34200000	307	41.78
6	34200001	34400000	259	35.8269
6	34400001	34600000	664	75.9473
6	34600001	34800000	705	72.6271
6	34800001	35000000	498	55.1602
6	35000001	35200000	518	13.7911
6	35200001	35400000	626	22.2554
6	35400001	35600000	317	21.9003
6	35600001	35800000	465	20.1032
6	35800001	36000000	285	14.6119
6	36000001	36200000	496	25.0387
6	36200001	36400000	325	16.6154
6	36400001	36600000	384	34.2341
6	36600001	36800000	433	22.4365
6	36800001	37000000	355	42.4363
6	37000001	37200000	510	26.3866
6	37200001	37400000	308	17.6785
6	37400001	37600000	561	21.1023
6	37600001	37800000	432	25.5725
6	37800001	38000000	368	24.5106
6	38000001	38200000	444	22.3754
6	38200001	38400000	439	12.9019
6	38400001	38600000	175	22.4035
6	38600001	38800000	545	29.0785
6	38800001	39000000	263	34.5812
6	39000001	39200000	517	19.0452
6	39200001	39400000	318	13.561
6	39400001	39600000	470	19.5804
6	39600001	39800000	573	23.8189
6	39800001	40000000	445	25.6264
6	40000001	40200000	483	31.2489
6	40200001	40400000	634	45.2844
6	40400001	40600000	252	18.7921
6	40600001	40800000	325	28.0555
6	40800001	41000000	145	16.0543
6	41000001	41200000	435	61.9651
6	41200001	41400000	454	40.0881
6	41400001	41600000	354	48.9514
6	41600001	41800000	512	34.1339
6	41800001	42000000	434	41.5901
6	42000001	42200000	411	66.5709
6	42200001	42400000	915	67.5722
6	42400001	42600000	641	45.8509
6	42600001	42800000	822	59.6822
6	42800001	43000000	967	77.5495
6	43000001	43200000	866	54.2241
6	43200001	43400000	295	44.7045
6	43400001	43600000	629	32.4663
6	43600001	43800000	809	37.8112
6	43800001	44000000	864	76.7426
6	44000001	44200000	1102	62.6829
6	44200001	44400000	349	68.5559
6	44400001	44600000	475	50.2113
6	44600001	44800000	1100	75.8923
6	44800001	45000000	819	69.3489
6	45000001	45200000	1086	46.2555
6	45200001	45400000	367	60.4554
6	45400001	45600000	578	65.8748
6	45600001	45800000	302	31.5508
6	45800001	46000000	568	29.3812
6	46000001	46200000	391	28.7349
6	46200001	46400000	653	72.3883
6	46400001	46600000	861	54.1054
6	46600001	46800000	571	59.6275
6	46800001	47000000	458	57.1362
6	47000001	47200000	902	60.9447
6	47200001	47400000	237	48.0588
6	47400001	47600000	684	35.6314
6	47600001	47800000	697	43.6622
6	47800001	48000000	469	48.3195
6	48000001	48200000	614	85.3874
6	48200001	48400000	687	71.9167
6	48400001	48600000	437	39.8705
6	48600001	48800000	595	54.8021
6	48800001	49000000	628	31.7688
6	49000001	49200000	468	36.2202
6	49200001	49400000	679	43.3086
6	49400001	49600000	633	73.3121
6	49600001	49800000	790	39.9372
6	49800001	50000000	619	37.2876
6	50000001	50200000	437	39.154
6	50200001	50400000	503	28.3605
6	50400001	50600000	430	36.5209
6	50600001	50800000	421	43.6404
6	50800001	51000000	699	30.1917
6	51000001	51200000	535	34.0091
6	51200001	51400000	382	31.6588
6	51400001	51600000	384	37.4713
6	51600001	51800000	544	50.6526
6	51800001	52000000	1107	62.0706
6	52000001	52200000	281	38.2316
6	52200001	52400000	535	55.3687
6	52400001	52600000	400	46.9485
6	52600001	52800000	405	36.9885
6	52800001	53000000	993	25.4213
6	53000001	53200000	263	31.5491
6	53200001	53400000	830	55.5645
6	53400001	53600000	902	75.6604
6	53600001	53800000	763	61.3691
6	53800001	54000000	588	20.6587
6	54000001	54200000	842	36.6405
6	54200001	54400000	666	31.3849
6	54400001	54600000	717	43.9246
6	54600001	54800000	987	30.7572
6	54800001	55000000	416	33.4219
6	55000001	55200000	407	37.9662
6	55200001	55400000	702	32.5814
6	55400001	55600000	1540	63.955
6	55600001	55800000	284	38.8907
6	55800001	56000000	425	43.0935
6	56000001	56200000	818	76.393
6	56200001	56400000	1025	72.8456
6	56400001	56600000	687	51.0709
6	56600001	56800000	737	55.7952
6	56800001	57000000	932	38.7683
6	57000001	57200000	576	41.7516
6	57200001	57400000	521	40.2212
6	57400001	57600000	687	44.113
6	57600001	57800000	687	45.4595
6	57800001	58000000	838	62.9233
6	58000001	58200000	764	56.8127
6	58200001	58400000	1311	80.905
6	58400001	58600000	1147	85.3196
6	58600001	58800000	655	65.6388
6	58800001	59000000	838	91.2237
6	59000001	59200000	1080	52.402
6	59200001	59400000	792	60.5227
6	59400001	59600000	418	59.4736
6	59600001	59800000	936	86.0756
6	59800001	60000000	531	53.1929
6	60000001	60200000	447	42.6502
6	60200001	60400000	753	25.2399
6	60400001	60600000	613	33.5712
6	60600001	60800000	471	42.9183
6	60800001	61000000	819	33.0211
6	61000001	61200000	420	37.2772
6	61200001	61400000	639	35.264
6	61400001	61600000	719	36.262
6	61600001	61800000	461	37.9432
6	61800001	62000000	465	57.6556
6	62000001	62200000	587	26.0592
6	62200001	62400000	830	51.858
6	62400001	62600000	794	63.984
6	62600001	62800000	365	40.4331
6	62800001	63000000	474	66.3258
6	63000001	63200000	551	32.0002
6	63200001	63400000	624	40.5914
6	63400001	63600000	687	43.3685
6	63600001	63800000	592	31.5396
6	63800001	64000000	574	46.973
6	64000001	64200000	375	24.77
6	64200001	64400000	348	26.1131
6	64400001	64600000	799	60.955
6	64600001	64800000	941	62.8807
6	64800001	65000000	588	40.0002
6	65000001	65200000	652	67.1571
6	65200001	65400000	1433	82.1944
6	65400001	65600000	1437	78.8585
6	65600001	65800000	1296	71.9145
6	65800001	66000000	1162	44.1202
6	66000001	66200000	1082	82.3837
6	66200001	66400000	1104	68.8713
6	66400001	66600000	679	70.1459
6	66600001	66800000	1037	81.1741
6	66800001	67000000	873	58.0297
6	67000001	67200000	311	24.176
6	67200001	67400000	541	45.483
6	67400001	67600000	459	38.6555
6	67600001	67800000	701	32.1635
6	67800001	68000000	796	28.2737
6	68000001	68200000	356	28.8122
6	68200001	68400000	653	25.3035
6	68400001	68600000	244	22.3701
6	68600001	68800000	446	39.3002
6	68800001	69000000	841	36.9728
6	69000001	69200000	1002	25.6686
6	69200001	69400000	382	25.1959
6	69400001	69600000	379	22.3601
6	69600001	69800000	515	32.5131
6	69800001	70000000	1127	25.2952
6	70000001	70200000	546	34.2688
6	70200001	70400000	723	23.4888
6	70400001	70600000	177	16.969
6	70600001	70800000	133	22.9526
6	70800001	71000000	559	40.6061
6	71000001	71200000	448	21.7297
6	71200001	71400000	657	31.7803
6	71400001	71600000	331	24.4338
6	71600001	71800000	383	35.8895
6	71800001	72000000	470	41.2846
6	72000001	72200000	795	53.0137
6	72200001	72400000	422	25.8477
6	72400001	72600000	296	35.7894
6	72600001	72800000	241	8.4863
6	72800001	73000000	442	58.3022
6	73000001	73200000	541	70.1871
6	73200001	73400000	392	48.6576
6	73400001	73600000	810	56.2665
6	73600001	73800000	922	55.5596
6	73800001	74000000	615	53.0024
6	74000001	74200000	295	25.2388
6	74200001	74400000	757	31.2524
6	74400001	74600000	425	11.9063
6	74600001	74800000	413	25.9142
6	74800001	75000000	473	10.3297
6	75000001	75200000	968	24.0717
6	75200001	75400000	384	21.095
6	75400001	75600000	795	33.2252
6	75600001	75800000	483	26.9234
6	75800001	76000000	710	13.7527
6	76000001	76200000	389	26.2801
6	76200001	76400000	504	28.1667
6	76400001	76600000	387	52.1498
6	76600001	76800000	745	45.1576
6	76800001	77000000	564	26.4371
6	77000001	77200000	485	34.4301
6	77200001	77400000	506	21.1532
6	77400001	77600000	374	32.5452
6	77600001	77800000	374	27.8344
7	1	200000	590	29.01
7	200001	400000	911	33.4594
7	400001	600000	440	14.5678
7	600001	800000	942	21.7102
7	800001	1000000	1438	46.4045
7	1000001	1200000	535	36.1452
7	1200001	1400000	780	38.3162
7	1400001	1600000	713	22.8083
7	1600001	1800000	682	31.449
7	1800001	2000000	842	35.1505
7	2000001	2200000	594	28.9574
7	2200001	2400000	406	33.7773
7	2400001	2600000	523	28.1666
7	2600001	2800000	736	40.387
7	2800001	3000000	706	31.1572
7	3000001	3200000	891	31.8564
7	3200001	3400000	625	37.817
7	3400001	3600000	642	46.4229
7	3600001	3800000	643	30.1124
7	3800001	4000000	567	25.4274
7	4000001	4200000	1085	34.5186
7	4200001	4400000	406	20.6106
7	4400001	4600000	910	27.8359
7	4600001	4800000	510	26.3356
7	4800001	5000000	714	33.6561
7	5000001	5200000	724	25.5981
7	5200001	5400000	982	39.9302
7	5400001	5600000	415	24.7849
7	5600001	5800000	644	35.5135
7	5800001	6000000	1199	32.4681
7	6000001	6200000	906	40.7316
7	6200001	6400000	776	35.325
7	6400001	6600000	894	38.0476
7	6600001	6800000	585	22.163
7	6800001	7000000	635	28.3243
7	7000001	7200000	1198	23.5871
7	7200001	7400000	871	37.3906
7	7400001	7600000	823	28.261
7	7600001	7800000	613	38.2608
7	7800001	8000000	398	25.2786
7	8000001	8200000	689	29.9759
7	8200001	8400000	352	15.0927
7	8400001	8600000	412	24.9488
7	8600001	8800000	187	20.8832
7	8800001	9000000	379	27.0934
7	9000001	9200000	578	29.3676
7	9200001	9400000	639	35.9908
7	9400001	9600000	303	19.1095
7	9600001	9800000	399	23.475
7	9800001	10000000	528	38.3481
7	10000001	10200000	458	22.9897
7	10200001	10400000	423	67.9057
7	10400001	10600000	503	17.5244
7	10600001	10800000	683	48.0827
7	10800001	11000000	422	23.8166
7	11000001	11200000	391	19.9734
7	11200001	11400000	292	9.1343
7	11400001	11600000	611	21.4441
7	11600001	11800000	179	12.9054
7	11800001	12000000	711	29.9186
7	12000001	12200000	581	15.5248
7	12200001	12400000	349	28.9016
7	12400001	12600000	279	19.6234
7	12600001	12800000	441	25.8387
7	12800001	13000000	853	23.0821
7	13000001	13200000	381	25.3751
7	13200001	13400000	365	14.056
7	13400001	13600000	250	14.3513
7	13600001	13800000	319	29.4084
7	13800001	14000000	492	17.6444
7	14000001	14200000	463	20.7374
7	14200001	14400000	433	19.4006
7	14400001	14600000	317	9.6469
7	14600001	14800000	588	17.6122
7	14800001	15000000	649	27.045
7	15000001	15200000	306	29.8273
7	15200001	15400000	315	22.8259
7	15400001	15600000	573	45.5457
7	15600001	15800000	283	27.58
7	15800001	16000000	486	35.109
7	16000001	16200000	546	26.2703
7	16200001	16400000	354	21.5761
7	16400001	16600000	460	25.7952
7	16600001	16800000	518	31.9324
7	16800001	17000000	424	33.7761
7	17000001	17200000	586	19.0399
7	17200001	17400000	358	26.7908
7	17400001	17600000	756	22.7414
7	17600001	17800000	644	30.2671
7	17800001	18000000	581	29.0543
7	18000001	18200000	364	35.0452
7	18200001	18400000	1143	41.3905
7	18400001	18600000	666	64.3589
7	18600001	18800000	840	54.8835
7	18800001	19000000	701	53.3276
7	19000001	19200000	454	39.2395
7	19200001	19400000	575	71.497
7	19400001	19600000	738	60.3536
7	19600001	19800000	948	39.2326
7	19800001	20000000	321	54.04
7	20000001	20200000	460	53.1407
7	20200001	20400000	492	31.4731
7	20400001	20600000	740	48.1667
7	20600001	20800000	822	27.0347
7	20800001	21000000	649	31.5957
7	21000001	21200000	737	28.4056
7	21200001	21400000	863	64.9711
7	21400001	21600000	403	37.1819
7	21600001	21800000	848	68.6114
7	21800001	22000000	810	66.0812
7	22000001	22200000	491	56.5705
7	22200001	22400000	387	44.2006
7	22400001	22600000	507	72.2111
7	22600001	22800000	513	35.2393
7	22800001	23000000	1028	74.813
7	23000001	23200000	616	35.4033
7	23200001	23400000	659	36.5627
[truncated: 6,900 more rows]

## Sheet: Figure 1d
GO ID	GO Term	GO Class	x1†	x2†	n†	N†	p-value††	Corrected p-value††	Rich factor
GO:0048544	recognition of pollen	BP	47	123	5342	30511	2.93837e-09	1.40865e-06	0.382114
GO:0008037	cell recognition	BP	47	123	5342	30511	2.93837e-09	1.40865e-06	0.382114
GO:0009856	pollination	BP	47	123	5342	30511	2.93837e-09	1.40865e-06	0.382114
GO:0009875	pollen-pistil interaction	BP	47	123	5342	30511	2.93837e-09	1.40865e-06	0.382114
GO:0044706	multi-multicellular organism process	BP	47	123	5342	30511	2.93837e-09	1.40865e-06	0.382114
GO:0051704	multi-organism process	BP	54	155	5342	30511	2.32571e-08	9.2912e-06	0.348387
GO:0000003	reproduction	BP	56	167	5342	30511	8.23732e-08	2.46811e-05	0.335329
GO:0022414	reproductive process	BP	56	167	5342	30511	8.23732e-08	2.46811e-05	0.335329
GO:0032501	multicellular organismal process	BP	69	248	5342	30511	2.58154e-05	0.00687549	0.278226
GO:0016701	oxidoreductase activity, acting on single donors with incorporation of molecular oxygen	MF	25	70	5342	30511	0.000115631	0.0277168	0.357143
GO:0007154	cell communication	BP	153	668	5342	30511	0.000253288	0.0551938	0.229042
GO:0051213	dioxygenase activity	MF	22	62	5342	30511	0.000369658	0.0738391	0.354839
GO:0016702	oxidoreductase activity, acting on single donors with incorporation of molecular oxygen, incorporation of two atoms of oxygen	MF	21	59	5342	30511	0.000487948	0.0899701	0.355932
GO:0050832	defense response to fungus	BP	6	8	5342	30511	0.000581864	0.0929819	0.75
GO:0009620	response to fungus	BP	6	8	5342	30511	0.000581864	0.0929819	0.75
GO:0009725	response to hormone	BP	41	146	5342	30511	0.00111111	0.156667	0.280822
GO:0009719	response to endogenous stimulus	BP	41	146	5342	30511	0.00111111	0.156667	0.280822
GO:0097435	supramolecular fiber organization	BP	25	79	5342	30511	0.00156472	0.194456	0.316456
GO:0050790	regulation of catalytic activity	BP	18	51	5342	30511	0.00157459	0.194456	0.352941
GO:0000956	nuclear-transcribed mRNA catabolic process	BP	9	18	5342	30511	0.00162256	0.194456	0.5
†x1 and x2 are the observed number of genes-of-interest and reference genes in a given GO category, respectively. Whereas n is the total number of genes-of-interest, N is the total number of reference genes.
††the p-value was calculated by one-sided Fisher's exact test, and the corrected p-value was adjusted by Benjamini-Hochberg method.

## Sheet: Figure 1f
GO ID	GO Term	GO Class	x1†	x2†	n†	N†	p-value††	Corrected p-value††	Rich factor
GO:0010285	L,L-diaminopimelate aminotransferase activity	MF	4	5	2454	30511	0.000195356	0.0308081	0.8
GO:0005996	monosaccharide metabolic process	BP	14	66	2454	30511	0.000205916	0.0308081	0.212121
GO:0140110	transcription regulator activity	MF	112	1002	2454	30511	0.000261301	0.0361038	0.111776
GO:0003700	DNA-binding transcription factor activity	MF	109	972	2454	30511	0.000278436	0.0361038	0.11214
GO:0042132	fructose 1,6-bisphosphate 1-phosphatase activity	MF	5	9	2454	30511	0.000320573	0.0389697	0.555556
GO:0019318	hexose metabolic process	BP	12	50	2454	30511	0.000482693	0.0522635	0.24
GO:0008198	ferrous iron binding	MF	3	3	2454	30511	0.000519716	0.0522635	1
GO:0044815	DNA packaging complex	CC	21	132	2454	30511	0.00152465	0.141212	0.159091
GO:0050308	sugar-phosphatase activity	MF	5	12	2454	30511	0.00164074	0.145056	0.416667
GO:0005507	copper ion binding	MF	20	125	2454	30511	0.00185127	0.156553	0.16
GO:0000786	nucleosome	CC	20	127	2454	30511	0.00239735	0.194285	0.15748
GO:0032993	protein-DNA complex	CC	20	129	2454	30511	0.0030735	0.229922	0.155039
GO:0006749	glutathione metabolic process	BP	5	14	2454	30511	0.00361929	0.251412	0.357143
GO:0019203	carbohydrate phosphatase activity	MF	5	14	2454	30511	0.00361929	0.251412	0.357143
GO:0043565	sequence-specific DNA binding	MF	69	612	2454	30511	0.00379885	0.254785	0.112745
GO:0005694	chromosome	CC	31	233	2454	30511	0.00445915	0.255127	0.133047
GO:0004852	uroporphyrinogen-III synthase activity	MF	3	5	2454	30511	0.00459097	0.255127	0.6
GO:0017056	structural constituent of nuclear pore	MF	3	5	2454	30511	0.00459097	0.255127	0.6
GO:0047216	inositol 3-alpha-galactosyltransferase activity	MF	3	5	2454	30511	0.00459097	0.255127	0.6
GO:0016842	amidine-lyase activity	MF	3	5	2454	30511	0.00459097	0.255127	0.6
†x1 and x2 are the observed number of genes-of-interest and reference genes in a given GO category, respectively. Whereas n is the total number of genes-of-interest, N is the total number of reference genes.
††the p-value was calculated by one-sided Fisher's exact test, and the corrected p-value was adjusted by Benjamini-Hochberg method.

## Sheet: Figure 2b
Chromosome	Position (bp)	B2 statistics
1	16400344	6.96247
1	16400347	6.67204
1	16400363	8.07918
1	16400375	13.9553
1	16400388	12.6817
1	16400429	12.3823
1	16400582	12.6437
1	16400627	12.7827
1	16400639	5.21651
1	16400655	8.882
1	16401092	7.41137
1	16401806	22.0792
1	16401807	6.02006
1	16401813	10.1565
1	16401816	10.9891
1	16401825	10.9444
1	16401855	18.2677
1	16401885	17.1259
1	16402798	0
1	16402806	0
1	16402842	0
1	16402985	0
1	16402987	0
1	16404289	4.91185
1	16406230	4.55395
1	16419380	178.447
1	16420824	173.022
1	16420859	170.105
1	16420893	168.787
1	16420930	166.095
1	16420935	166.373
1	16420967	173.234
1	16422358	228.354
1	16422385	218.539
1	16422388	219.046
1	16422478	218.591
1	16422487	220.201
1	16422488	220.179
1	16422522	225.698
1	16422588	223.773
1	16422666	225.23
1	16424108	261.315
1	16424737	273.252
1	16424946	274.296
1	16425059	273.619
1	16425186	280.062
1	16425249	290.024
1	16425896	290.926
1	16425936	302.951
1	16425956	289.64
1	16425964	288.996
1	16425978	291.163
1	16425982	294.479
1	16425983	294.405
1	16426019	296.345
1	16426069	298.044
1	16426103	296.492
1	16426350	312.899
1	16429989	399.845
1	16430710	406.358
1	16430776	407.247
1	16430784	409.814
1	16430806	412.881
1	16430876	414.52
1	16430877	414.778
1	16430893	414.91
1	16430998	418.911
1	16431025	419.4
1	16431041	418.305
1	16431052	417.101
1	16431055	420.092
1	16431091	422.778
1	16431102	421.206
1	16431127	421.967
1	16431209	419.89
1	16431356	422.288
1	16432587	450.88
1	16436500	510.511
1	16436501	508.914
1	16436542	511.343
1	16436591	509.197
1	16436600	506.637
1	16436613	505.689
1	16436615	522.917
1	16436662	511.943
1	16436694	514.365
1	16436741	513.644
1	16436742	513.653
1	16436757	510.705
1	16436774	513.894
1	16436851	510.806
1	16436883	508.688
1	16436890	508.881
1	16436923	513.017
1	16436927	510.888
1	16436932	514.294
1	16437002	513.225
1	16437013	510.583
1	16437040	519.907
1	16437054	508.602
1	16437068	520.153
1	16437079	507.101
1	16437192	511.921
1	16437231	523.242
1	16437233	515.715
1	16437251	514.873
1	16437287	519.99
1	16437289	522.581
1	16437304	514.108
1	16437305	520.54
1	16437322	514.96
1	16437339	514.628
1	16437345	523.5
1	16437381	521.365
1	16437383	517.061
1	16437396	517.368
1	16437446	522.813
1	16437478	524.68
1	16437491	518.523
1	16437492	525.088
1	16437513	525.471
1	16437518	518.545
1	16437550	520.188
1	16437555	520.266
1	16437590	525.327
1	16437654	522.828
1	16437666	526.273
1	16437671	526.333
1	16437679	524.718
1	16437686	526.475
1	16437700	529.683
1	16437742	523.707
1	16437751	527.111
1	16437769	527.249
1	16437809	526.195
1	16437841	523.357
1	16437855	526.403
1	16437893	524.34
1	16437907	522.757
1	16437963	521.69
1	16438062	525.348
1	16438063	527.034
1	16438074	526.904
1	16438075	522.818
1	16438084	526.534
1	16438097	526.34
1	16438102	522.651
1	16438109	527.607
1	16438112	522.398
1	16438113	526.083
1	16438132	529.021
1	16438145	528.769
1	16438148	523.942
1	16438201	518.578
1	16438209	520.772
1	16438211	525.158
1	16438225	520.52
1	16438244	522.218
1	16438252	519.705
1	16438261	516.408
1	16438312	529.226
1	16438338	529.045
1	16438346	509.664
1	16438351	514.039
1	16438368	512.785
1	16438432	527.729
1	16438435	517.263
1	16438458	518.578
1	16438463	532.588
1	16438466	511.58
1	16438471	521.783
1	16438489	523.143
1	16438514	519.179
1	16438529	520.487
1	16438548	522.031
1	16438619	523.288
1	16438681	526.699
1	16438682	526.879
1	16438688	530.899
1	16438699	529.825
1	16438717	529.704
1	16438736	531.882
1	16438772	531.132
1	16438784	531.31
1	16438799	527.984
1	16438822	530.238
1	16438838	530.393
1	16438869	534.848
1	16438943	530.592
1	16438958	529.297
1	16438997	530.958
1	16439072	529.235
1	16439091	531.937
1	16439105	534.358
1	16439184	529.173
1	16439215	531.415
1	16439262	526.947
1	16439336	527.717
1	16439389	522.799
1	16439408	518.31
1	16439450	520.411
1	16439454	520
1	16439464	516.608
1	16439465	513.533
1	16439475	518.847
1	16439491	525.538
1	16439520	524.71
1	16439553	522.617
1	16439575	522.118
1	16439583	504.801
1	16439600	524.927
1	16439609	507.98
1	16439621	510.683
1	16439623	510.922
1	16440035	517.345
1	16440038	515.283
1	16440054	525.16
1	16440062	524.659
1	16440075	513.578
1	16440092	512.081
1	16440098	511.643
1	16440099	526.992
1	16440130	529.624
1	16440159	519.608
1	16440178	519.976
1	16440204	520.765
1	16440216	521.649
1	16440230	526.132
1	16440240	529.397
1	16440243	523.64
1	16440301	525.818
1	16440380	529.797
1	16440391	532.534
1	16440395	530.534
1	16440444	534.576
1	16440496	533.09
1	16440513	535.996
1	16440564	529.794
1	16440713	519.276
1	16440758	523.45
1	16440761	522.998
1	16440786	524.857
1	16440812	525.237
1	16440814	514.967
1	16440835	526.815
1	16440842	513.475
1	16440844	509.553
1	16440860	530.244
1	16440870	512.364
1	16440872	514.393
1	16440890	519.673
1	16440900	523.85
1	16440946	521.443
1	16440956	516.803
1	16440958	536.687
1	16440962	537.109
1	16441067	540.615
1	16441170	552.833
1	16441184	555.355
1	16441194	556.075
1	16441221	553.494
1	16441284	557.48
1	16441289	555.997
1	16441292	558.08
1	16441324	565.81
1	16441353	560.631
1	16441389	562.583
1	16441406	562.903
1	16441571	574.444
1	16441622	577.648
1	16441687	578.564
1	16441688	580.062
1	16441938	588.209
1	16441964	584.813
1	16442002	585.858
1	16442031	585.399
1	16442033	585.456
1	16442050	585.889
1	16442174	590.103
1	16442206	590.808
1	16442237	597.335
1	16442342	597.772
1	16442400	600.832
1	16442406	597.65
1	16442469	600.599
1	16442626	603.629
1	16442694	600.468
1	16442765	604.733
1	16442773	604.866
1	16442809	605.481
1	16442822	603.087
1	16442848	602.884
1	16442857	603.276
1	16442947	604.351
1	16442950	604.556
1	16442959	604.676
1	16443037	610.217
1	16443157	610.43
1	16443177	610.658
1	16443183	608.43
1	16443211	614.096
1	16443212	614.106
1	16443245	611.484
1	16443281	611.716
1	16443359	614.142
1	16443398	613.145
1	16443405	613.227
1	16443607	613.939
1	16443619	614.423
1	16443636	613.613
1	16443644	615.733
1	16443661	615.877
1	16443705	616.244
1	16443723	617.841
1	16443741	619.83
1	16443746	615.105
1	16443747	619.887
1	16443756	618.135
1	16443832	618.93
1	16443864	617.787
1	16443932	615.452
1	16443947	620.181
1	16443967	620.216
1	16444099	623.187
1	16444169	623.817
1	16444181	620.631
1	16444183	617.658
1	16444193	619.281
1	16444207	619.779
1	16444235	621.345
1	16444315	621.729
1	16444329	619.205
1	16444334	619.805
1	16444349	623.421
1	16444379	625.461
1	16444383	620.124
1	16444457	620.296
1	16444486	625.692
1	16444534	620.489
1	16444594	620.377
1	16444642	619.804
1	16444650	620.43
1	16444712	620.502
1	16444722	618.761
1	16444726	619.848
1	16444775	626.632
1	16444792	626.487
1	16444817	619.017
1	16444828	632.129
1	16444860	623.616
1	16444868	621.535
1	16444869	625.422
1	16444870	625.442
1	16444894	621.319
1	16444915	621.103
1	16444935	623.541
1	16445016	622.395
1	16445021	624.196
1	16445058	623.674
1	16445095	621.398
1	16445121	621.889
1	16445123	624.032
1	16445201	629.402
1	16445272	626.756
1	16445334	628.491
1	16445338	631.82
1	16445434	627.849
1	16445478	629.313
1	16445538	627.159
1	16445544	628.126
1	16445585	626.704
1	16445650	628.154
1	16445705	629.379
1	16445764	629.23
1	16445792	625.078
1	16445822	627.651
1	16445907	629.796
1	16445943	628.14
1	16446026	624.48
1	16446047	624.196
1	16446051	623.618
1	16446142	628.212
1	16446150	628.013
1	16446202	621.833
1	16446249	633.466
1	16446251	613.664
1	16446279	624.669
1	16446361	618.56
1	16446460	633.507
1	16446509	620.043
1	16446526	620.482
1	16446545	621.75
1	16446616	620.294
1	16446662	623.241
1	16446679	621.497
1	16446708	628.048
1	16446714	628.089
1	16446728	622.397
1	16446735	624.69
1	16446736	622.959
1	16446776	623.197
1	16446861	624.361
1	16446864	623.826
1	16446923	625.628
1	16446971	622.662
1	16447007	623.62
1	16447067	622.993
1	16447093	621.601
1	16447124	620.593
1	16447187	622.187
1	16447201	626.144
1	16447220	622.349
1	16447229	621.683
1	16447239	621.09
1	16447271	632.6
1	16448082	617.056
1	16448090	615.819
1	16448146	613.97
1	16448223	610.628
1	16448273	608.816
1	16448304	608.935
1	16448323	608.275
1	16448329	613.176
1	16448356	616.898
1	16448408	604.702
1	16448475	600.396
1	16448476	601.608
1	16448520	599.158
1	16448541	601.022
1	16448548	599.669
1	16448550	613.541
1	16448556	596.907
1	16448559	597.629
1	16448563	598.258
1	16448571	598.402
1	16448644	599.036
1	16448650	598.374
1	16448702	597.978
1	16448713	602.414
1	16448722	602.039
1	16448730	598.375
1	16448736	599.685
1	16448774	591.671
1	16448780	598.146
1	16448791	590.332
1	16448812	603.408
1	16448840	603.964
1	16448855	587.488
1	16448879	587.641
1	16448892	591.582
1	16448900	604.93
1	16448911	588.275
1	16448916	588.485
1	16448933	590.468
1	16448943	591.113
1	16448953	591.616
1	16449005	600.655
1	16449053	599.343
1	16449066	599.332
1	16449110	600.34
1	16449111	598.448
1	16449114	598.307
1	16449118	596.617
1	16449134	596.303
1	16449143	609.212
1	16449161	598.101
1	16449163	596.878
1	16449195	599.476
1	16449251	604.516
1	16449270	603.17
1	16449293	602.225
1	16449357	603.292
1	16449375	603.527
1	16449401	605.262
1	16449404	605.433
1	16449406	605.322
1	16449449	605.832
1	16449469	602.903
1	16449490	606.068
1	16449501	606.114
1	16449506	604.767
1	16449512	607.859
1	16449682	605.158
1	16449745	614.475
1	16450013	607.448
1	16450025	603.509
1	16450047	609.535
1	16450062	603.378
1	16450064	603.873
1	16450067	603.882
1	16450146	605.87
1	16450173	608.215
1	16450198	605.823
1	16450206	605.207
1	16450208	605.256
1	16450237	603.904
1	16450317	602.548
1	16450323	603.278
1	16450341	604.429
1	16450360	608.533
1	16450375	604.753
1	16450410	616.016
1	16450440	600.361
1	16450442	600.486
1	16450458	608.406
1	16450481	601.787
1	16450588	604.939
1	16450596	609.158
1	16450610	604.419
1	16450620	607.952
1	16450656	611.212
1	16450663	611.252
1	16450664	611.256
1	16450685	608.348
1	16450695	607.093
1	16450703	605.241
1	16450710	605.197
1	16450711	605.205
1	16450736	605.796
1	16450767	605.445
1	16450813	608.86
1	16450890	608.919
1	16450927	608.666
1	16450979	605.979
1	16450995	608.56
1	16451061	607.263
1	16451080	606.226
1	16451096	606.745
1	16451097	605.584
1	16451101	605.622
1	16451128	604.942
1	16451196	606.465
1	16451213	604.81
1	16451232	603.179
1	16451259	605.65
1	16451273	602.585
1	16451294	603.082
1	16451315	602.453
1	16451324	602.529
1	16451358	600.49
1	16451367	602.229
1	16451414	604.127
1	16451449	603.262
1	16451524	603.6
1	16451621	597.403
1	16451654	596.681
1	16451702	596.731
1	16451724	596.125
1	16452021	591.596
1	16452112	588.809
1	16452140	593.944
1	16452161	590.104
1	16452175	587.196
1	16452177	587.139
1	16452251	582.298
1	16452283	582.863
1	16452307	583.487
1	16452346	584.985
1	16452378	585.556
1	16452394	579.756
1	16452448	576.373
1	16452467	579.058
1	16452505	575.521
1	16452514	575.21
1	16452531	576.737
1	16452560	573.747
1	16452716	569.768
1	16452732	571.4
1	16452744	572.261
1	16452765	568.69
1	16452782	567.972
1	16452800	563.965
1	16452808	564.846
1	16452847	564.702
1	16452852	563.879
1	16452855	566.032
1	16452858	563.037
1	16452860	562.943
1	16452872	561.741
1	16452873	565.176
1	16452913	559.908
1	16452928	558.289
1	16452934	556.603
1	16452941	558.575
1	16452957	558.117
1	16452964	562.55
1	16452967	556.588
1	16452991	560.513
1	16453034	556.799
1	16453036	562.043
1	16453039	553.304
1	16453052	553.577
1	16453063	556.663
1	16453064	553.918
1	16453074	557.801
1	16453544	519.274
1	16453588	520.864
1	16453600	512.644
1	16453638	508.137
1	16453682	505.782
1	16453704	498.716
1	16453715	496.548
1	16453742	496.974
1	16453772	497.859
1	16453783	488.783
1	16453804	491.371
1	16453815	490.577
1	16453844	481.985
1	16453848	478.295
1	16453853	484.753
1	16453874	481.681
1	16453880	481.903
1	16453888	466.426
1	16453899	467.621
1	16453906	486.71
1	16453911	473.73
1	16453969	481.905
1	16454008	477.605
1	16454045	491.142
1	16454075	474.165
1	16454110	489.069
1	16454115	475.108
1	16454120	473.199
1	16454150	470.353
1	16454166	487.647
1	16454230	475.052
1	16454266	474.657
1	16454272	472.592
1	16454280	472.167
1	16454287	473.421
1	16454301	462.123
1	16454305	476.836
1	16454310	457.968
1	16454311	478.688
1	16454323	469.112
1	16454359	479.937
1	16454368	484.366
1	16454373	486.956
1	16454453	490.21
1	16454507	491.521
1	16454533	496.068
1	16454568	511.187
1	16455798	519.884
1	16455875	523.427
1	16455966	522.686
1	16455999	525.668
1	16456001	523.948
1	16456009	520.81
1	16456010	525.578
1	16456096	518.955
1	16456107	523.002
1	16456137	521.058
1	16456155	519.389
1	16456157	519.365
1	16456176	520.576
1	16456183	516.35
1	16456214	516.171
1	16456274	518.892
1	16456295	519.906
1	16456384	513.182
1	16456423	515.167
1	16456458	524.591
1	16456597	523.761
1	16458851	492.446
1	16458877	493.049
1	16458881	492.446
1	16458888	491.317
1	16458911	490.023
1	16459018	489.808
1	16459046	490.866
1	16459067	491.896
1	16459084	493.003
1	16459111	488.353
1	16459144	491.774
1	16459145	486.679
1	16459152	490.144
1	16459171	493.726
1	16459273	489.251
1	16459433	483.555
1	16459684	479.386
1	16459694	479.17
1	16459724	479.973
1	16459759	475.686
1	16459835	479.344
1	16459930	469.677
1	16460051	466.09
1	16460158	463.735
1	16460202	465.025
1	16460245	461.15
1	16460263	460.538
1	16460264	460.686
1	16460269	462.241
1	16460278	461.763
1	16460280	460.544
1	16460326	464.6
1	16460327	464.254
1	16460349	459.413
1	16460447	455.478
1	16460468	456.043
1	16460556	452.539
1	16460628	452.123
1	16460726	447.941
1	16460772	445.624
1	16460781	445.204
1	16460808	443.215
1	16460844	444.075
1	16460857	446.386
1	16461034	436.898
1	16461099	430.659
1	16461122	428.598
1	16461163	440.753
1	16461181	429.548
1	16461187	430.053
1	16461197	429.85
1	16461199	433.678
1	16461276	429.708
1	16461301	422.607
1	16461403	428.725
1	16461420	428.356
1	16461452	419.396
1	16461462	416.862
1	16461559	419.63
1	16461567	422.317
1	16461619	420.769
1	16461694	421.339
1	16461778	418.656
1	16461815	417.724
1	16461820	419.094
1	16461823	419.028
1	16461990	415.286
1	16462091	411.038
1	16462231	406.021
1	16462241	405.549
1	16462325	413.18
1	16462405	401.412
1	16462408	404.471
1	16462539	400.996
1	16462559	394.251
1	16462569	398.995
1	16462605	396.808
1	16462636	397.332
1	16462648	396.995
1	16462688	392.963
1	16462813	392.281
1	16462870	387.312
1	16462908	397.393
1	16462938	393.878
1	16463098	383.2
1	16463113	380.724
1	16463118	381.057
1	16463149	381.658
1	16463164	389.423
1	16463179	385.98
1	16463314	382.158
1	16463349	383.89
1	16463369	380.688
1	16463380	382.017
1	16463381	384.692
1	16463450	379.193
1	16463454	379.669
1	16463597	376.062
1	16463732	375.482
1	16463985	370.95
1	16464190	359.358
1	16464199	370.03
1	16464382	356.957
1	16464399	359.699
1	16464528	353.598
1	16464542	352.952
1	16464666	349.021
1	16464861	346.728
1	16464867	345.001
1	16464999	348.97
1	16467037	314.059
1	16467083	310.075
1	16467164	313.13
1	16469253	279.894
1	16470293	255.588
1	16470311	248.462
1	16470454	259.103
1	16470924	250.443
1	16471399	244.28
1	16475031	195.408
1	16481199	89.1629
1	16481211	87.938
1	16481229	89.4655
1	16482658	62.3678
1	16482667	61.3664
1	16482694	62.599
1	16482735	65.1027
1	16482920	70.4978
1	16483034	72.9709
1	16487988	60.1061
1	16491789	0
1	16491793	0
1	16491805	0
1	16491814	0
1	16491825	0
1	16491830	0
1	16491837	0
1	16492466	13.376
1	16492497	11.407
1	16492547	8.44768
1	16492613	8.46381
1	16492614	8.43686
1	16494364	13.3082
1	16494483	16.1048
1	16494536	20.7571
1	16494582	19.207
1	16494585	19.3716
1	16494608	21.3094
1	16494631	18.4532
1	16494676	18.1781
1	16494701	18.1984
1	16494784	19.3425
1	16494826	19.7807
1	16494921	20.4187
1	16494934	21.9255
1	16494962	23.6032
1	16495130	20.0469
1	16495205	20.42
1	16495212	21.346
1	16495302	21.6569
1	16495310	21.8071
1	16495430	20.2094
1	16495524	21.5144
1	16495637	11.4447
1	16495682	19.077
1	16495702	17.1396
1	16495703	16.9884
1	16495716	13.9811
1	16495825	11.8689
1	16495878	11.561
1	16495892	12.4822
1	16495897	9.10276
1	16495931	14.246
1	16495938	12.378
1	16495953	11.9203
1	16495987	11.2021
1	16496002	12.7291
1	16496060	8.63024
1	16496068	11.7946
1	16496077	10.0265
1	16496091	8.34756
1	16496096	9.91751
1	16496098	9.76918
1	16496106	9.8955
1	16496127	8.28589
1	16496178	11.3269
1	16496184	9.50052
1	16496188	11.366
1	16496243	10.3964
1	16496253	8.91712
1	16496270	10.7141
1	16496276	10.7971
1	16496284	10.9294
1	16496290	12.7488
1	16496305	11.3736
1	16496332	12.2263
1	16496346	11.2383
1	16496347	11.2737
1	16496373	9.01972
1	16496385	8.10078
1	16496393	8.27142
1	16496406	10.7571
1	16496423	9.94581
1	16496466	13.2459
1	16496486	13.4936
1	16496493	14.713
1	16496497	14.7224
1	16496534	13.3791
1	16496569	14.7733
1	16496576	13.5389
1	16496596	13.2447
1	16496600	13.2255
1	16496632	11.8998
1	16496658	15.9465
1	16496683	15.8773
1	16496703	14.3435
1	16496708	14.3934
1	16496715	14.4888
1	16496789	17.004
1	16496841	13.3982
1	16496855	16.0619
1	16496875	18.0695
1	16496887	18.3124
1	16496912	17.2622
1	16496950	20.2464
1	16496977	21.3512
1	16497002	20.9963
1	16497099	23.5849
1	16497114	22.8418
1	16497174	24.6706
1	16497220	26.9884
1	16497228	29.1983
1	16497233	28.1937
1	16497249	26.9154
1	16497250	25.6799
1	16497260	26.32
1	16497270	28.1354
1	16497280	26.3754
1	16497302	22.4464
1	16497319	22.0795
1	16497367	32.5343

## Sheet: Figure 2c
Chromosome	Position (bp)	Percent of heterozygous genotypes (%)	Predicted function of SNPs by SnpEff			The genomic location of RMP1
1	16460447	96.5197	MODIFIER			Chromosome	Feature	Start (bp)	End (bp)	Strand	Phase
1	16460465	94.8956	MODIFIER			1	mRNA	16460398	16464851	-	.
1	16460466	98.6079	MODIFIER			1	CDS	16460731	16462587	-	0
1	16460468	97.2222	MODIFIER			1	CDS	16462720	16463298	-	0
1	16460532	97.2222	MODIFIER			1	CDS	16463787	16464851	-	0
1	16460556	98.3759	MODIFIER
1	16460596	98.1439	MODIFIER			The potein domain of RMP1
1	16460628	97.2222	MODIFIER			Domain Name	Accession	Description	Interval	E-value
1	16460688	97.4537	MODIFIER			Rx_N	pfam18052	This entry represents the N-terminal domain found in many plant resistance proteins. This domain has been predicted to be a coiled-coil, however the structure shows that it adopts a four helical bundle fold.	12-99	2.99e-20
1	16460690	97.6798	MODIFIER			NB-ARC super family	cl26397	NB-ARC domain;	403-622	1.84e-19
1	16460691	91.4153	MODIFIER			NB-ARC super family	cl26397	NB-ARC domain;	185-383	9.12e-08
1	16460722	93.75	MODIFIER
1	16460726	93.0556	MODIFIER
1	16460736	93.287	HIGH
1	16460737	93.75	LOW_SYNONYMOUS_CODING
1	16460772	95.1276	MODERATE_NON_SYNONYMOUS_CODING
1	16460781	94.213	MODERATE_NON_SYNONYMOUS_CODING
1	16460808	96.7593	MODERATE_NON_SYNONYMOUS_CODING
1	16460820	97.4537	MODERATE_NON_SYNONYMOUS_CODING
1	16460844	97.6852	LOW_SYNONYMOUS_CODING
1	16460857	98.1481	LOW_SYNONYMOUS_CODING
1	16461034	95.5916	LOW_SYNONYMOUS_CODING
1	16461071	94.213	MODERATE_NON_SYNONYMOUS_CODING
1	16461099	90.0463	MODERATE_NON_SYNONYMOUS_CODING
1	16461122	91.8794	MODERATE_NON_SYNONYMOUS_CODING
1	16461148	92.5754	LOW_SYNONYMOUS_CODING
1	16461185	87.5	MODERATE_NON_SYNONYMOUS_CODING
1	16461197	86.0789	MODERATE_NON_SYNONYMOUS_CODING
1	16461199	85.6148	LOW_SYNONYMOUS_CODING
1	16461276	97.2158	MODERATE_NON_SYNONYMOUS_CODING
1	16461301	96.9907	LOW_SYNONYMOUS_CODING
1	16461420	68.4455	MODERATE_NON_SYNONYMOUS_CODING
1	16461452	80.5104	MODERATE_NON_SYNONYMOUS_CODING
1	16461462	84.9188	MODERATE_NON_SYNONYMOUS_CODING
1	16461559	97.9167	LOW_SYNONYMOUS_CODING
1	16461567	97.2222	MODERATE_NON_SYNONYMOUS_CODING
1	16461619	97.2222	LOW_SYNONYMOUS_CODING
1	16461675	98.1481	MODERATE_NON_SYNONYMOUS_CODING
1	16461694	98.3796	LOW_SYNONYMOUS_CODING
1	16461721	96.5197	LOW_SYNONYMOUS_CODING
1	16461778	99.0741	LOW_SYNONYMOUS_CODING
1	16461815	98.6111	MODERATE_NON_SYNONYMOUS_CODING
1	16461820	98.8399	MODERATE_NON_SYNONYMOUS_CODING
1	16461823	98.1439	MODERATE_NON_SYNONYMOUS_CODING
1	16461990	98.8426	MODERATE_NON_SYNONYMOUS_CODING
1	16462091	98.8426	MODERATE_NON_SYNONYMOUS_CODING
1	16462156	98.8426	LOW_SYNONYMOUS_CODING
1	16462231	98.6079	LOW_SYNONYMOUS_CODING
1	16462241	98.6111	MODERATE_NON_SYNONYMOUS_CODING
1	16462405	99.0741	LOW_SYNONYMOUS_CODING
1	16462408	99.0741	LOW_SYNONYMOUS_CODING
1	16462539	97.6852	MODERATE_NON_SYNONYMOUS_CODING
1	16462559	95.8333	MODERATE_NON_SYNONYMOUS_CODING
1	16462569	97.6852	MODERATE_NON_SYNONYMOUS_CODING
1	16462605	97.9167	MODIFIER
1	16462648	98.3759	MODIFIER
1	16462688	97.6798	MODIFIER
1	16462776	99.7685	MODERATE_NON_SYNONYMOUS_CODING
1	16462813	100	LOW_SYNONYMOUS_CODING
1	16462870	99.3056	LOW_SYNONYMOUS_CODING
1	16463113	94.9074	LOW_SYNONYMOUS_CODING
1	16463118	94.6636	MODERATE_NON_SYNONYMOUS_CODING
1	16463149	96.9907	LOW_SYNONYMOUS_CODING
1	16463164	97.9118	MODERATE_NON_SYNONYMOUS_CODING
1	16463179	98.6111	LOW_SYNONYMOUS_CODING
1	16463294	98.1439	MODERATE_NON_SYNONYMOUS_CODING
1	16463314	98.1439	MODIFIER
1	16463349	97.9167	MODIFIER
1	16463362	92.5926	MODIFIER
1	16463369	97.4537	MODIFIER
1	16463380	97.6852	MODIFIER
1	16463381	97.9167	MODIFIER
1	16463382	92.1296	MODIFIER
1	16463387	90.7407	MODIFIER
1	16463449	95.3704	MODIFIER
1	16463454	97.6852	MODIFIER
1	16463495	98.3759	MODIFIER
1	16463597	98.3796	MODIFIER
1	16463706	13.9211	MODIFIER
1	16463708	13.9211	MODIFIER
1	16463716	13.8889	MODIFIER
1	16463985	98.1481	LOW_SYNONYMOUS_CODING
1	16464190	98.8399	MODERATE_NON_SYNONYMOUS_CODING
1	16464191	96.7593	MODERATE_NON_SYNONYMOUS_CODING
1	16464382	98.8426	MODERATE_NON_SYNONYMOUS_CODING
1	16464399	99.7685	LOW_SYNONYMOUS_CODING
1	16464528	99.537	LOW_SYNONYMOUS_CODING
1	16464542	99.3039	MODERATE_NON_SYNONYMOUS_CODING
1	16464666	98.8426	LOW_SYNONYMOUS_CODING

## Sheet: Figure 3c
Geographic area 1	Geographic area 2	Geographic distance (Km)	Genetic distance ((FST/(1-FST))
AJ	CY	748.053	0.00234458
AJ	DA	916.869	0.00233203
AJ	HS	116.638	0.00215564
AJ	JZ	377.238	0.00250355
AJ	LY	198.531	0.00205582
AJ	RH	774.545	0.00186517
AJ	WYS	368.554	0.00200802
AJ	XA	1041.55	0.00268549
AJ	XN	508.483	0.00206716
AJ	YA	564.225	0.00213876
AJ	YF	513.666	0.00204367
AJ	YX	95.127	0.00217823
CY	DA	311.248	0.0023683
CY	HS	653.74	0.00229465
CY	JZ	668.149	0.0027244
CY	LY	601.676	0.0021944
CY	RH	26.7813	0.0019263
CY	WYS	400.834	0.00225276
CY	XA	394.855	0.0028329
CY	XN	456.109	0.0022396
CY	YA	310.787	0.00232931
CY	YF	334.457	0.00232841
CY	YX	822.303	0.00231495
DA	HS	804.839	0.00236197
DA	JZ	701.934	0.00271043
DA	LY	820.177	0.00229887
DA	RH	305.521	0.00201375
DA	WYS	636.601	0.00232288
DA	XA	125.727	0.00245029
DA	XN	463.54	0.00239773
DA	YA	609.309	0.00234619
DA	YF	406.039	0.0022835
DA	YX	969.112	0.00244064
HS	JZ	282.053	0.00256376
HS	LY	193.652	0.00207289
HS	RH	680.487	0.00185433
HS	WYS	302.169	0.00205813
HS	XA	930.025	0.00273094
HS	XN	392.112	0.00208072
HS	YA	507.534	0.00219129
HS	YF	399.845	0.00220515
HS	YX	169.353	0.0022157
JZ	LY	456.406	0.00246808
JZ	RH	693.103	0.00229164
JZ	WYS	465.56	0.00242677
JZ	XA	824.275	0.00307311
JZ	XN	239.186	0.00248617
JZ	YA	652.929	0.00256325
JZ	YF	336.435	0.00249129
JZ	YX	365.957	0.00261422
LY	RH	626.896	0.00176832
LY	WYS	201.241	0.00182352
LY	XA	939.694	0.00254285
LY	XN	491.589	0.00188374
LY	YA	375.733	0.00210974
LY	YF	446.247	0.00208785
LY	YX	293.516	0.00199266
RH	WYS	425.855	0.00177796
RH	XA	382.098	0.00240648
RH	XN	478.738	0.00180907
RH	YA	327.945	0.00187471
RH	YF	358.544	0.00188424
RH	YX	849.014	0.00190321
WYS	XA	751.663	0.00250446
WYS	XN	397.055	0.0018195
WYS	YA	206.099	0.00204176
WYS	YF	307.662	0.00206275
WYS	YX	455.501	0.00202268
XA	XN	586.916	0.00255531
XA	YA	704.025	0.00269002
XA	YF	531.65	0.00268177
XA	YX	1094.68	0.00267805
XN	YA	530.07	0.00199828
XN	YF	129.034	0.00198955
XN	YX	536.934	0.0020269
YA	YF	410.426	0.00194849
YA	YX	655.073	0.00226532
YF	YX	563.079	0.00229064

## Sheet: Figure 3d
Sample 1	Sample 2	Hamming genetic distance
AJ-18	AJ-11	455004
AJ-27	AJ-11	456529
AJ-27	AJ-18	457915
CS-13	AJ-11	457950
CS-23	CS-13	450232
CS-3	CS-13	461169
HS-15	AJ-11	458140
HS-15	CS-13	452059
HS-15	CS-23	461235
HS-15	HS-12	460413
HS-17	HS-15	460111
HS-22	AJ-11	444272
HS-22	AJ-12	456097
HS-22	AJ-18	447258
HS-22	AJ-27	445517
HS-22	CS-13	444547
HS-22	CS-23	450806
HS-22	CY-12	454531
HS-22	CY-25	459459
HS-22	CY-28	460178
HS-22	HS-12	452583
HS-22	HS-15	435521
HS-22	HS-17	460298
HS-24	CS-13	455249
HS-24	HS-15	449226
HS-24	HS-22	439871
HS-26	HS-15	451465
HS-26	HS-22	447896
HS-26	HS-24	457987
HS-28	CS-13	455799
HS-28	HS-15	448050
HS-28	HS-22	438216
HS-28	HS-24	449267
HS-28	HS-26	455729
HS-29	HS-15	460623
HS-29	HS-22	456801
HS-30	AJ-11	456906
HS-30	AJ-18	461367
HS-30	CS-13	453777
HS-30	CS-23	459926
HS-30	HS-12	459581
HS-30	HS-15	442277
HS-30	HS-22	432338
HS-30	HS-24	450292
HS-30	HS-26	452720
HS-30	HS-28	449184
HS-30	HS-29	461463
HZP-1	CS-13	454452
HZP-1	HS-15	455727
HZP-1	HS-22	447915
HZP-1	HS-24	459752
HZP-1	HS-28	459891
HZP-1	HS-30	456963
HZP-10	AJ-11	448564
HZP-10	AJ-12	453617
HZP-10	AJ-18	453482
HZP-10	AJ-27	459523
HZP-10	CS-13	439313
HZP-10	CS-23	449552
HZP-10	CS-3	459252
HZP-10	CY-25	455144
HZP-10	DA-7	456706
HZP-10	HS-12	457690
HZP-10	HS-15	441600
HZP-10	HS-22	434721
HZP-10	HS-24	443842
HZP-10	HS-26	451560
HZP-10	HS-28	444504
HZP-10	HS-29	458054
HZP-10	HS-30	444232
HZP-10	HZP-1	437506
HZP-14	CS-13	458054
HZP-14	HS-15	461388
HZP-14	HS-22	454816
HZP-14	HZP-1	457343
HZP-14	HZP-10	441042
HZP-15	AJ-1	461493
HZP-15	AJ-11	426351
HZP-15	AJ-12	432449
HZP-15	AJ-15	460175
HZP-15	AJ-18	432971
HZP-15	AJ-25	461439
HZP-15	AJ-27	440137
HZP-15	AJ-30	457791
HZP-15	CS-1	459736
HZP-15	CS-13	415435
HZP-15	CS-16	456093
HZP-15	CS-18	442333
HZP-15	CS-19	455111
HZP-15	CS-20	441622
HZP-15	CS-22	447022
HZP-15	CS-23	426526
HZP-15	CS-25	450321
HZP-15	CS-26	443212
HZP-15	CS-27	455045
HZP-15	CS-3	437652
HZP-15	CS-7	454514
HZP-15	CY-12	443506
HZP-15	CY-15	450940
HZP-15	CY-17	451081
HZP-15	CY-19	451204
HZP-15	CY-22	447407
HZP-15	CY-25	431884
HZP-15	CY-28	448726
HZP-15	CY-7	455191
HZP-15	DA-3	457394
HZP-15	DA-7	436145
HZP-15	HS-12	437030
HZP-15	HS-14	461253
HZP-15	HS-15	417596
HZP-15	HS-17	439191
HZP-15	HS-22	412801
HZP-15	HS-24	421789
HZP-15	HS-25	444401
HZP-15	HS-26	429137
HZP-15	HS-28	421263
HZP-15	HS-29	437290
HZP-15	HS-30	421051
HZP-15	HS-9	458941
HZP-15	HZP-1	415006
HZP-15	HZP-10	398800
HZP-15	HZP-11	461505
HZP-15	HZP-13	444849
HZP-15	HZP-14	418589
HZP-24	AJ-11	443618
HZP-24	AJ-12	450255
HZP-24	AJ-18	447973
HZP-24	AJ-27	453900
HZP-24	CS-13	434282
HZP-24	CS-18	459271
HZP-24	CS-20	460044
HZP-24	CS-23	444626
HZP-24	CS-26	459280
HZP-24	CS-3	455068
HZP-24	CY-12	458423
HZP-24	CY-25	449841
HZP-24	DA-7	455404
HZP-24	HS-12	453609
HZP-24	HS-15	435899
HZP-24	HS-17	457787
HZP-24	HS-22	428138
HZP-24	HS-24	440557
HZP-24	HS-26	446313
HZP-24	HS-28	439053
HZP-24	HS-29	455268
HZP-24	HS-30	438111
HZP-24	HZP-1	433802
HZP-24	HZP-10	417739
HZP-24	HZP-13	461327
HZP-24	HZP-14	438435
HZP-24	HZP-15	394164
HZP-27	HZP-15	456265
HZP-28	HS-22	459497
HZP-28	HZP-10	455842
HZP-28	HZP-15	435748
HZP-28	HZP-24	451720
HZP-29	HZP-10	458214
HZP-29	HZP-15	438409
HZP-29	HZP-24	454832
HZP-3	CS-13	460665
HZP-3	HS-22	453851
HZP-3	HZP-1	459761
HZP-3	HZP-10	446081
HZP-3	HZP-15	423907
HZP-3	HZP-24	441344
HZP-30	HZP-15	455878
HZP-6	HZP-15	443226
HZP-6	HZP-24	460812
HZP-7	CS-13	459328
HZP-7	HS-15	461077
HZP-7	HS-22	450885
HZP-7	HZP-1	457192
HZP-7	HZP-10	442628
HZP-7	HZP-15	422902
HZP-7	HZP-24	439311
JZ-1	HZP-15	453070
JZ-15	HZP-15	460857
JZ-16	HZP-15	456381
JZ-21	HZP-15	446020
JZ-22	HZP-15	452162
JZ-29	HZP-15	445422
JZ-3	HZP-15	449549
LY-1	HZP-15	443671
LY-1	HZP-24	461213
LY-17	HZP-15	452453
LY-19	HZP-15	450358
LY-2	HZP-15	460198
LY-22	CS-13	457907
LY-22	HS-15	459165
LY-22	HS-22	449644
LY-22	HS-30	460684
LY-22	HZP-10	448766
LY-22	HZP-15	426628
LY-22	HZP-24	444223
LY-23	HZP-15	458880
LY-25	HS-22	452732
LY-25	HZP-15	445293
LY-25	HZP-24	459107
LY-27	HZP-10	461379
LY-27	HZP-15	439126
LY-27	HZP-24	456750
LY-28	HZP-15	444388
LY-28	HZP-24	460448
LY-6	HZP-15	460916
RH-15	HZP-10	460418
RH-15	HZP-15	437356
RH-15	HZP-24	457171
RH-17	CS-13	458546
RH-17	HS-15	459935
RH-17	HS-22	450401
RH-17	HS-30	460040
RH-17	HZP-10	447857
RH-17	HZP-15	424633
RH-17	HZP-24	444712
RH-18	HZP-15	448150
RH-20	HS-22	451617
RH-20	HZP-10	453082
RH-20	HZP-15	430337
RH-20	HZP-24	448059
RH-20	RH-17	460474
RH-22	HZP-15	446985
RH-25	HS-22	450863
RH-25	HZP-10	456958
RH-25	HZP-15	434356
RH-25	HZP-24	449428
RH-26	CS-13	457991
RH-26	HS-15	459409
RH-26	HS-22	448096
RH-26	HS-28	461320
RH-26	HS-30	458140
RH-26	HZP-10	448285
RH-26	HZP-15	425351
RH-26	HZP-24	443546
RH-26	RH-17	460641
RH-26	RH-20	461610
RH-28	HZP-15	455873
RH-9	HZP-15	448713
WYS-1	HZP-10	455799
WYS-1	HZP-15	433865
WYS-1	HZP-24	453738
WYS-10	HZP-15	459166
WYS-11	HS-22	460000
WYS-11	HZP-15	447708
WYS-13	AJ-11	452256
WYS-13	AJ-12	461123
WYS-13	AJ-18	456569
WYS-13	AJ-27	458848
WYS-13	CS-13	447516
WYS-13	CS-23	455397
WYS-13	CY-25	460858
WYS-13	HS-15	448833
WYS-13	HS-22	436319
WYS-13	HS-24	452444
WYS-13	HS-26	456494
WYS-13	HS-28	449931
WYS-13	HS-30	446440
WYS-13	HZP-1	452986
WYS-13	HZP-10	437430
WYS-13	HZP-14	456959
WYS-13	HZP-15	413810
WYS-13	HZP-24	431823
WYS-13	HZP-3	458538
WYS-13	HZP-7	456389
WYS-13	LY-22	452699
WYS-13	RH-17	455831
WYS-13	RH-20	455722
WYS-13	RH-25	459501
WYS-13	RH-26	452014
WYS-13	WYS-1	458571
WYS-13	WYS-11	460437
WYS-16	AJ-11	460160
WYS-16	CS-13	456541
WYS-16	HS-15	457234
WYS-16	HS-22	444886
WYS-16	HS-28	459033
WYS-16	HS-30	454539
WYS-16	HZP-10	446706
WYS-16	HZP-15	425917
WYS-16	HZP-24	441772
WYS-16	RH-26	460519
WYS-16	WYS-13	442339
WYS-22	HZP-10	461286
WYS-22	HZP-15	439328
WYS-22	HZP-24	457263
WYS-22	WYS-13	459252
WYS-24	HS-22	460170
WYS-24	HZP-10	457075
WYS-24	HZP-15	435006
WYS-24	HZP-24	451675
WYS-24	WYS-13	456212
WYS-26	HZP-15	439410
WYS-26	HZP-24	458115
WYS-26	WYS-13	460251
WYS-27	HS-22	460615
WYS-27	HZP-10	457911
WYS-27	HZP-15	435407
WYS-27	HZP-24	453625
WYS-27	WYS-13	455562
WYS-30	HS-22	458192
WYS-30	HZP-15	444867
WYS-30	HZP-24	459629
WYS-30	WYS-13	459367
WYS-7	HZP-15	456142
XA-19	HZP-15	450097
XA-22	HZP-15	457193
XA-29	HS-22	451245
XA-29	HZP-10	458295
XA-29	HZP-15	435472
XA-29	HZP-24	452350
XA-29	WYS-13	457881
XA-5	HZP-15	451781
XA-8	HZP-15	458404
XA-9	HZP-15	452559
XN-12	HZP-15	448073
XN-13	HS-22	461327
XN-13	HZP-10	459345
XN-13	HZP-15	437720
XN-13	HZP-24	454952
XN-14	HS-22	457071
XN-14	HZP-15	440365
XN-14	HZP-24	455956
XN-19	AJ-11	459931
XN-19	CS-13	454472
XN-19	HS-15	455278
XN-19	HS-22	444766
XN-19	HS-24	458610
XN-19	HS-28	457152
XN-19	HS-30	455702
XN-19	HZP-1	457763
XN-19	HZP-10	443409
XN-19	HZP-15	419008
XN-19	HZP-24	439058
XN-19	RH-17	461301
XN-19	RH-26	459993
XN-19	WYS-13	448155
XN-19	WYS-16	458031
XN-21	HS-22	461206
XN-21	HZP-15	440944
XN-21	HZP-24	458764
XN-21	XN-19	460709
XN-22	HZP-15	457764
XN-27	HZP-15	451833
XN-29	CS-13	461463
XN-29	HS-22	452525
XN-29	HS-30	460781
XN-29	HZP-10	451747
XN-29	HZP-15	430584
XN-29	HZP-24	446421
XN-29	WYS-13	456450
XN-29	XN-19	457448
XN-3	AJ-11	457763
XN-3	CS-13	454960
XN-3	HS-15	456404
XN-3	HS-22	441963
XN-3	HS-24	460476
XN-3	HS-28	458665
XN-3	HS-30	454627
XN-3	HZP-1	460785
XN-3	HZP-10	446261
XN-3	HZP-15	423113
XN-3	HZP-24	439921
XN-3	WYS-13	448497
XN-3	WYS-16	457661
XN-3	XN-13	460474
XN-3	XN-14	454922
XN-3	XN-19	449864
XN-3	XN-21	461081
XN-3	XN-29	458550
XN-5	HS-22	456734
XN-5	HZP-10	458572
XN-5	HZP-15	436068
XN-5	HZP-24	452231
XN-5	WYS-13	461495
XN-5	XN-19	461388
XN-5	XN-3	456024
XN-6	AJ-11	458366
XN-6	CS-13	455437
XN-6	HS-15	455492
XN-6	HS-22	443604
XN-6	HS-24	461254
XN-6	HS-28	459419
XN-6	HS-30	456066
XN-6	HZP-1	458337
XN-6	HZP-10	444787
XN-6	HZP-15	424490
XN-6	HZP-24	440548
XN-6	WYS-13	449950
XN-6	WYS-16	458070
XN-6	XN-14	460765
XN-6	XN-19	450802
XN-6	XN-29	459347
XN-6	XN-3	448984
XN-6	XN-5	459553
XN-7	HZP-15	446480
YA-13	CS-13	460117
YA-13	HS-22	453940
YA-13	HZP-10	451413
YA-13	HZP-15	426543
YA-13	HZP-24	445620
YA-13	WYS-13	456876
YA-14	HS-22	460017
YA-14	HZP-10	455999
YA-14	HZP-15	433474
YA-14	HZP-24	452265
YA-16	HZP-15	461306
YA-22	HS-22	451631
YA-22	HZP-10	455737
YA-22	HZP-15	434697
YA-22	HZP-24	450040
YA-22	WYS-13	459529
YA-29	HS-22	460874
YA-29	HZP-10	456013
YA-29	HZP-15	433864
YA-29	HZP-24	449985
YF-14	HZP-15	460924
YF-6	HZP-15	448072
YX-13	HZP-15	440522
YX-13	HZP-24	458159
YX-14	HS-22	457557
YX-14	HZP-10	454562
YX-14	HZP-15	434767
YX-14	HZP-24	449970
YX-14	WYS-13	461523
YX-15	HZP-10	456824
YX-15	HZP-15	434172
YX-15	HZP-24	452845
YX-16	HZP-15	442703
YX-17	HS-22	456470
YX-17	HZP-10	450659
YX-17	HZP-15	429314
YX-17	HZP-24	448250
YX-17	WYS-13	457548
YX-19	HS-22	460661
YX-19	HZP-10	452097
YX-19	HZP-15	430582
YX-19	HZP-24	449581
YX-2	HZP-15	442842
YX-2	HZP-24	458807
YX-20	HZP-15	454409
YX-21	HZP-15	456982
YX-22	HZP-15	451617
YX-26	HZP-15	459820
YX-27	HZP-15	450260
YX-29	HZP-15	448770
YX-3	HZP-15	444314
YX-5	CS-13	457506
YX-5	HS-15	460086
YX-5	HS-22	453242
YX-5	HS-30	460583
YX-5	HZP-1	461514
YX-5	HZP-10	448534
YX-5	HZP-15	424910
YX-5	HZP-24	444545
YX-5	WYS-13	454114

## Sheet: Figure 4a
Name	x-axis	y-axis	Contribtion of variables
Latitude	-1.55405	-0.564557	0.00205097
Longitude	-2.10723	2.46006	0.00787164
Altitude (m)	280.331	-60.8721	61.737
Soil type	0.0916234	-0.772357	0.000453837
Annual mean precipitation (mm)	82.296	208.204	37.6026
Annual mean temperature (°C)	0.980395	0.266536	0.000774398
N (g·kg-1)	0.0248841	0.34016	8.72729e-05
P (g·kg-1)	0.0173207	0.195786	2.8983e-05
K (g·kg-1)	3.26419	4.28999	0.0218009
Mg (g·kg-1)	0.587511	-1.56876	0.00210528
B (mg·kg-1)	-10.6279	-9.39031	0.150894
Zn (mg·kg-1)	-7.44511	24.017	0.474329

## Sheet: Figure 4b
Chromosome	Position (bp)	EMMAX	FarmCPU	ISIS EM-BLASSO	Magma	MTAs
1	1	NA	NA	NA	NA	NA
1	1889928	NA	0.000199682	NA	NA	NA
1	1895931	NA	NA	NA	0.0054634	0.1
1	3675802	NA	NA	NA	NA	0.1
1	3675803	5.2449e-05	3.86078e-05	NA	NA	NA
1	4535677	NA	0.00014249	NA	NA	NA
1	4535681	0.000229016	3.41069e-05	NA	NA	NA
1	4535687	NA	NA	NA	NA	0.1
1	4535699	0.000104406	0.000181337	0.000611083	NA	NA
1	15809684	NA	NA	NA	NA	0.1
1	15809685	4.56476e-05	5.3568e-05	NA	NA	NA
1	20347485	1.03614e-05	0.00014815	NA	NA	NA
1	20347486	NA	NA	NA	NA	0.1
1	20347489	1.03614e-05	0.00014815	NA	NA	NA
1	21673624	NA	NA	NA	NA	0.1
1	21673625	0.000243232	8.6965e-05	NA	NA	NA
1	22743843	0.000106845	7.79208e-05	NA	NA	NA
1	22743844	NA	NA	NA	NA	0.1
1	22743847	0.000184567	NA	NA	NA	NA
1	27580150	NA	NA	NA	NA	0.1
1	27580151	0.000144317	3.4096e-05	NA	NA	NA
1	29393643	NA	NA	NA	NA	NA
2	1	NA	NA	NA	NA	NA
2	9391842	NA	NA	NA	0.0054843	0.1
2	9400667	0.000157252	0.000118102	NA	NA	NA
2	22761831	8.21793e-05	6.4401e-05	NA	NA	NA
2	22761844	6.387e-06	3.04202e-06	NA	NA	NA
2	22761908	0.000189757	2.38182e-05	NA	NA	NA
2	22762336	NA	NA	NA	0.0046843	0.1
2	40099899	NA	NA	NA	NA	0.1
2	40099900	0.000103382	1.96094e-05	NA	NA	NA
2	45530765	NA	NA	NA	NA	NA
3	1	NA	NA	NA	NA	NA
3	25369723	NA	NA	NA	NA	0.1
3	25369724	9.68951e-05	0.000171904	NA	NA	NA
3	27441943	NA	NA	NA	NA	0.1
3	27441944	0.000139673	2.04487e-05	NA	NA	NA
3	31455914	NA	NA	NA	NA	0.1
3	31455915	5.02723e-05	9.59999e-05	NA	NA	NA
3	50286337	NA	NA	NA	NA	0.1
3	50286338	8.61249e-06	1.25292e-06	NA	NA	NA
3	66251629	0.000292595	NA	NA	NA	NA
3	66258903	NA	NA	NA	0.0020173	0.1
3	70153144	NA	NA	NA	NA	0.1
3	70153145	NA	NA	6.09677e-11	NA	NA
3	73739505	NA	NA	NA	0.0003261	0.1
3	73745478	NA	0.000141977	NA	NA	NA
3	93407692	NA	NA	NA	0.0026623	0.1
3	93414184	0.000146247	NA	NA	NA	NA
3	93414206	0.000146247	NA	NA	NA	NA
3	101651328	NA	NA	NA	0.00016821	NA
3	101660514	NA	0.000215689	NA	NA	NA
3	101670760	NA	NA	NA	NA	0.1
3	101672527	NA	NA	NA	0.0018173	NA
3	103881109	NA	NA	NA	NA	NA
4	1	NA	NA	NA	NA	NA
4	8012194	NA	NA	NA	NA	0.1
4	8012195	7.56061e-05	0.000180018	NA	NA	NA
4	10987382	NA	NA	NA	NA	0.1
4	10987383	1.29981e-05	8.98432e-05	NA	NA	NA
4	11099814	NA	NA	NA	NA	0.1
4	11099815	0.00030214	0.000183737	NA	NA	NA
4	16652892	2.90981e-05	NA	NA	NA	NA
4	16654811	NA	NA	NA	0.0051663	0.1
4	18213346	0.000101259	2.35507e-05	NA	NA	NA
4	18213349	NA	NA	NA	NA	0.1
4	18213354	0.000101259	2.35507e-05	NA	NA	NA
4	26922470	NA	NA	NA	0.0016587	0.1
4	26934519	0.000181261	NA	NA	NA	NA
4	51170305	NA	NA	NA	NA	0.1
4	51170306	NA	NA	5.62471e-07	NA	NA
4	63624372	NA	NA	NA	NA	NA
5	1	NA	NA	NA	NA	NA
5	3356795	NA	NA	NA	NA	0.1
5	3356796	7.5275e-05	1.74032e-05	NA	NA	NA
5	7647892	NA	NA	NA	NA	0.1
5	7647893	5.14567e-05	7.7264e-05	NA	NA	NA
5	16714592	NA	NA	NA	NA	0.1
5	16714593	0.000149149	0.000160741	NA	NA	NA
5	27566318	NA	NA	NA	NA	0.1
5	27566319	0.000275356	0.000168997	NA	NA	NA
5	45827745	NA	NA	NA	NA	0.1
5	45827746	0.000224046	0.000109423	NA	NA	NA
5	55715837	NA	NA	NA	NA	NA
6	1	NA	NA	NA	NA	NA
6	83564	NA	NA	NA	0.0059255	0.1
6	85656	0.000199827	NA	NA	NA	NA
6	85769	0.000202086	NA	NA	NA	NA
6	17991091	0.000303837	1.76214e-05	NA	NA	NA
6	17991093	NA	NA	NA	NA	0.1
6	17991096	NA	5.79958e-05	NA	NA	NA
6	32007269	NA	NA	NA	NA	0.1
6	32007270	NA	NA	4.7228e-05	NA	NA
6	44532912	NA	NA	NA	NA	0.1
6	44532913	NA	1.07695e-08	NA	NA	NA
6	77162020	NA	NA	NA	NA	0.1
6	77162021	3.12916e-05	4.015e-05	NA	NA	NA
6	77743242	NA	NA	NA	NA	NA
7	1	NA	NA	NA	NA	NA
7	4545051	NA	NA	NA	NA	0.1
7	4545052	0.000286005	6.96654e-05	NA	NA	NA
7	5157155	NA	NA	NA	NA	0.1
7	5157156	0.000160806	1.13101e-05	NA	NA	NA
7	27348139	NA	NA	NA	NA	0.1
7	27348140	0.000245067	9.98178e-05	NA	NA	NA
7	34517437	0.00031834	NA	NA	NA	NA
7	34517441	4.63301e-05	0.000124092	NA	NA	NA
7	34517442	NA	NA	NA	NA	0.1
7	34517448	0.000256866	NA	NA	NA	NA
7	64081027	NA	NA	NA	NA	NA
8	1	NA	NA	NA	NA	NA
8	2164331	NA	NA	NA	NA	0.1
8	2164332	1.56578e-05	6.05163e-05	NA	NA	NA
8	25826334	NA	NA	NA	NA	0.1
8	25826335	0.000103901	9.81358e-05	NA	NA	NA
8	42097795	NA	NA	NA	NA	0.1
8	42097796	0.000311029	0.000140477	NA	NA	NA
8	45863051	NA	NA	NA	NA	0.1
8	45863052	0.000191597	0.000204817	NA	NA	NA
8	52487526	NA	NA	NA	NA	0.1
8	52487527	1.24622e-05	5.90616e-05	6.72512e-06	NA	NA
8	59144149	NA	NA	NA	0.00011332	0.1
8	59147477	1.62383e-06	1.02672e-05	4.77309e-05	NA	NA
8	79898979	NA	NA	NA	NA	NA
9	1	NA	NA	NA	NA	NA
9	6181092	9.85604e-05	6.66993e-05	NA	NA	NA
9	6181094	NA	NA	NA	NA	0.1
9	6181097	0.000148416	4.55388e-05	NA	NA	NA
9	20405499	NA	NA	NA	0.002812	0.1
9	20408258	0.000138857	8.6834e-06	NA	NA	NA
9	43026853	NA	NA	NA	NA	0.1
9	43026854	8.23734e-05	2.31543e-05	NA	NA	NA
9	47214267	4.32223e-05	4.90496e-06	NA	NA	NA
9	47214268	NA	NA	NA	NA	0.1
9	47214270	4.32223e-05	4.90496e-06	NA	NA	NA
9	55130461	NA	NA	NA	0.00078637	0.1
9	55136769	0.000125689	NA	NA	NA	NA
9	65709403	NA	NA	NA	NA	NA
10	1	NA	NA	NA	NA	NA
10	41301359	NA	NA	NA	0.00036122	0.1
10	41311947	NA	0.000154839	NA	NA	NA
10	54060200	NA	NA	NA	NA	0.1
10	54060201	0.000171638	5.54294e-05	NA	NA	NA
10	57248354	NA	NA	NA	NA	NA
11	1	NA	NA	NA	NA	NA
11	1039117	0.00022325	0.000135324	NA	NA	NA
11	1039125	NA	NA	NA	NA	0.1
11	1039131	0.000216745	0.000103133	NA	NA	NA
11	1039134	0.000216745	0.000103133	NA	NA	NA
11	8970069	NA	NA	NA	NA	0.1
11	8970070	NA	NA	7.62957e-05	NA	NA
11	13326873	5.27791e-05	7.52008e-06	NA	NA	NA
11	13326876	NA	NA	NA	NA	0.1
11	13326880	NA	5.05492e-05	NA	NA	NA
11	17482288	4.16857e-05	NA	NA	NA	NA
11	17491941	NA	NA	NA	0.0036638	0.1
11	27414695	NA	NA	NA	NA	0.1
11	27414696	8.90372e-05	0.000192863	NA	NA	NA
11	36379491	NA	NA	NA	NA	0.1
11	36379492	0.000314114	0.000179335	NA	NA	NA
11	39098903	NA	3.60407e-05	NA	NA	NA
11	39098932	NA	NA	NA	NA	0.1
11	39098949	0.000275369	NA	NA	NA	NA
11	39098962	5.02371e-05	NA	NA	NA	NA
11	44603463	NA	NA	NA	NA	NA
12	1	NA	NA	NA	NA	NA
12	833097	NA	NA	NA	NA	0.1
12	833098	5.01869e-05	5.48534e-06	NA	NA	NA
12	21531530	NA	NA	NA	NA	0.1
12	21531531	0.000245759	4.73035e-05	NA	NA	NA
12	24103437	NA	NA	NA	NA	0.1
12	24103438	2.0773e-05	0.000130323	NA	NA	NA
12	50795940	NA	NA	NA	NA	NA
13	1	NA	NA	NA	NA	NA
13	8841562	NA	NA	NA	NA	0.1
13	8841563	0.000118779	0.000203008	NA	NA	NA
13	8936235	NA	NA	NA	NA	0.1
13	8936236	2.625e-05	8.22984e-05	0.000137499	NA	NA
13	14868648	3.80624e-05	NA	NA	NA	NA
13	14878532	NA	NA	NA	0.0012345	0.1
13	17867274	NA	NA	NA	NA	0.1
13	17867275	0.000144045	1.83613e-05	NA	NA	NA
13	18076552	0.0001269	0.000189781	NA	NA	NA
13	18076554	NA	NA	NA	NA	0.1
13	18076558	0.000194675	NA	NA	NA	NA
13	49179899	NA	NA	NA	NA	0.1
13	49179900	NA	NA	6.75772e-08	NA	NA
13	71101579	0.000211622	NA	NA	NA	NA
13	71101587	NA	NA	NA	NA	0.1
13	71101597	5.17244e-05	5.39057e-05	NA	NA	NA
13	85613899	NA	NA	NA	NA	0.1
13	85613900	7.2106e-05	0.000147918	0.000120921	NA	NA
13	112462324	6.53159e-05	8.82898e-05	NA	NA	NA
13	112462330	6.53159e-05	8.82898e-05	NA	NA	NA
13	112462333	NA	NA	NA	NA	0.1
13	112462344	0.000123143	NA	NA	NA	NA
13	113802614	NA	4.54788e-05	NA	NA	NA
13	113811752	NA	NA	NA	0.0007197	0.1
13	124058687	3.76086e-05	6.56319e-06	NA	NA	NA
13	124058714	NA	NA	NA	NA	0.1
13	124058743	NA	0.000215742	NA	NA	NA
13	132365578	NA	NA	NA	0.00046114	0.1
13	132368409	5.67064e-05	NA	NA	NA	NA
13	132368410	2.2869e-05	NA	NA	NA	NA
13	132368442	0.000238293	NA	NA	NA	NA
13	135970416	NA	NA	NA	NA	0.1
13	135970417	7.79347e-05	0.000159739	NA	NA	NA
13	137299170	NA	NA	NA	NA	NA
14	1	NA	NA	NA	NA	NA
14	29419413	NA	NA	NA	NA	0.1
14	29419414	1.2731e-06	3.37367e-06	NA	NA	NA
14	90117603	NA	NA	NA	NA	0.1
14	90117604	0.00016359	7.59222e-05	NA	NA	NA
14	93667795	NA	NA	NA	0.0033329	0.1
14	93681996	0.000193072	NA	NA	NA	NA
14	108238415	NA	NA	NA	NA	NA
15	1	NA	NA	NA	NA	NA
15	3878629	NA	NA	NA	NA	0.1
15	3878630	9.55588e-05	0.000145286	NA	NA	NA
15	41083294	NA	NA	NA	NA	0.1
15	41083295	2.53982e-05	8.14613e-05	NA	NA	NA
15	41733271	NA	NA	NA	NA	0.1
15	41733272	3.27448e-05	1.64049e-05	NA	NA	NA
15	63981550	0.000219933	3.38874e-05	NA	NA	NA
15	63981554	NA	NA	NA	NA	0.1
15	63981560	NA	1.41617e-05	NA	NA	NA
15	96099026	NA	NA	NA	NA	0.1
15	96099027	0.000169232	0.000200487	NA	NA	NA
15	103255302	NA	NA	NA	NA	0.1
15	103255303	6.83307e-06	1.37831e-05	NA	NA	NA
15	103306719	NA	NA	NA	NA	NA
16	1	NA	NA	NA	NA	NA
16	2955679	NA	NA	NA	NA	0.1
16	2955680	9.99197e-05	0.00012862	NA	NA	NA
16	35107237	NA	NA	NA	0.00086529	0.1
16	35112553	0.000108809	NA	NA	NA	NA
16	57411936	NA	NA	NA	NA	0.1
16	57411937	NA	NA	1.15239e-06	NA	NA
16	61280315	NA	NA	NA	NA	0.1
16	61280316	NA	1.82371e-08	NA	NA	NA
16	74569821	0.000194533	NA	NA	NA	NA
16	74569870	NA	NA	NA	NA	0.1
16	74569921	NA	0.000134949	NA	NA	NA
16	83145268	0.000263643	NA	NA	NA	NA
16	83145274	0.000263643	NA	NA	NA	NA
16	83145277	0.000263643	NA	NA	NA	NA
16	83145284	NA	NA	NA	NA	0.1
16	83145288	0.000180767	0.000144095	NA	NA	NA
16	83145290	0.000180767	0.000144095	NA	NA	NA
16	83145300	0.000144722	9.48815e-05	NA	NA	NA
16	83145301	0.000144722	9.48815e-05	NA	NA	NA
16	85907945	NA	NA	NA	0.0024892	0.1
16	85916291	0.000304014	NA	NA	NA	NA
16	97476270	NA	NA	NA	NA	0.1
16	97476271	9.65115e-06	0.000108188	NA	NA	NA
16	105856962	NA	NA	NA	NA	0.1
16	105856963	0.000235668	7.42337e-05	NA	NA	NA
16	112618902	0.000320063	4.12901e-06	NA	NA	NA
16	112625059	NA	NA	NA	0.003117	0.1
16	121622346	NA	NA	NA	NA	NA
17	1	NA	NA	NA	NA	NA
17	640969	NA	NA	NA	NA	0.1
17	640970	8.79156e-05	4.63847e-05	NA	NA	NA
17	16919971	NA	NA	NA	NA	0.1
17	16919972	NA	NA	0.000783069	NA	NA
17	20874410	NA	NA	NA	NA	0.1
17	20874411	NA	NA	0.000107152	NA	NA
17	33883164	NA	NA	NA	NA	0.1
17	33883165	8.90408e-05	0.000138019	NA	NA	NA
17	52041111	NA	NA	NA	NA	0.1
17	52041112	2.21414e-05	0.000196498	NA	NA	NA
17	100514356	NA	NA	NA	NA	0.1
17	100514357	6.12299e-05	5.18389e-06	3.62911e-07	NA	NA
17	100753730	NA	NA	NA	NA	NA
18	1	NA	NA	NA	NA	NA
18	277973	9.76609e-05	0.000143905	NA	NA	0.1
18	277974	9.76609e-05	0.000143905	NA	NA	NA
18	10900621	NA	NA	NA	NA	0.1
18	10900622	0.000275327	0.000152697	NA	NA	NA
18	28820205	NA	NA	NA	NA	0.1
18	28820206	0.000109182	2.17128e-06	NA	NA	NA
18	34737579	NA	NA	NA	NA	0.1
18	34737580	0.000114729	5.8723e-05	NA	NA	NA
18	49564831	NA	NA	NA	NA	NA
19	1	NA	NA	NA	NA	NA
19	30060168	NA	NA	NA	NA	NA
20	1	NA	NA	NA	NA	NA
20	7728712	NA	NA	NA	NA	0.1
20	7728713	9.25052e-05	0.000216591	NA	NA	NA
20	24192184	NA	NA	NA	NA	0.1
20	24192185	2.05901e-06	2.9142e-05	NA	NA	NA
20	31276197	2.08457e-05	1.09396e-06	NA	NA	NA
20	31276212	1.57672e-05	9.44553e-07	NA	NA	NA
20	31276235	NA	NA	NA	NA	0.1
20	31276275	0.000170608	2.00725e-06	NA	NA	NA
20	53830895	NA	NA	NA	NA	NA
21	1	NA	NA	NA	NA	NA
21	2384025	NA	NA	NA	NA	0.1
21	2384026	7.93418e-05	0.000153501	NA	NA	NA
21	11148211	NA	NA	NA	NA	0.1
21	11148212	8.21217e-05	7.74987e-06	NA	NA	NA
21	39184809	NA	0.000134635	NA	NA	NA
21	39184818	NA	NA	NA	NA	0.1
21	39184828	0.000231826	0.00011835	NA	NA	NA
21	64236938	6.09919e-05	8.0216e-06	NA	NA	NA
21	64236942	NA	NA	NA	NA	0.1
21	64236948	9.39429e-05	2.20368e-05	NA	NA	NA
21	70878831	NA	NA	NA	NA	0.1
21	70878832	0.00012299	6.28642e-05	NA	NA	NA
21	102618478	1.89476e-05	3.17743e-05	NA	NA	NA
21	102618485	NA	NA	NA	NA	0.1
21	102618493	2.37654e-05	1.60997e-05	NA	NA	NA
21	114306658	NA	NA	NA	NA	NA
22	1	NA	NA	NA	NA	NA
22	1710846	NA	NA	NA	NA	0.1
22	1710847	NA	NA	1.44079e-05	NA	NA
22	3179962	NA	NA	NA	NA	0.1
22	3179963	1.51266e-05	0.000142485	NA	NA	NA
22	13173869	NA	NA	NA	NA	0.1
22	13173870	0.000171897	0.000212137	NA	NA	NA
22	60531284	NA	NA	NA	NA	NA
23	1	NA	NA	NA	NA	NA
23	2385170	NA	NA	NA	NA	0.1
23	2385171	5.55292e-06	0.000148438	NA	NA	NA
23	11278406	0.000134399	NA	NA	NA	NA
23	11282760	NA	NA	NA	0.0022563	0.1
23	64802669	NA	NA	NA	0.0043989	0.1
23	64814835	NA	0.000124376	NA	NA	NA
23	70908853	NA	6.48231e-05	NA	NA	NA
23	70908892	NA	NA	NA	NA	0.1
23	70908918	NA	6.48231e-05	NA	NA	NA
23	70908933	8.38881e-05	1.21871e-05	NA	NA	NA
23	75681629	7.71899e-05	NA	NA	NA	NA
23	75682750	NA	NA	NA	0.00092818	0.1
23	81676554	NA	NA	NA	NA	0.1
23	81676555	NA	NA	5.35057e-06	NA	NA
23	87068002	NA	NA	NA	NA	NA
24	1	NA	NA	NA	NA	NA
24	7502121	NA	NA	NA	NA	0.1
24	7502122	9.93848e-05	8.16368e-05	NA	NA	NA
24	17373415	NA	NA	NA	NA	0.1
24	17373416	0.000254839	0.000120526	NA	NA	NA
24	24145215	NA	NA	NA	NA	0.1
24	24145216	NA	NA	0.000136395	NA	NA
24	26270276	NA	NA	NA	NA	0.1
24	26270277	3.65308e-05	0.00011639	NA	NA	NA
24	27468638	NA	NA	NA	NA	0.1
24	27468639	7.24136e-05	6.47216e-05	NA	NA	NA
24	38985046	NA	NA	NA	NA	0.1
24	38985047	0.000110165	1.06e-05	NA	NA	NA
24	62527488	3.92912e-05	0.000164303	NA	NA	NA
24	62527498	8.40176e-05	0.000138134	NA	NA	NA
24	62527504	NA	NA	NA	NA	0.1
24	62527521	0.000245616	NA	NA	NA	NA
24	70116224	NA	NA	NA	NA	0.1
24	70116225	8.88437e-05	9.07274e-05	NA	NA	NA
24	71208814	NA	NA	NA	NA	0.1
24	71208815	0.00022701	5.22125e-06	NA	NA	NA
24	72468335	NA	NA	NA	NA	NA
unplaced	1991044	NA	NA	NA	NA	0.1
unplaced	1991045	0.000282651	5.95504e-05	NA	NA	NA
unplaced	25379679	NA	NA	NA	NA	0.1
unplaced	25379680	0.000266558	0.000117379	NA	NA	NA
unplaced	28146642	NA	NA	NA	NA	0.1
unplaced	28146643	0.00017363	0.000127188	NA	NA	NA
unplaced	41983762	NA	NA	NA	NA	0.1
unplaced	41983763	0.000238609	0.000171455	NA	NA	NA
unplaced	75562536	NA	NA	NA	NA	0.1
unplaced	75562537	9.85301e-05	NA	0.00393641	NA	NA
unplaced	79573095	NA	NA	NA	NA	0.1
unplaced	79573096	1.60114e-05	1.80387e-05	NA	NA	NA
unplaced	96362620	6.89578e-05	0.000137132	NA	NA	NA
unplaced	96362634	5.71742e-05	9.72061e-05	NA	NA	0.1
unplaced	96362649	0.000116033	NA	NA	NA	NA
unplaced	98303292	NA	NA	NA	NA	0.1
unplaced	98303293	3.79312e-05	2.08583e-05	NA	NA	NA
unplaced	101540091	3.09711e-05	1.88778e-05	NA	NA	NA
unplaced	101540096	NA	NA	NA	NA	0.1
unplaced	101540102	1.94034e-05	2.61235e-05	NA	NA	NA
unplaced	120944441	NA	NA	NA	NA	0.1
unplaced	120944442	0.00011211	3.74306e-05	NA	NA	NA
unplaced	129246884	NA	NA	NA	NA	0.1
unplaced	129246885	NA	NA	9.11381e-08	NA	NA
unplaced	129713683	NA	NA	NA	NA	0.1
unplaced	129713684	0.000251019	4.38704e-05	NA	NA	NA
unplaced	134358815	NA	NA	NA	NA	0.1
unplaced	134358816	5.17943e-05	2.15282e-05	NA	NA	NA

[truncated: 27 more sheets: Figure 4c, Figure 4d, Figure 4e, Figure 4f, Figure 4g, Figure 4h, Figure 4i, Figure 4j, Supplementary Fig. 2, Supplementary Fig. 3, Supplementary Fig. 4, Supplementary Fig. 5, Supplementary Fig. 6, Supplementary Fig. 7, Supplementary Fig. 8, Supplementary Fig. 9, Supplementary Fig. 10, Supplementary Fig. 11, Supplementary Fig. 12, Supplementary Fig. 13 …]
